# Supplementary material for: DDX39B interacts with the pattern recognition receptor pathway to inhibit NF-κB and sensitize to alkylating chemotherapy
Source: BMC Biol. 2020 Mar 24;18:32. doi: 10.1186/s12915-020-0764-z (PMC7093963; doi:10.1186/s12915-020-0764-z)
Supplement: Supplementary file 2 — Additional file 2:Table S1. Analysis of RNA-Seq data from GBM44 GSCs expressing sh-DDX39B or non-targeting sh-control. [file 12915_2020_764_MOESM2_ESM.xlsx]

## Sheet: Additional File 2 Table S1
Additional File 2: Table S1
Analysis of RNA-Seq data from GBM44 GSCs expressing sh-DDX39B or non-targeting sh-control.

## Sheet: Differential gene expression
	gene	baseMean	log2FoldChange	lfcSE	stat	pvalue	padj	sh_SCR1	sh_SCR2	sh_SCR3	shBAT1_2.1	shBAT1_2.2	shBAT1_2.3	shBAT1_3.1	shBAT1_3.2	shBAT1_3.3
1	IL1B	3889.04	-3.57083	0.0549734	-64.9557	0	0	9352.85	9294.93	9044.69	1621.25	1779.36	1577.63	767.17	770.423	793.014
2	INSIG1	10758.8	-1.44765	0.0397138	-36.4521	6.37e-291	6.18e-287	12058	12795.8	12028.3	15729.9	15288.7	15402.8	4409.99	4535.32	4580.45
3	CNN2	3617.97	-1.70429	0.0480985	-35.4333	5.24e-275	3.38e-271	3790.6	3730.6	3818.61	5889.29	5835.76	6018.73	1169.07	1123.77	1185.29
4	CXCL1	6030.27	-1.47236	0.0508735	-28.9417	3.57e-184	1.73e-180	11533.4	11504	11145.9	2518.59	2807.83	2440.37	3897.22	4220	4205.09
5	AMIGO2	1427.8	1.79865	0.0635621	28.2975	3.71e-176	1.44e-172	786.808	908.534	829.721	516.957	509.363	497.022	2884.56	3019.08	2898.2
6	DYNLRB1	3197.93	1.5886	0.0572732	27.7373	2.48e-169	8.01e-166	1119.73	1056.74	1169.2	5198.89	5266.01	4921.58	3411.18	3147.67	3490.32
7	CXCL5	18798.3	-1.24791	0.0452201	-27.5963	1.23e-167	3.41e-164	34349.8	34933.8	32596.3	8179.98	8242.33	7978.61	13298.3	14900.8	14704.6
8	CXCL2	7036.08	-1.29305	0.048956	-26.4124	9.86e-154	2.39e-150	13475.3	13177.2	13160.6	2391.24	2628.62	2242.92	5220.71	5499.19	5528.89
9	PLAU	2030.18	1.50352	0.0580475	25.9016	6.39e-148	1.38e-144	1389.49	1413.66	1329.45	776.692	858.028	782.979	3872.47	3734.71	4114.16
10	ALDOA	37203.2	-0.951923	0.0377547	-25.2134	2.86e-140	5.54e-137	48833.5	51715.4	53161.2	33650.8	34018.2	33992	26968.7	25815.3	26673.8
11	NFKBIZ	2677.42	-1.23322	0.0495431	-24.8919	9.1e-137	1.6e-133	4865.37	4808.39	4610.38	1232.49	1232.99	1270.27	2051.06	2088.75	1937.07
12	ITGA3	8107.19	1.1683	0.047555	24.5674	2.82e-133	4.55e-130	5408.1	5342.46	5636.2	6504.27	6246.76	7005.96	12799.4	11966.7	12054.9
13	ALDH1A3	3231.74	-1.20591	0.0490966	-24.562	3.22e-133	4.8e-130	5818.1	5738.85	5589.81	1528.25	1413.17	1562.07	2403.47	2566.21	2465.74
14	PDLIM1	1741.25	-1.46675	0.0597342	-24.5547	3.86e-133	5.34e-130	2015.73	2104.71	2183.42	2341.81	2397.8	2346.02	736.483	767.069	778.211
15	PLOD2	3526.61	-1.21797	0.0499013	-24.4076	1.42e-131	1.83e-128	6546.03	6586.87	6014.68	1501.44	1392.71	1463.83	2690.54	2793.2	2750.17
16	H1F0	8882.22	-0.93333	0.0388477	-24.0254	1.51e-127	1.83e-124	11881.3	12626.5	12333	7992.3	7966.71	7848.27	6552.12	6252.84	6486.85
17	CXCL3	1422.47	-1.62785	0.0682626	-23.8468	1.09e-125	1.25e-122	2786.48	2836.98	2805.45	548.795	566.825	527.174	802.806	954.922	972.764
18	IL1A	2752.84	-1.37717	0.058744	-23.4436	1.54e-121	1.65e-118	4898.55	4982.9	4755.87	1535.79	1569.97	1393.8	1720.44	1957.93	1960.33
19	PLK1	4696.86	-1.03346	0.0442947	-23.3315	2.13e-120	2.17e-117	5414.53	5544.16	5749	5765.28	5647.79	5989.55	2744.98	2694.8	2721.62
20	SLC3A2	15533.4	1.00763	0.043422	23.2054	4.01e-119	3.89e-116	9488.8	10122.8	10009.4	16966.6	16949.2	16702.3	19704.9	18850.2	21006.4
21	FSCN1	15687.9	0.991435	0.0431429	22.9802	7.35e-117	6.78e-114	9468.46	9581.7	10183.3	17916.7	17528.7	18399.5	20345.3	18661.2	19106.3
22	AL365181.3	638.068	2.11293	0.0930881	22.6982	4.67e-114	4.11e-111	217.309	195.563	228.779	767.476	761.61	805.35	956.24	934.795	875.487
23	TMEM158	1131.51	-1.64596	0.074559	-22.0759	5.39e-108	4.54e-105	2003.95	2317.81	2310.99	490.145	448.006	492.158	685.008	693.269	742.261
24	FAM120A	5661.4	-1.14179	0.0519715	-21.9696	5.62e-107	4.54e-104	6967.8	7246.35	6977.24	6937.44	6224.36	6993.32	3227.06	3343.35	3035.66
25	MT-ND1	74046.4	-0.809772	0.0375797	-21.5481	5.51e-103	4.27e-100	83773.1	80908.6	80529.3	96791.6	91685.3	92840.9	45498.6	48545.6	45844.7
26	SMAD3	1538.03	1.36477	0.0637122	21.4209	8.54e-102	6.36e-99	974.144	1000.61	950.963	1141.16	1039.18	1198.3	2596.5	2533.79	2407.59
27	FDPS	4200.13	-0.9156	0.0429814	-21.3022	1.08e-100	7.77e-98	6464.67	6366.75	6490.17	2812.68	2708.49	2716.6	3358.72	3337.76	3545.3
28	RCN3	1956.7	-1.23429	0.057995	-21.2827	1.64e-100	1.14e-97	2953.48	3104.45	3134.38	1460.38	1550.49	1501.76	1344.28	1207.63	1353.41
29	HSD17B10	2329.61	1.5093	0.071219	21.1924	1.12e-99	7.49e-97	991.272	1144.44	1181.85	2611.6	2872.11	2716.6	3114.21	2893.84	3440.62
30	LTBP4	10666.8	-1.08495	0.0516361	-21.0116	5.14e-98	3.32e-95	14286.7	13985.8	15259.7	10643.3	10135.6	11173.7	7339.09	6660.97	6516.46
31	SRM	3847.94	-1.11389	0.0530298	-21.0049	5.92e-98	3.7e-95	6286.97	6571.96	6954.05	1829.04	2021.87	1814.96	3146.88	2954.22	3051.52
32	RBAK	2920.44	1.08057	0.0523052	20.659	8.1e-95	4.9e-92	1647.48	1724.99	1657.33	3689.08	3423.35	3497.63	3554.72	3691.1	3398.33
33	ATP2A2	15379	-0.789577	0.0384751	-20.5217	1.38e-93	8.08e-91	19082.5	19397.5	19170	16277.9	15151.4	15977.6	11084.9	11436.7	10832.6
34	RBM15	1909.27	1.23711	0.0605939	20.4164	1.2e-92	6.81e-90	1099.39	1089.19	1134.41	2105.53	1884.55	2040.61	2720.23	2632.19	2477.38
35	JUN	4534	0.902034	0.0442784	20.3719	2.97e-92	1.64e-89	3713.52	3753.4	3987.3	2599.87	2635.44	2717.57	7317.31	6974.06	7107.52
36	H2AFX	5033.98	-0.969827	0.0478252	-20.2786	1.99e-91	1.07e-88	4701.58	4958.35	5167.04	7559.13	7649.21	7700.43	2484.64	2442.1	2643.38
37	ANGPTL4	1312.35	1.33552	0.0662032	20.173	1.69e-90	8.86e-88	886.364	951.505	1021.6	561.363	597.016	576.779	2363.87	2322.45	2530.24
38	CYP1B1	1174.26	1.39481	0.0694424	20.0859	9.8e-90	5e-87	595.191	584.057	551.39	1480.49	1389.79	1413.25	1442.28	1595.64	1516.24
39	SREBF2	5454.4	-0.894353	0.0447139	-20.0017	5.33e-89	2.65e-86	9530.55	9308.09	9939.78	1581.03	1572.89	1678.79	5350.39	5126.84	5001.27
40	ATF6B	2976.87	-0.980033	0.0490285	-19.9891	6.86e-89	3.32e-86	4620.22	4510.22	4953.02	1852.5	1859.22	1858.72	2390.6	2407.43	2339.92
41	ANKRD12	6710.2	0.874279	0.0438187	19.9522	1.43e-88	6.78e-86	4781.87	4654.92	4535.53	7039.66	7177.83	6588.7	8336.91	8577.53	8698.83
42	SET	13388.3	0.752361	0.0377422	19.9342	2.05e-88	9.48e-86	8858.28	9464.19	8942.43	15936	15497.1	15857	15553.2	15045.1	15341.1
43	RLF	1403.53	1.19634	0.0600823	19.9117	3.22e-88	1.45e-85	889.575	856.793	874.001	1375.76	1295.32	1337.39	1982.76	2061.92	1958.22
44	COMMD1	323.892	-2.54113	0.129002	-19.6984	2.22e-86	9.8e-84	537.385	577.042	561.933	312.52	317.5	320.973	95.03	81.6268	111.022
45	MIDN	3198.9	1.01686	0.0518146	19.6249	9.48e-86	4.08e-83	1994.32	2038.94	2082.21	3384.1	3322.06	3595.87	4340.69	4067.92	3964.01
46	CALM3	10186.1	-0.777249	0.0402649	-19.3034	5.03e-83	2.12e-80	12211.1	12070.5	12381.5	11270	11152.4	11202.9	7396.5	6741.48	7248.15
47	VGF	462.693	2.0865	0.108249	19.2749	8.72e-83	3.59e-80	188.406	249.058	220.345	227.059	211.342	263.587	957.23	894.541	952.674
48	TGM2	2700.07	-0.990306	0.0516691	-19.1663	7.07e-82	2.86e-79	4017.54	4027.89	3979.92	2084.58	1954.67	2184.56	2091.65	1963.52	1996.28
49	G6PD	2523.93	-1.12965	0.0593596	-19.0306	9.51e-81	3.76e-78	3064.81	3069.37	3413.77	2830.28	2940.28	3036.6	1543.25	1403.31	1413.68
50	PPP1CA	20698.8	-0.719958	0.037869	-19.0118	1.36e-80	5.28e-78	22791.8	24151.6	24197.9	23887.3	24282.9	23788	14671.3	13895.6	14623.2
51	NUCB1	7157.89	-0.897331	0.0472333	-18.9979	1.78e-80	6.75e-78	8827.24	9235.3	9735.25	7121.77	7128.16	7452.41	5141.52	4722.06	5057.31
52	FAM189B	4590.23	-0.809245	0.0426559	-18.9715	2.94e-80	1.09e-77	5880.19	5786.2	5935.61	4526.93	4505.38	4636.6	3483.44	3285.2	3272.5
53	PHLDA2	1479.41	-1.19165	0.0633959	-18.7969	8.01e-79	2.93e-76	2314.39	2508.99	2519.74	921.641	911.594	922.068	1020.58	1041.02	1154.63
54	PLK2	1722.5	1.2258	0.0657885	18.6324	1.75e-77	6.29e-75	743.989	778.743	654.71	2778.33	2759.13	2684.5	1627.39	1752.18	1723.48
55	MCL1	10731.6	-0.70483	0.0379114	-18.5915	3.77e-77	1.33e-74	14789.9	15079.4	14567	8298.12	8013.46	8569.98	8964.5	9251.79	9049.87
56	H1FX	5598.48	-0.84804	0.0458007	-18.5159	1.54e-76	5.32e-74	5778.49	6069.46	6231.87	7389.05	7595.64	7280.25	3484.43	3215.87	3341.23
57	RNPEPL1	2239.29	-1.00442	0.0543693	-18.474	3.34e-76	1.14e-73	2921.36	2695.78	2982.57	2396.27	2414.36	2459.82	1444.26	1422.32	1416.85
58	HSP90B1	27352.8	-0.779592	0.0422899	-18.4345	6.95e-76	2.32e-73	42582.9	43615.8	42466.5	14107.8	14877.7	13572.3	24635.5	24088.9	26227.6
59	DDIT3	1375.19	1.27451	0.0697586	18.2703	1.43e-74	4.61e-72	986.99	1026.05	979.429	686.204	769.401	688.633	2521.27	2192.74	2526.01
60	MT-CO3	82485.4	-0.72784	0.0398371	-18.2704	1.42e-74	4.61e-72	96266.8	92004	95344.1	96322.4	98332.4	92848.7	55763.8	60067.3	55419
61	LRPPRC	4722.18	-0.805672	0.0441422	-18.2517	2e-74	6.36e-72	5375.99	5511.71	5138.57	5889.29	5636.11	5775.57	3015.22	3113	3044.12
62	PPP1R15A	6137.48	0.809176	0.0445007	18.1834	6.98e-74	2.18e-71	4975.63	5173.21	5163.88	4356.85	4407.01	4330.22	9191.19	8407.57	9231.74
63	TUBB6	31646.1	-0.644325	0.0356341	-18.0817	4.44e-73	1.37e-70	40405.6	41424.2	41864.5	27113.8	27413.1	27458.7	26885.6	25282	26967.8
64	ANKRD33B	2465.52	1.2941	0.0715837	18.0781	4.74e-73	1.43e-70	1293.15	1192.67	1267.25	3157.88	2714.33	3366.33	3141.93	3201.34	2854.85
65	PHLDA1	7736.08	-0.701454	0.0388101	-18.074	5.11e-73	1.52e-70	11162	11446.1	11068.9	5157.84	4929.04	5148.21	6944.12	7050.1	6718.41
66	ARHGAP29	8010.57	-0.913378	0.0506286	-18.0407	9.33e-73	2.74e-70	10783	10353.4	9824.86	8393.64	8256.94	8040.86	5295.94	5925.21	5221.2
67	PABPC1	47972.1	-0.565937	0.0318704	-17.7575	1.51e-70	4.36e-68	58139.3	57456.9	58530.6	47475.4	45899.2	46626.7	39661.2	38334.4	39625.3
68	ASPH	11978.3	-0.691222	0.0389368	-17.7524	1.65e-70	4.71e-68	16190.1	16967.5	15737.3	9795.37	9387.67	9441.47	10204.8	9992.02	10088.2
69	HIVEP1	603.958	1.53895	0.0869586	17.6975	4.38e-70	1.23e-67	384.305	396.387	389.03	304.979	259.064	300.547	1129.47	1197.57	1074.27
70	RPN1	9920.14	-0.721572	0.040955	-17.6187	1.77e-69	4.9e-67	11959.5	12330.1	12229.7	10329.9	10240.8	10044.5	7278.71	7087	7781.05
71	CSF3	165.154	-3.14364	0.180615	-17.4052	7.54e-68	2.06e-65	441.041	388.495	455.45	20.1085	12.661	23.3435	48.5049	49.1997	47.5808
72	TECR	2826.14	-0.935612	0.054131	-17.2842	6.19e-67	1.66e-64	3298.17	3257.04	3518.14	3327.12	3436.98	3335.2	1798.64	1634.77	1829.22
73	SYDE1	5351.31	-0.842433	0.0487483	-17.2813	6.51e-67	1.73e-64	5552.62	5646.77	5930.34	7281.8	6850.59	7350.28	3314.17	3013.48	3221.75
74	CYR61	56269.5	-0.560056	0.0324268	-17.2714	7.73e-67	2.02e-64	54744.7	56101.1	54552.8	77254.5	77271.2	74313	37847.7	37414.2	36925.9
75	TMEM200A	2247.85	-0.874821	0.050811	-17.2172	1.97e-66	5.1e-64	3209.32	3290.37	3082.72	1810.61	1823.19	1785.78	1708.56	1792.44	1727.71
76	ERRFI1	3249.98	-0.739544	0.0431523	-17.138	7.73e-66	1.97e-63	4824.69	4742.62	4759.03	2134.86	2126.08	2081.46	2809.33	2890.48	2881.28
77	PITPNA	3647	-0.80153	0.0473685	-16.9212	3.14e-64	7.9e-62	4301.22	4211.18	4326.78	4208.55	4215.15	4198.91	2575.71	2312.39	2473.15
78	WBP2	5685.57	-0.773868	0.0457454	-16.9168	3.38e-64	8.4e-62	6438.98	6370.26	6857.06	6667.65	6553.54	6786.15	3975.42	3656.44	3864.62
79	CARM1	2210.65	-1.07955	0.0643488	-16.7766	3.62e-63	8.88e-61	2977.03	2989.57	3111.19	2151.61	1979.02	2393.68	1496.72	1405.55	1391.47
80	THEM6	989.278	-1.27791	0.0761835	-16.774	3.78e-63	9.15e-61	1193.59	1241.78	1287.28	1255.11	1144.36	1247.9	554.342	486.407	492.726
81	SLC35A4	4328.25	-0.713823	0.0427788	-16.6864	1.65e-62	3.94e-60	4490.7	4572.49	4603	5674.79	5512.42	5769.73	2823.18	2724.99	2782.95
82	MT-ND3	16653.9	-0.711163	0.0429083	-16.574	1.07e-61	2.54e-59	18954.1	19521.2	18872.7	19425.7	19838.9	18238.1	11127.4	11803.5	12103.5
83	BAD	1104.4	-1.25066	0.0755014	-16.5647	1.25e-61	2.93e-59	1249.26	1304.04	1309.42	1477.98	1498.87	1477.45	531.574	481.934	609.035
84	GRK6	3805.61	-0.741315	0.0447851	-16.5527	1.53e-61	3.53e-59	3804.51	3789.36	3854.46	5247.49	5273.81	5433.2	2248.05	2238.59	2361.07
85	SNHG3	1983.45	-0.888874	0.053907	-16.489	4.4e-61	1e-58	3383.81	3364.91	3190.26	817.747	859.976	864.682	1763.01	1867.35	1739.34
86	GUSB	6871.56	-0.670692	0.0406906	-16.4827	4.88e-61	1.1e-58	8523.22	8591.61	8983.54	6335.02	6599.32	6419.46	5537.48	5300.15	5554.27
87	IGF2	3032.34	-0.789145	0.0479396	-16.4612	6.97e-61	1.55e-58	4799	4818.04	4820.18	1536.63	1429.72	1534.83	2903.37	2755.19	2694.13
88	ADGRG1	155.635	3.08923	0.188392	16.3979	1.98e-60	4.36e-58	50.3129	49.1099	40.0628	12.5678	31.1656	28.2067	388.039	384.653	416.597
89	TIMP1	11100.7	-0.71168	0.043541	-16.3451	4.72e-60	1.03e-57	12843.7	13658.7	13329.3	11560.7	12517.9	11674.7	8253.75	7801.51	8266.38
90	UBE4B	2055.13	-0.927122	0.056801	-16.3223	6.85e-60	1.47e-57	2926.71	2732.62	2724.27	1909.47	1806.63	1990.03	1498.7	1420.08	1487.69
91	STEAP1B	1357	-1.00006	0.0613267	-16.3071	8.79e-60	1.87e-57	2197.71	2164.34	2101.19	830.315	894.064	794.651	1092.85	1047.73	1090.13
92	ATF5	949.942	-1.21826	0.0748594	-16.2739	1.51e-59	3.18e-57	1618.58	1764.45	1704.78	399.657	446.058	426.019	666.2	779.369	744.376
93	SERPINB2	177.568	-2.69871	0.165894	-16.2676	1.67e-59	3.49e-57	409.997	465.667	400.628	45.2442	34.0874	45.7143	69.2927	69.3269	58.1543
94	SPOCK2	363.566	1.91267	0.11797	16.2132	4.07e-59	8.38e-57	139.163	157.853	132.84	403.846	407.101	408.511	597.897	511.006	513.873
95	CSDE1	22230.3	-0.526625	0.0325312	-16.1883	6.1e-59	1.24e-56	25170.4	25572.2	24648.1	24524.9	24019.9	23799.7	17397.4	17477.1	17463.2
96	VSIR	1463.82	1.05873	0.0655813	16.1437	1.26e-58	2.54e-56	590.909	631.413	569.313	2584.78	2508.83	2552.22	1279.94	1199.8	1257.19
97	KLHDC3	7894.74	0.719679	0.0446545	16.1166	1.95e-58	3.89e-56	4589.18	4846.98	4844.43	11005.2	11187.5	11058	7650.91	7554.4	8316.07
98	FIBCD1	286.827	1.9284	0.119852	16.0899	3e-58	5.94e-56	181.983	157.853	159.197	71.2177	59.4095	55.4408	614.726	623.942	657.673
99	MAP3K20	2629.18	-0.810896	0.0504881	-16.0611	4.78e-58	9.35e-56	4181.32	4194.51	4023.14	1453.68	1432.64	1309.18	2351.99	2320.22	2395.96
100	LYST	978.782	1.16072	0.0724022	16.0316	7.69e-58	1.49e-55	714.015	688.416	716.912	639.284	620.39	693.496	1587.79	1670.55	1478.18
101	FGFRL1	2039.85	-0.881242	0.0550032	-16.0216	9.03e-58	1.73e-55	3541.17	3599.06	3638.33	562.201	580.46	587.478	2071.85	1946.74	1831.33
102	FASN	27934.4	-0.974752	0.0609148	-16.0019	1.24e-57	2.35e-55	43491.8	42295.1	45722.1	17949.4	15772.7	19266.2	23941.6	22234.9	20735.7
103	APLP2	30764	-0.528408	0.0331077	-15.9603	2.42e-57	4.55e-55	40515.8	41790.8	41100.2	22795.5	22820	22293	28735.7	27786.7	29038.1
104	NT5E	9660.63	-0.628802	0.0394085	-15.956	2.59e-57	4.82e-55	14090.8	14147.2	13600.2	6169.97	5890.3	5984.69	8709.11	9308.82	9044.59
105	LIPA	1982.96	-0.875566	0.0548867	-15.9522	2.75e-57	5.07e-55	2385.05	2442.34	2343.67	2304.94	2203.99	2254.59	1240.34	1356.35	1315.35
106	ZKSCAN2	687.017	1.35175	0.0847724	15.9456	3.06e-57	5.59e-55	428.195	392.879	434.365	586.499	524.946	616.657	1067.11	1104.76	1027.75
107	CMTM3	3180.38	0.765469	0.0481445	15.8994	6.4e-57	1.16e-54	2083.17	2062.62	2054.8	4018.35	3891.81	3971.31	3378.52	3486.47	3676.41
108	POLD2	7943.72	-0.627769	0.0395188	-15.8853	8.01e-57	1.44e-54	8948.21	9082.71	9506.47	8683.53	8779.94	8673.08	5928.49	5793.27	6097.75
109	LRFN3	1168.75	-1.05462	0.0664613	-15.8682	1.05e-56	1.87e-54	1434.45	1497.85	1517.11	1313.76	1252.47	1361.7	740.442	698.86	702.082
110	MINK1	4095.11	-0.781597	0.0493322	-15.8435	1.56e-56	2.74e-54	4663.04	4619.84	4794.88	4938.32	4648.55	5004.26	2851.89	2756.3	2578.88
111	TRPM2	1457.3	1.02082	0.0645454	15.8156	2.43e-56	4.24e-54	1116.52	1176.88	1228.24	801.828	828.811	819.94	2518.3	2201.69	2423.45
112	IRAK1	14109.7	-0.697059	0.044216	-15.7649	5.43e-56	9.39e-54	15708.3	16173	16946.5	16174.8	15232.2	16637.1	10409.7	9813.11	9892.58
113	TCF19	2055.27	-0.798959	0.0507479	-15.7437	7.59e-56	1.3e-53	2451.42	2466.9	2440.66	2320.86	2262.43	2324.62	1394.76	1418.97	1416.85
114	CSNK1E	3364.46	-0.781851	0.0497428	-15.7179	1.14e-55	1.94e-53	3619.32	3498.21	3853.4	4190.12	4380.72	4359.4	2112.44	2160.32	2106.24
115	MSMO1	2883.18	-0.819943	0.0522521	-15.6921	1.71e-55	2.89e-53	4674.82	4686.49	4451.18	1384.14	1511.53	1414.23	2496.52	2578.51	2751.23
116	HIST1H2BD	272.693	2.09038	0.133446	15.6646	2.64e-55	4.41e-53	87.78	112.251	92.7769	298.277	298.995	310.274	426.645	395.834	431.4
117	FOXM1	3902.52	-0.773898	0.0494098	-15.6628	2.72e-55	4.5e-53	4750.82	4676.84	4824.4	4410.47	3963.88	4163.89	2882.58	2744	2705.76
118	TNKS1BP1	3709.69	0.821483	0.0526218	15.6111	6.12e-55	1e-52	2741.52	2886.09	2902.44	3269.31	3059.1	3453.86	5260.31	4902.08	4912.46
119	ARNTL2	5393.69	-0.678231	0.0436161	-15.55	1.59e-54	2.59e-52	7273.96	7138.48	6911.88	4724.67	4520.96	4644.38	4388.21	4640.43	4300.25
120	ZNF292	1509.8	1.07759	0.0695422	15.4955	3.72e-54	6e-52	966.65	931.335	888.76	1659.79	1514.45	1743.95	1912.48	2107.76	1863.05
121	CTSD	2213.86	-0.866159	0.0561157	-15.4353	9.48e-54	1.52e-51	2593.79	2790.5	2897.17	2297.4	2431.89	2370.34	1504.64	1480.46	1558.54
122	KRT80	1346.62	1.03761	0.0673111	15.4151	1.3e-53	2.06e-51	628.376	633.167	687.392	2047.72	1967.33	2156.35	1321.51	1370.88	1306.89
123	VWCE	281.907	1.8632	0.121024	15.3954	1.76e-53	2.77e-51	132.74	135.929	128.623	241.302	225.951	225.654	481.09	495.352	470.522
124	TAP2	1381.36	-0.923019	0.060137	-15.3486	3.62e-53	5.65e-51	2043.56	1998.6	1947.26	1053.18	1079.11	1151.61	1057.21	1063.39	1038.32
125	EXT1	4244.05	-0.63255	0.0414055	-15.277	1.09e-52	1.69e-50	5884.47	5972.12	5928.23	3045.6	2918.85	2975.32	3896.23	3843.17	3732.45
126	SH3GLB2	2941.28	-0.726528	0.0476017	-15.2626	1.36e-52	2.09e-50	4008.98	4048.94	4304.64	2157.48	2231.26	2249.73	2480.68	2491.3	2498.52
127	ARF3	3834.4	-0.670821	0.0440048	-15.2443	1.8e-52	2.74e-50	4837.53	4753.14	4749.54	3818.95	3613.26	3728.15	2916.23	3039.2	3053.63
128	DCP2	2789.13	0.850699	0.05584	15.2346	2.08e-52	3.16e-50	1705.29	1686.4	1524.49	3901.89	3664.88	3747.6	2822.19	3058.21	2991.25
129	FAM167A	2315.91	-0.789908	0.0518565	-15.2326	2.15e-52	3.23e-50	3210.39	3087.79	3042.66	2009.18	1996.55	2097.02	1869.91	1734.29	1795.38
130	RAB3B	5543.4	-0.796938	0.0523749	-15.216	2.77e-52	4.13e-50	8300.56	7901.44	7629.85	4165.82	3827.53	4347.72	4574.31	4770.14	4373.21
131	ANPEP	5166.03	0.684247	0.0450438	15.1907	4.08e-52	6.03e-50	4999.18	4868.9	5236.62	2392.92	2278.99	2454.96	8355.71	7953.59	7953.4
132	CDKN1A	3565.3	-0.692666	0.0458116	-15.1199	1.2e-51	1.76e-49	4081.77	4224.33	4119.08	4102.98	3898.62	3969.37	2479.69	2627.71	2584.17
133	WDR66	5956.73	-0.607937	0.0402137	-15.1177	1.24e-51	1.8e-49	8358.37	8246.96	8238.17	4117.22	4324.23	4026.75	5474.13	5337.05	5487.66
134	TMEM250	4212.58	-0.736734	0.0490391	-15.0234	5.16e-51	7.46e-49	3801.3	3982.29	4021.03	6349.27	6069.5	6606.21	2372.78	2279.96	2430.85
135	COL5A1	478.164	1.40911	0.0939082	15.0052	6.79e-51	9.75e-49	317.935	332.369	287.819	276.492	293.152	300.547	860.22	840.868	794.071
136	ZNF672	4055.7	-0.687886	0.045965	-14.9654	1.23e-50	1.76e-48	4101.04	4263.79	4313.07	5357.25	5108.24	5486.69	2597.49	2617.65	2656.07
137	HERPUD1	2483.41	0.827679	0.055379	14.9457	1.66e-50	2.35e-48	1907.61	2068.76	2105.4	1824.85	1863.12	1784.8	3598.27	3410.44	3787.43
138	FOXD1	7096.71	-0.668776	0.0447534	-14.9436	1.72e-50	2.41e-48	8372.28	9059.03	9331.46	6813.44	6666.52	6792.95	5710.71	5474.59	5649.43
139	KIF1C	6169.03	-0.813297	0.054579	-14.9013	3.23e-50	4.51e-48	7755.68	7829.53	8389.98	6041.78	5660.45	6204.5	4935.62	4385.49	4318.22
140	ARRDC3	428.062	1.62422	0.109021	14.8982	3.39e-50	4.69e-48	256.917	230.641	222.454	320.899	309.708	322.918	653.331	824.096	711.598
141	ATP6AP1	7418.71	-0.634557	0.0427784	-14.8336	8.89e-50	1.22e-47	8308.05	8596.87	8639.85	8306.5	8073.84	8391.98	5684.97	5196.16	5570.13
142	DANCR	1029.93	-1.16435	0.0786067	-14.8123	1.22e-49	1.66e-47	1524.37	1749.54	1663.66	721.394	731.418	675.016	706.786	679.851	817.333
143	TOR1B	1520.28	-0.889483	0.0600644	-14.8088	1.28e-49	1.74e-47	2135.62	2295.01	2144.41	1189.75	1155.08	1212.89	1202.72	1122.65	1224.41
144	GLO1	10435.2	-0.602946	0.0408025	-14.7772	2.06e-49	2.77e-47	11894.2	11911.8	11527.5	11948.7	11981.2	11384.8	7412.34	7888.73	7967.15
145	ACADVL	5223.35	-0.677008	0.0458291	-14.7725	2.2e-49	2.95e-47	6748.35	6729.81	7252.41	4315.79	4619.33	4381.77	4428.8	4256.9	4276.99
146	FAM168B	5312.14	0.639912	0.0433245	14.7702	2.28e-49	3.01e-47	4414.69	4506.71	4418.5	4740.59	4323.25	4616.17	6991.64	6964	6833.66
147	NMT2	1048.01	1.01052	0.0684171	14.77	2.29e-49	3.01e-47	612.319	577.042	571.421	1388.33	1386.87	1351.98	1212.62	1148.37	1183.18
148	HMGA2	9309.51	-0.689775	0.0467091	-14.7675	2.37e-49	3.11e-47	15795	15830.1	15165.9	2676.95	2566.29	2738	9334.72	10384.5	9294.12
149	ESCO1	1265.4	0.914049	0.0619102	14.7641	2.5e-49	3.25e-47	886.364	927.827	874.001	1258.46	1170.66	1201.22	1669.95	1705.22	1694.93
150	MVP	5604.03	-0.637111	0.04318	-14.7548	2.87e-49	3.7e-47	7145.5	7092	7636.17	4790.02	4804.37	4907.97	4817.82	4588.99	4653.41
151	SQSTM1	57476.5	0.606596	0.0411229	14.7508	3.04e-49	3.9e-47	42136.5	43996.4	45627.3	61439.9	61153.8	62311.5	68728.5	63264.2	68630.6
152	SAC3D1	1198.51	-0.98044	0.0666169	-14.7176	4.97e-49	6.33e-47	1384.14	1459.27	1508.68	1415.14	1415.11	1399.64	751.331	688.796	764.465
153	TUBB	21289.9	-0.482142	0.032898	-14.6557	1.24e-48	1.57e-46	24115.9	24207.7	25026.6	21865.5	21950.3	21934.1	17643.9	17180.8	17684.2
154	CLCF1	1560.41	-0.841103	0.0576059	-14.601	2.77e-48	3.48e-46	2025.36	1979.31	2032.66	1531.6	1610.87	1494.96	1145.31	1127.12	1096.47
155	ACTN1	14448.3	-0.692959	0.0475098	-14.5856	3.47e-48	4.34e-46	14932.2	15138.1	15903.9	18803.2	17593	19229.2	10076.2	9290.92	9067.85
156	NFKB1	4328.12	-0.63982	0.043961	-14.5542	5.49e-48	6.82e-46	4460.72	4639.13	4507.06	5540.74	5423.79	5649.12	2976.62	2812.21	2943.67
157	CERCAM	2947.87	-0.732004	0.0503056	-14.5511	5.74e-48	7.04e-46	3038.04	3162.33	3311.5	3681.54	3720.4	3890.58	1921.39	1898.66	1906.41
158	TROAP	2045.64	-0.799466	0.0549414	-14.5512	5.73e-48	7.04e-46	2608.78	2466.02	2565.07	2118.94	2212.76	2052.28	1510.58	1463.69	1412.62
159	TEAD2	1191.78	-0.880244	0.0605784	-14.5307	7.75e-48	9.44e-46	1768.45	1808.3	1781.74	804.341	818.097	832.584	944.361	979.522	988.624
160	AC131212.3	248.47	1.87129	0.128801	14.5286	7.98e-48	9.66e-46	128.459	138.56	165.522	77.0827	75.9662	70.0305	550.382	512.125	518.102
161	CENPB	5500.69	-0.673643	0.0464556	-14.5008	1.2e-47	1.44e-45	6368.33	6655.27	6944.56	5552.47	5565.01	5903.96	4264.47	4033.26	4218.83
162	MRPL54	1089.76	-1.11812	0.0775316	-14.4215	3.79e-47	4.53e-45	1331.69	1464.53	1374.78	1185.57	1344.02	1184.68	617.695	604.933	699.967
163	RRM2	2321.61	-0.800946	0.0561193	-14.2722	3.26e-46	3.88e-44	2890.32	2882.58	2698.96	2517.76	2654.92	2384.93	1573.93	1662.73	1628.32
164	SPATC1L	1022.71	-1.1716	0.0824757	-14.2054	8.49e-46	1e-43	1353.1	1264.58	1510.79	1031.4	1140.47	1074.77	657.291	552.379	619.608
165	KIAA0100	7810.47	-0.877143	0.0618268	-14.1871	1.1e-45	1.29e-43	9786.4	9727.27	10077.9	8507.58	7209	8876.36	5621.62	5466.76	5021.36
166	VSTM1	980.138	-1.02148	0.0721552	-14.1568	1.7e-45	1.98e-43	1389.49	1474.17	1473.89	750.718	851.211	744.074	695.897	711.16	730.63
167	MT-TL1	512.802	-1.42225	0.100514	-14.1499	1.87e-45	2.17e-43	632.658	649.83	608.321	702.961	704.148	611.794	248.464	238.171	218.872
168	DOLK	1244.08	-0.957624	0.0677283	-14.1392	2.18e-45	2.51e-43	1384.14	1451.37	1488.65	1651.41	1478.42	1515.38	730.543	750.296	746.49
169	HMGCS1	7879.02	-0.620977	0.044174	-14.0575	6.93e-45	7.94e-43	13426.1	13294.8	12290.8	2244.61	2145.56	2138.85	8284.44	8734.07	8352.02
170	IGSF8	1584.81	-0.846669	0.0606864	-13.9516	3.08e-44	3.51e-42	2067.11	2116.11	2168.66	1432.73	1439.46	1509.55	1222.52	1087.99	1219.13
171	GNG11	1957.29	-0.939707	0.0674223	-13.9376	3.74e-44	4.24e-42	2908.51	3028.15	3087.99	1222.43	1434.59	1228.45	1493.75	1506.18	1705.51
172	BCL2L2	1467.55	-0.787453	0.0565338	-13.9289	4.23e-44	4.76e-42	2072.46	2116.11	2032.66	1119.37	1139.49	1123.41	1211.63	1167.38	1225.47
173	DYNLL2	2854.83	0.670826	0.0482119	13.9141	5.2e-44	5.82e-42	1853.01	1828.47	1778.58	3851.62	3769.09	3921.71	2976.62	2845.76	2868.6
174	JMJD1C	3225.28	0.781607	0.0562327	13.8995	6.38e-44	7.1e-42	2700.84	2678.25	2516.57	2625.84	2281.91	2648.51	4509.97	4604.65	4460.97
175	ZBTB43	1415.21	0.96133	0.069167	13.8987	6.45e-44	7.14e-42	984.849	912.042	970.995	1422.68	1315.77	1550.4	1866.94	1940.04	1773.18
176	AURKB	7709.99	-0.560039	0.0403753	-13.8708	9.52e-44	1.05e-41	7903.41	7885.65	8074.75	9671.37	10131.7	9537.76	5336.53	5292.33	5556.38
177	WIPI2	6513.45	-0.557863	0.0402638	-13.8552	1.18e-43	1.29e-41	6230.24	6596.52	6568.18	8662.59	8697.15	8690.58	4445.62	4289.32	4440.88
178	CCNB1	4986.32	-0.632249	0.0456868	-13.8388	1.49e-43	1.62e-41	6228.1	6471.11	6166.5	4583.91	4821.9	4431.37	3990.27	3980.71	4202.97
179	SPOUT1	2460.06	-0.736485	0.0533243	-13.8114	2.17e-43	2.35e-41	2843.22	2921.16	3037.39	2653.49	2738.68	2666.99	1855.07	1667.2	1757.32
180	MARK4	2936.8	-0.780295	0.0566602	-13.7715	3.78e-43	4.07e-41	3226.45	3273.7	3421.15	3688.24	3316.22	3729.12	1968.9	1981.41	1826.05
181	TOR4A	1039.06	0.987271	0.0716978	13.7699	3.87e-43	4.14e-41	651.927	727.879	783.332	966.047	937.89	994.043	1416.54	1456.98	1416.85
182	PLPPR2	1868.45	0.946373	0.0688167	13.7521	4.95e-43	5.27e-41	1274.95	1147.94	1451.75	1791.33	1833.9	1861.64	2570.76	2408.55	2475.26
183	RPL19	14567.7	-0.769929	0.0562061	-13.6983	1.04e-42	1.1e-40	15772.6	16552.7	16286.6	17713.9	19425.9	16847.2	8958.56	9175.75	10375.8
184	PCBP1	4580.04	-0.60798	0.0444883	-13.6661	1.62e-42	1.7e-40	5659.67	5861.62	5998.87	3978.14	3994.07	4233.92	3890.29	3739.18	3864.62
185	MAP2K3	2971.4	-0.691926	0.0506548	-13.6596	1.77e-42	1.85e-40	3094.78	3255.29	3360	3727.62	3573.33	3722.31	2068.88	1936.68	2003.68
186	MAPRE3	766.136	1.06058	0.0776806	13.653	1.94e-42	2.02e-40	420.702	430.589	444.907	988.669	965.16	941.521	878.038	886.714	938.928
187	RANGAP1	10585.4	-0.606441	0.0445173	-13.6226	2.94e-42	3.04e-40	10963.9	11168.1	11795.3	12954.9	12636.7	13469.2	7596.46	7059.04	7624.56
188	MAN2B1	2223.68	-0.745102	0.0547205	-13.6165	3.19e-42	3.29e-40	2462.12	2484.44	2617.78	2635.89	2549.74	2751.61	1503.65	1452.51	1555.36
189	KPNB1	11024.8	-0.503144	0.037077	-13.5703	6.01e-42	6.16e-40	15716.9	15680.1	15521.2	6501.76	6227.28	6474.9	11395.7	10953.7	10752.2
190	RAC1	8921.33	-0.560774	0.0415575	-13.4939	1.7e-41	1.73e-39	9154.81	9324.75	9172.26	11135.1	11822.5	10933.5	6066.08	6260.67	6422.35
191	UQCC1	2337.36	0.699461	0.0518759	13.4833	1.96e-41	1.99e-39	1590.74	1597.83	1543.47	2873.84	2801.01	2941.28	2460.88	2597.52	2629.63
192	FPGS	3784.71	-0.579809	0.0430549	-13.4667	2.46e-41	2.48e-39	4876.07	4868.9	4924.56	3121.85	3208.11	3250.58	3370.6	3232.65	3209.06
193	DYRK1A	1959.95	0.770232	0.0572341	13.4576	2.78e-41	2.79e-39	1491.19	1481.19	1521.33	1869.26	1754.04	1858.72	2587.59	2680.27	2395.96
194	SORBS3	2580.76	-0.776182	0.0578628	-13.4142	4.99e-41	4.99e-39	2608.78	2912.39	2878.19	3264.28	3254.86	3404.26	1739.25	1577.75	1587.09
195	SHC1	10499.2	-0.520575	0.0388444	-13.4015	5.92e-41	5.88e-39	13839.3	13389.5	14305.6	7913.54	7845.94	8249.98	9769.29	9643.15	9536.26
196	RPL28	16981.5	-0.731975	0.0547162	-13.3777	8.17e-41	8.07e-39	16844.1	18300.5	18174.8	21889.8	24072.5	21449.7	10725.5	9914.87	11461.7
197	CD59	5664.59	-0.638417	0.0478874	-13.3316	1.52e-40	1.49e-38	7293.23	7759.37	7280.88	4801.75	4904.69	4591.86	4719.82	4575.58	5054.14
198	PTX3	315.272	1.5152	0.113659	13.3311	1.53e-40	1.49e-38	210.886	200.825	208.748	140.76	169.463	135.198	594.928	560.206	616.436
199	UBASH3B	2433.67	-0.703631	0.0528124	-13.3232	1.7e-40	1.65e-38	3470.52	3458.74	3336.81	1872.61	1695.6	1765.35	2165.89	2121.18	2016.37
200	PPP1R10	3111.42	0.741111	0.0557474	13.2941	2.5e-40	2.43e-38	2170.95	2382.71	2239.3	3332.15	3088.32	3430.52	3983.34	3663.14	3712.36
201	EMC10	4953.88	-0.596466	0.0449246	-13.277	3.15e-40	3.03e-38	5191.86	5440.68	5349.43	5926.15	6016.91	6090.7	3580.45	3336.64	3652.09
202	PTPRF	73650.2	-0.793602	0.0598213	-13.2662	3.63e-40	3.49e-38	86896.8	85691.6	89881.8	84417.3	74499.5	90048.5	54416.6	50633.2	46367
203	FADS1	8628.09	-0.485501	0.0366773	-13.2371	5.36e-40	5.11e-38	12093.3	12250.3	11842.8	5301.11	5063.44	5253.26	8631.89	8706.12	8510.62
204	TMEM97	1469.51	-0.760796	0.0576018	-13.2078	7.91e-40	7.51e-38	2042.49	1960.89	1891.38	1289.46	1285.58	1277.08	1161.15	1162.9	1154.63
205	FSD1	2221.74	-0.717803	0.054468	-13.1784	1.17e-39	1.1e-37	2889.25	2950.1	3153.36	1806.42	1808.58	1921.95	1833.29	1763.36	1869.4
206	TNIP1	11946.6	-0.485758	0.0368606	-13.1783	1.17e-39	1.1e-37	14751.3	14860.1	15548.6	9976.34	9946.7	10190.4	10914.6	10500.8	10830.5
207	AL365181.2	130.707	3.25903	0.247668	13.1589	1.51e-39	1.42e-37	14.9868	21.0471	15.8142	205.275	214.264	203.283	174.222	149.836	177.635
208	NAV3	2272.38	-0.888356	0.0675706	-13.1471	1.77e-39	1.65e-37	3926.55	3571.87	3354.73	1286.11	1168.71	1280	1987.71	2089.87	1785.87
209	SPAG5	5074.16	-0.542137	0.0412479	-13.1434	1.86e-39	1.72e-37	6283.76	6236.08	6030.5	4853.7	4731.33	4793.2	4358.51	4253.54	4126.84
210	PLBD2	2054.54	-0.768348	0.058519	-13.1299	2.22e-39	2.05e-37	3388.09	3215.82	3188.15	1007.94	915.49	1026.14	1919.41	2023.9	1805.96
211	MLST8	2430	-0.816807	0.0622584	-13.1196	2.54e-39	2.33e-37	2557.39	2824.7	2920.36	2882.22	3024.04	2950.03	1669.95	1444.68	1596.6
212	ELL2	2749.45	-0.744672	0.0568358	-13.1022	3.2e-39	2.92e-37	3071.23	2962.38	2759.06	3751.08	3470.1	3484.02	1808.54	1771.19	1667.44
213	ATP2A1	248.067	1.69047	0.129148	13.0895	3.78e-39	3.44e-37	129.529	116.636	126.514	228.735	225.951	205.228	414.766	401.425	383.819
214	ALOXE3	582.361	1.12711	0.086143	13.0842	4.06e-39	3.67e-37	434.618	413.05	478.644	349.386	318.474	355.016	975.048	933.677	983.337
215	SEZ6L2	7913.05	0.536735	0.0410683	13.0693	4.93e-39	4.44e-37	7413.13	7291.07	7838.59	5374.84	5204.66	5401.1	11090.8	10583.5	11019.7
216	NEURL1	1814.55	-0.739845	0.0567323	-13.041	7.15e-39	6.42e-37	2214.84	2345	2389.01	1668.17	1773.52	1779.94	1424.46	1352.99	1383.02
217	APOBEC3C	1498.6	-0.741954	0.0569272	-13.0334	7.9e-39	7.06e-37	2221.26	2122.25	2068.5	1059.89	1088.85	1093.25	1269.05	1269.13	1295.26
218	NELFA	2591.21	0.732346	0.0562399	13.0218	9.2e-39	8.14e-37	1613.22	1699.55	1743.78	3265.12	3281.15	3319.64	2957.81	2594.17	2846.39
219	SS18	2602.96	0.651285	0.0500142	13.022	9.17e-39	8.14e-37	1833.75	1810.93	1773.3	3265.12	3056.18	3176.66	2820.21	2911.73	2778.72
220	ARL2	1080.3	-0.981765	0.0754273	-13.016	9.92e-39	8.73e-37	1686.02	1789.88	1904.03	538.741	541.503	537.873	846.361	863.232	1015.06
221	FDFT1	3259.59	-0.694355	0.0533792	-13.008	1.1e-38	9.66e-37	5022.73	5308.26	5006.79	1514	1574.84	1429.79	3102.33	3006.78	3370.84
222	MDM2	1734.58	0.790188	0.0607699	13.003	1.18e-38	1.03e-36	1050.15	1010.26	915.118	2554.62	2499.09	2435.5	1745.19	1706.34	1694.93
223	ATP1A1	15799.4	-0.492044	0.0378993	-12.9829	1.53e-38	1.33e-36	17901.8	18308.4	18187.4	16463	15733.8	16924	13121.1	12558.2	12997
224	RPLP1	14984	-0.735181	0.0568312	-12.9362	2.81e-38	2.43e-36	15828.2	17548.9	16464.7	17843.8	19744.4	17480.4	9517.85	9570.47	10856.9
225	DHRS3	828.658	0.938001	0.0725728	12.925	3.25e-38	2.8e-36	599.473	586.688	616.755	717.204	747.975	739.21	1200.74	1104.76	1145.11
226	MAPT	1026.72	0.85504	0.0662466	12.9069	4.11e-38	3.53e-36	825.346	814.699	870.838	743.178	703.174	744.074	1540.28	1540.85	1458.09
227	B4GAT1	3677.19	-0.57133	0.044301	-12.8965	4.71e-38	4.02e-36	4587.04	4896.08	4819.13	3070.74	3076.63	3018.12	3231.02	3149.9	3246.07
228	ACTB	86590.3	-0.401088	0.0311453	-12.8779	5.99e-38	5.09e-36	100660	101249	102854	81060	81681.2	81019.4	77564.3	74913.3	78311.7
229	WWP2	2388.16	-0.738087	0.057426	-12.8528	8.29e-38	7.01e-36	2270.5	2267.83	2391.11	3509.78	3246.09	3655.2	1415.55	1377.59	1359.75
230	GCLC	3812.74	0.589348	0.0459973	12.8127	1.39e-37	1.17e-35	2813.24	3085.16	2877.14	4116.38	4057.37	4151.25	4362.47	4442.51	4409.16
231	SKA2	1588.87	-0.774173	0.060496	-12.7971	1.7e-37	1.43e-35	1868	1967.03	1774.36	1840.77	1811.5	1754.65	1059.19	1120.41	1103.88
232	STEAP2	871.64	-1.1096	0.0869879	-12.7558	2.9e-37	2.42e-35	1483.7	1477.68	1406.41	495.173	441.188	514.529	662.241	774.896	588.945
233	LSS	3328.65	-0.574807	0.0450773	-12.7516	3.06e-37	2.54e-35	5274.29	5169.7	5414.8	1169.65	1120.01	1165.23	3642.82	3549.09	3452.25
234	EIF4EBP2	4505.76	-0.594635	0.0467827	-12.7106	5.17e-37	4.28e-35	3426.63	3316.67	3177.61	8095.36	7899.51	8064.2	2150.05	2273.25	2148.54
235	EIF1	13037.8	-0.545085	0.0429137	-12.7019	5.77e-37	4.76e-35	15667.7	16465.9	15508.5	12422	12846.1	11773.9	10563.2	10864.2	11229.1
236	MYO1C	10884.9	-0.566683	0.0446493	-12.6919	6.56e-37	5.39e-35	11425.3	11633.8	12225.5	13108.2	12381.5	13369	8236.93	7980.42	7603.42
237	PDGFB	247.519	1.67497	0.132023	12.687	6.98e-37	5.71e-35	120.965	124.529	117.025	257.222	212.316	237.325	396.948	370.116	391.22
238	KIF4A	4517.37	-0.523083	0.0412569	-12.6787	7.76e-37	6.32e-35	5000.25	4992.55	4937.21	5145.27	5030.32	5161.83	3453.75	3381.36	3553.76
239	TPP1	1274.6	-0.918372	0.0725844	-12.6525	1.08e-36	8.79e-35	1677.45	1576.78	1774.36	1214.89	1190.14	1377.27	849.331	931.441	879.717
240	ELK3	5849.82	-0.552619	0.0436917	-12.6481	1.15e-36	9.25e-35	8404.4	8339.04	8072.64	3822.3	3505.16	3583.22	5574.11	5812.28	5535.24
241	SPRY4	2291.88	0.652712	0.0516151	12.6458	1.18e-36	9.49e-35	2020.01	2085.42	2020.01	1630.47	1543.67	1694.35	3259.73	3257.25	3116.02
242	CRLF1	841.368	-0.95932	0.0758699	-12.6443	1.2e-36	9.63e-35	1333.83	1328.6	1438.04	477.578	424.631	462.979	731.533	651.897	723.229
243	RNF26	3227.84	-0.686119	0.0542708	-12.6425	1.23e-36	9.81e-35	3175.07	3332.46	3589.83	4214.41	4069.06	4394.41	2124.32	2115.59	2035.4
244	PBXIP1	1560.73	-0.721995	0.0571932	-12.6238	1.56e-36	1.24e-34	2142.05	2154.7	2299.39	1148.7	1176.5	1127.3	1353.19	1346.28	1298.43
245	ZBTB34	899.11	0.970868	0.0769252	12.6209	1.62e-36	1.28e-34	548.09	534.947	513.436	1077.48	1084.95	1202.19	997.815	1095.81	1037.26
246	SERTAD2	1571.28	0.880787	0.06985	12.6097	1.87e-36	1.47e-34	1312.42	1229.5	1167.09	1229.13	1089.82	1283.89	2289.63	2405.2	2134.79
247	UAP1L1	2468.78	0.708311	0.0561796	12.608	1.91e-36	1.5e-34	2315.46	2129.27	2437.5	1390.84	1341.1	1371.43	3913.06	3621.77	3698.62
248	DDX46	7859.2	-0.490716	0.0389463	-12.5998	2.12e-36	1.65e-34	9465.25	9745.69	9170.15	7453.56	7411.57	7287.06	6895.62	6653.15	6650.74
249	ADAMTS6	1928.84	-0.690281	0.0548259	-12.5904	2.38e-36	1.86e-34	2831.44	2872.93	2688.42	1311.24	1205.72	1245.96	1711.53	1786.85	1705.51
250	SSR3	5842.35	-0.677171	0.0537887	-12.5895	2.41e-36	1.87e-34	8317.69	8553.9	7649.88	4371.93	4282.35	4065.66	4799.02	5093.29	5447.48
251	JUND	4574.51	0.677035	0.0538477	12.5731	2.97e-36	2.29e-34	2740.45	2948.35	3082.72	6244.54	6153.26	5978.85	4927.7	4362	4732.71
252	AFG3L2	5785.28	0.535241	0.0426093	12.5616	3.43e-36	2.64e-34	4581.69	4647.03	4531.31	6286.43	5810.44	6267.73	6647.15	6581.58	6714.18
253	ADAM15	5906.38	-0.576687	0.0459556	-12.5488	4.04e-36	3.09e-34	6381.18	6799.97	6985.68	6477.46	6429.86	6563.41	4665.38	4300.5	4554.01
254	ATAD2	10023.2	-0.594133	0.0473836	-12.5388	4.58e-36	3.49e-34	11046.4	11083.1	10283.5	12458.1	11704.6	12157.1	7066.87	7595.77	6813.57
255	AURKA	3222.03	-0.58131	0.0464647	-12.5108	6.52e-36	4.95e-34	4529.23	4612.83	4286.71	2254.67	2160.17	2177.75	3023.14	2969.88	2983.85
256	ITGA6	3112.82	-0.64334	0.0514544	-12.5031	7.18e-36	5.43e-34	4893.2	4903.98	4696.83	1488.03	1306.03	1445.35	3046.9	3204.69	3030.37
257	FN1	448.257	-1.26932	0.101684	-12.483	9.25e-36	6.97e-34	843.544	758.573	707.424	255.546	250.299	259.696	289.05	346.635	323.55
258	IL32	259.634	1.71784	0.138132	12.4362	1.66e-35	1.25e-33	79.2161	103.482	99.1026	382.062	376.909	364.742	296.969	307.498	326.722
259	SERPINE1	6359.85	0.472269	0.0380348	12.4168	2.12e-35	1.59e-33	6307.31	6496.54	6241.35	4009.98	3846.03	3910.03	8784.34	8864.9	8778.13
260	TMED4	3547.55	0.592723	0.0477649	12.4092	2.33e-35	1.74e-33	2486.74	2543.19	2332.07	4603.18	4432.33	4420.67	3623.02	3763.78	3722.94
261	MOXD1	870.836	-0.936785	0.0755798	-12.3946	2.79e-35	2.07e-33	1039.44	1080.42	1018.44	1054.02	1018.73	984.317	514.746	588.161	539.249
262	HMGCR	4038.08	-0.559182	0.0452043	-12.3701	3.79e-35	2.8e-33	6564.23	6479	6163.34	1384.14	1331.36	1382.13	4184.29	4431.33	4422.9
263	DUSP16	748.322	1.05327	0.085191	12.3636	4.11e-35	3.03e-33	527.75	486.715	424.876	803.503	711.939	792.706	985.937	989.586	1011.89
264	OGT	7722.93	-0.554284	0.0448772	-12.3511	4.8e-35	3.53e-33	10389.1	9754.46	9935.56	6440.59	6110.41	6392.22	6724.36	7198.82	6560.87
265	MED22	3120.91	-0.70509	0.0573401	-12.2966	9.44e-35	6.9e-33	3791.67	3588.53	4047.39	3295.29	3073.71	3286.57	2365.85	2188.27	2450.94
266	CARS	2461.8	0.674749	0.054951	12.2791	1.17e-34	8.54e-33	1802.7	1927.56	1968.35	2498.48	2481.56	2380.06	3050.86	2870.36	3176.28
267	CTGF	8688.98	0.495603	0.0404925	12.2394	1.92e-34	1.39e-32	6580.29	6566.7	6154.9	10580.4	10846.6	10253.6	9056.56	9127.67	9034.01
268	GAA	4479.85	-0.604383	0.0493924	-12.2363	1.99e-34	1.44e-32	5715.33	5675.71	6106.41	3764.48	3730.13	3823.47	4065.5	3619.54	3818.1
269	CDCP1	6662.28	-0.534096	0.0437231	-12.2154	2.57e-34	1.85e-32	9551.96	9521.19	9300.88	4025.9	3764.22	4200.85	6596.67	6624.07	6374.77
270	ELOVL6	2273.7	-0.606308	0.0497128	-12.1962	3.26e-34	2.34e-32	3722.09	3762.17	3567.69	734.799	720.705	693.496	2360.9	2440.98	2460.46
271	NLGN3	218.873	1.83526	0.150511	12.1935	3.37e-34	2.41e-32	90.9914	87.6963	104.374	236.275	191.863	250.942	353.393	346.635	307.689
272	RPS8	15346.7	-0.645365	0.0530313	-12.1695	4.52e-34	3.22e-32	15298.3	15959	15993.5	19832	21601.7	19227.3	9923.71	9394.91	10889.7
273	FBXO32	545.596	1.05713	0.087083	12.1393	6.54e-34	4.64e-32	424.984	378.848	393.248	411.387	417.814	395.867	814.685	869.941	803.587
274	CELSR3	3240.55	0.768351	0.0633392	12.1307	7.26e-34	5.13e-32	2368.99	2308.17	2465.97	3327.12	2964.63	3566.69	4232.8	4148.43	3782.15
275	PABPN1	2928.36	-0.606887	0.0501223	-12.1081	9.57e-34	6.74e-32	3866.6	3900.73	3795.42	2399.62	2511.75	2289.61	2546.01	2426.44	2619.06
276	TP53	2934.35	0.567405	0.0470049	12.0712	1.5e-33	1.05e-31	2010.38	2017.89	2065.34	3818.95	3708.71	3757.33	2923.16	3034.73	3072.66
277	TRAF4	4841.32	-0.603364	0.0501083	-12.0412	2.16e-33	1.51e-31	4892.13	5214.42	5040.53	6039.26	6268.18	6149.06	3482.45	3071.63	3414.19
278	SDC3	2996.46	-0.624806	0.0519713	-12.0221	2.72e-33	1.89e-31	4333.33	4269.06	4439.59	1798.04	1755.01	1919.03	2989.49	2764.13	2700.48
279	KDM3A	1889.92	0.702903	0.0584792	12.0197	2.8e-33	1.94e-31	1641.06	1558.36	1513.95	1530.76	1464.78	1628.21	2545.02	2663.5	2463.63
280	KATNAL1	11483.1	0.606069	0.0504851	12.0049	3.35e-33	2.32e-31	9250.08	9175.66	8537.58	12060.1	11320.9	11955.8	13221.1	14777.8	13048.8
281	MYADM	3501.38	-0.576226	0.0480722	-11.9867	4.17e-33	2.88e-31	3585.06	3622.73	3648.87	4560.45	4396.3	4415.81	2446.03	2542.73	2294.45
282	PRC1	4354.52	-0.531352	0.0444829	-11.9451	6.89e-33	4.73e-31	4909.26	5124.1	4918.23	4663.5	4472.27	4757.21	3482.45	3351.17	3512.52
283	GYS1	1865.83	-0.713255	0.0598138	-11.9246	8.81e-33	6.03e-31	2560.61	2606.33	2675.77	1420.16	1270.97	1476.48	1652.14	1559.86	1570.17
284	BCL9L	4273.83	0.844507	0.070843	11.9208	9.22e-33	6.29e-31	2797.18	2515.13	2794.9	5449.41	4705.03	5653.01	5290.99	4870.77	4388.01
285	BRK1	2064.28	-0.695825	0.0584659	-11.9014	1.16e-32	7.91e-31	2782.2	2901.87	2925.64	1530.76	1630.35	1491.07	1684.8	1726.46	1905.35
286	CMIP	1746.86	-0.737932	0.0620739	-11.888	1.37e-32	9.26e-31	1901.19	1875.82	1868.19	2401.29	2084.2	2206.93	1152.24	1123.77	1108.1
287	KLF16	1967.77	-0.763386	0.0642314	-11.8849	1.42e-32	9.57e-31	2313.32	2423.93	2606.19	2103.86	1847.54	2088.27	1388.82	1451.39	1486.64
288	PITPNM1	11709.2	-0.608076	0.051177	-11.8818	1.47e-32	9.9e-31	12745.2	12852.8	14082.1	13251.5	12564.6	13859.2	9167.43	8258.85	8601.56
289	DUSP3	2454.31	-0.562494	0.0473611	-11.8767	1.56e-32	1.05e-30	3678.2	3838.47	3766.95	1049	1041.13	1073.8	2601.45	2534.9	2504.87
290	POLR2A	16304.8	0.679102	0.0573977	11.8315	2.68e-32	1.79e-30	13440	12499.4	13242.8	15409	13425.6	15996.1	21824.2	21365	19540.9
291	SFXN3	2397.4	0.580258	0.0490969	11.8186	3.13e-32	2.08e-30	2085.31	2054.72	2084.32	2005.83	1951.75	2089.24	3039.97	3102.94	3162.54
292	UBE2S	7787.02	-0.633258	0.0536844	-11.796	4.1e-32	2.72e-30	9574.44	10185	10392.1	6748.93	6937.27	6808.52	6613.5	5867.07	6956.32
293	C12orf57	792.331	1.23671	0.105182	11.7578	6.44e-32	4.26e-30	300.807	377.971	376.379	1111	1346.94	1126.32	748.361	809.559	933.642
294	SUMF2	1985.33	-0.612876	0.0521558	-11.7509	6.99e-32	4.61e-30	2724.39	2774.71	2936.18	1300.35	1307.98	1310.15	1855.07	1801.38	1857.77
295	LRRC59	5372.44	-0.469912	0.0400027	-11.747	7.32e-32	4.8e-30	6366.19	6559.68	6481.73	5081.59	4843.33	5006.2	4743.58	4662.79	4606.88
296	ADPRHL1	243.52	1.74658	0.148938	11.7269	9.28e-32	6.08e-30	72.7932	82.4345	81.1798	383.738	360.352	417.265	289.05	242.644	262.223
297	NCLN	5396.16	-0.564855	0.0481795	-11.724	9.61e-32	6.27e-30	6602.77	6978	7326.21	4562.96	4421.62	4543.23	4930.67	4509.6	4690.41
298	CELSR2	2287.09	-0.816348	0.0699855	-11.6645	1.93e-31	1.26e-29	2829.3	2731.74	2804.39	2658.52	2179.65	2631.01	1666.99	1614.65	1467.6
299	B3GALNT2	1369.68	0.823106	0.0705933	11.6598	2.04e-31	1.32e-29	1010.54	970.798	902.466	1508.14	1315.77	1517.33	1760.04	1725.35	1616.69
300	VKORC1L1	4883.57	-0.540287	0.046395	-11.6454	2.42e-31	1.56e-29	5795.62	6020.35	5864.98	4624.12	4745.94	4736.78	3801.2	4247.95	4115.21
301	LINC00094	1295.56	-0.729268	0.0626566	-11.6391	2.61e-31	1.68e-29	1550.07	1577.66	1594.08	1306.22	1367.39	1416.17	927.533	928.086	992.853
302	AKAP8L	1776.51	0.659105	0.0566579	11.6331	2.8e-31	1.8e-29	1301.71	1293.52	1329.45	1989.07	1963.43	1918.06	2169.85	1967.99	2055.49
303	CCDC86	3922.29	-0.604753	0.0521205	-11.603	3.98e-31	2.53e-29	5153.33	5531.88	5676.26	2693.71	2666.61	2821.64	3712.11	3361.24	3683.81
304	MT-RNR2	88711.3	-0.492542	0.0424492	-11.6031	3.98e-31	2.53e-29	93706.2	92938.8	86119.1	113542	110536	107682	61552.7	66192.7	66133.1
305	PDXP	817.38	-0.89897	0.0774775	-11.603	3.98e-31	2.53e-29	978.426	1013.77	1052.17	917.452	864.846	897.752	536.524	506.534	588.945
306	SPRYD4	244.206	-1.50075	0.129405	-11.5973	4.25e-31	2.69e-29	354.331	391.126	358.456	237.113	242.507	223.708	130.666	133.063	126.882
307	FAM83D	2650.76	-0.562225	0.0486024	-11.5678	6e-31	3.78e-29	3393.45	3371.05	3276.71	2245.45	2389.04	2380.06	2237.17	2241.94	2321.94
308	CLU	357.295	1.22817	0.106257	11.5585	6.68e-31	4.2e-29	268.692	262.212	231.942	217.005	233.742	213.009	560.281	604.933	623.838
309	CHST12	3955.98	-0.582003	0.0504556	-11.5349	8.79e-31	5.51e-29	4622.37	4828.56	5057.4	3818.11	3695.07	3893.5	3385.44	3061.57	3241.84
310	DHCR7	9477.73	-0.453995	0.0395298	-11.4849	1.57e-30	9.82e-29	13263.3	12769.5	13372.5	5765.28	5525.08	5843.65	9839.57	9317.76	9602.87
311	HCN2	1085.99	-0.794038	0.0691674	-11.4799	1.66e-30	1.04e-28	1223.57	1223.36	1318.91	1307.89	1273.89	1256.66	769.149	710.042	690.451
312	PYGM	81.3385	2.74768	0.239444	11.4752	1.76e-30	1.09e-28	25.6917	23.678	31.6285	31.0007	41.8788	36.9605	188.08	174.435	178.692
313	MRPL11	2936.7	-0.670147	0.0584775	-11.4599	2.1e-30	1.3e-28	2962.04	3167.59	3076.4	3661.43	4059.32	3715.5	1829.33	1884.13	2074.52
314	PON2	1585.11	-0.705974	0.0616126	-11.4583	2.14e-30	1.32e-28	2227.68	2202.05	2049.53	1286.95	1325.51	1200.24	1263.11	1338.46	1372.44
315	PPIF	5728.5	-0.484386	0.042402	-11.4237	3.19e-30	1.96e-28	6632.74	6929.76	6882.36	5468.68	5694.54	5332.04	4787.14	4822.69	5006.56
316	FSTL1	2954.69	-0.561356	0.0491913	-11.4117	3.65e-30	2.24e-28	4527.09	4445.33	4177.07	1534.95	1451.15	1543.59	2896.44	2997.83	3018.74
317	STEAP1	1035.4	-0.803339	0.0704223	-11.4075	3.84e-30	2.35e-28	1689.23	1698.68	1591.97	490.983	528.842	463.952	900.806	935.913	1018.23
318	SURF1	1568.99	0.797435	0.0700702	11.3805	5.23e-30	3.19e-28	978.426	982.199	1090.13	1858.36	2120.24	1792.59	1786.76	1724.23	1787.98
319	LAMA2	194.151	1.75031	0.154199	11.351	7.34e-30	4.45e-28	92.0619	114.005	95.9397	152.49	159.724	112.827	336.565	343.28	340.467
320	NFATC2IP	2463.68	-0.583791	0.0514426	-11.3484	7.55e-30	4.57e-28	3136.53	2908.01	2998.38	2361.91	2294.57	2441.34	1964.94	2057.44	2010.03
321	MYO1D	380.023	-1.2136	0.106952	-11.3472	7.66e-30	4.62e-28	562.006	534.071	535.576	380.386	327.239	378.359	243.514	216.926	242.134
322	TOMM34	2648.66	-0.574799	0.0506569	-11.3469	7.68e-30	4.62e-28	3074.44	3150.05	2994.16	2861.28	2821.46	2743.83	1968.9	2074.22	2149.6
323	SHMT2	3177.18	-0.636201	0.0561025	-11.34	8.32e-30	4.99e-28	4532.44	4497.94	4679.96	2035.99	2085.17	1946.26	3061.75	2662.38	3092.75
324	APP	14779.6	-0.449908	0.039686	-11.3367	8.64e-30	5.16e-28	18325.7	18839.8	18345.6	12516.7	11780.6	12570.5	14075.3	13230.3	13332.1
325	FAM122B	1723.69	-0.658647	0.0582291	-11.3113	1.15e-29	6.88e-28	2535.99	2443.22	2584.05	1015.48	1083.98	1058.24	1494.74	1664.96	1632.55
326	KDM6B	2188.78	0.737334	0.0652097	11.3071	1.21e-29	7.19e-28	1738.47	1634.66	1750.11	2027.61	1889.42	2123.28	3052.84	2900.55	2582.05
327	ANKRD1	66.7528	3.7596	0.333553	11.2714	1.82e-29	1.08e-27	13.9163	6.13874	10.5428	56.9742	60.3834	46.687	119.777	152.072	134.284
328	PTOV1	2085.73	-0.625496	0.055501	-11.27	1.85e-29	1.09e-27	2354	2237.13	2435.39	2340.13	2397.8	2456.9	1555.13	1450.27	1544.79
329	NRDC	7127.44	-0.441833	0.0392229	-11.2647	1.96e-29	1.15e-27	8348.73	8183.82	8083.19	7230.69	7060.96	7119.76	6228.43	6052.69	5838.7
330	RGMB	1414.83	-0.657715	0.0584358	-11.2554	2.18e-29	1.28e-27	1930.09	1974.04	1973.62	1042.29	1000.22	1087.42	1235.39	1212.1	1278.34
331	PACS1	4596.15	0.59683	0.0530877	11.2423	2.53e-29	1.48e-27	3591.49	3453.48	3702.64	4903.13	4461.55	5005.23	5694.87	5376.19	5176.79
332	MT-ND2	46028.7	-0.447997	0.0398512	-11.2418	2.54e-29	1.48e-27	52015	48135.6	49772.7	52401.2	52372.8	49660.3	36109.4	37861.4	35929.9
333	KLF10	989.537	0.785751	0.0699859	11.2273	3e-29	1.74e-27	720.438	758.573	683.175	1013.81	1008.01	988.208	1180.95	1287.02	1265.65
334	NINL	1988.87	0.63821	0.0569034	11.2157	3.42e-29	1.98e-27	1757.74	1632.91	1714.26	1617.9	1539.78	1698.24	2751.91	2637.78	2549.28
335	PRCP	2431.29	-0.572066	0.0510156	-11.2136	3.5e-29	2.02e-27	2651.6	2786.11	2707.4	2754.87	2751.34	2748.7	1761.03	1803.62	1916.98
336	GOLGA3	5654.5	0.542877	0.0484459	11.2058	3.82e-29	2.2e-27	4368.66	4206.79	4501.79	6310.73	5983.8	6473.93	6641.21	6372.48	6031.13
337	CENPW	783.902	-1.03175	0.0921357	-11.1982	4.16e-29	2.39e-27	949.522	978.691	930.932	883.937	1057.68	854.955	430.605	451.743	517.045
338	PACSIN2	2320.96	-0.635055	0.0568126	-11.1781	5.22e-29	2.99e-27	2698.7	2829.96	2828.64	2481.73	2235.16	2434.53	1864.96	1697.39	1817.59
339	ZFP36	1276.44	0.699126	0.0625646	11.1745	5.44e-29	3.11e-27	778.244	803.298	825.504	1751.96	1734.56	1685.59	1296.76	1329.51	1282.57
340	ATF3	308.63	1.33963	0.120425	11.1242	9.57e-29	5.45e-27	179.842	210.471	206.639	240.465	237.638	188.693	480.1	519.952	513.873
341	GOLGB1	4018.17	0.56856	0.0511302	11.1198	1e-28	5.71e-27	3195.41	3294.75	3161.79	4243.74	3774.93	4174.59	4807.93	4908.79	4601.59
342	PRR11	1846.73	-0.670527	0.0603021	-11.1194	1.01e-28	5.72e-27	2508.15	2617.73	2463.86	1457.87	1295.32	1507.6	1575.91	1572.16	1621.98
343	LAMB2	7624.49	-0.605932	0.0545053	-11.1169	1.04e-28	5.86e-27	8788.7	8468.83	9276.64	7950.41	8126.43	8581.65	6346.22	5548.39	5533.12
344	SLC37A4	637.423	-0.920106	0.0828496	-11.1057	1.18e-28	6.63e-27	814.641	784.005	747.487	716.366	713.887	719.757	391.999	420.434	428.227
345	PAM	2037.98	-0.605439	0.0545458	-11.0996	1.26e-28	7.07e-27	2533.84	2678.25	2510.25	1886.01	1781.31	1873.31	1701.63	1749.95	1627.26
346	MOGS	2219.85	-0.616962	0.0555947	-11.0975	1.29e-28	7.22e-27	2686.92	2727.36	2915.09	2093.8	2151.4	1975.44	1850.12	1737.65	1840.85
347	ISOC2	2469.1	-0.676458	0.0610772	-11.0755	1.65e-28	9.21e-27	3165.43	3429.8	3509.71	1915.34	1951.75	1926.81	2036.22	1970.23	2316.66
348	ATG7	1341.07	-0.742128	0.0670106	-11.0748	1.66e-28	9.26e-27	1753.46	1739.89	1932.5	1134.46	1106.38	1158.42	999.795	1108.11	1136.65
349	LRP10	8974.93	-0.479811	0.043326	-11.0744	1.67e-28	9.27e-27	10545.4	10928.7	11265	8413.74	7803.09	8344.32	8082.5	7653.91	7737.7
350	BDH1	1854.93	-0.60393	0.0545793	-11.0652	1.85e-28	1.02e-26	2411.81	2466.02	2580.88	1434.41	1484.26	1411.31	1667.98	1575.51	1662.16
351	GNAI2	6734.25	0.447475	0.0404403	11.0651	1.85e-28	1.02e-26	5458.42	5689.74	5621.44	7099.99	6982.07	6888.27	7885.51	7388.91	7593.9
352	ALDH16A1	1723.08	-0.642562	0.0580951	-11.0605	1.95e-28	1.07e-26	2089.59	2187.15	2265.65	1530.76	1574.84	1668.09	1368.04	1388.77	1434.83
353	SYNGR3	1446.73	0.668958	0.0605322	11.0513	2.16e-28	1.19e-26	1380.93	1420.68	1469.67	647.662	641.817	671.125	2337.14	2120.06	2331.46
354	GHDC	1191.76	-0.782874	0.0708683	-11.0469	2.27e-28	1.24e-26	1586.46	1561.87	1707.94	1044.81	918.412	1085.47	963.169	932.559	925.183
355	PFAS	9497.84	-0.577242	0.0524059	-11.0148	3.24e-28	1.77e-26	12167.2	11782.9	12774.7	8008.22	7498.25	8639.03	8623.98	8129.14	7857.18
356	LHFPL2	743.059	-0.885587	0.0804364	-11.0098	3.43e-28	1.87e-26	977.355	1022.54	956.235	744.853	649.608	735.32	511.776	538.961	550.88
357	KPNA2	8386.35	-0.446064	0.0405751	-10.9935	4.1e-28	2.23e-26	8749.1	8971.33	8631.41	10057.6	10097.7	9621.41	6207.64	6534.62	6606.33
358	GALK1	1298.31	-0.78909	0.0717892	-10.9918	4.19e-28	2.27e-26	1802.7	1866.18	2045.31	911.587	906.725	848.147	1151.25	992.94	1159.91
359	COLGALT1	4830.62	-0.546304	0.0497322	-10.9849	4.52e-28	2.44e-26	6250.58	6420.25	6840.19	3445.26	3399	3761.22	4555.5	4452.58	4351
360	DCP1A	1857.03	0.617855	0.0562545	10.9832	4.6e-28	2.48e-26	1433.38	1364.55	1300.99	2149.94	2042.32	2132.04	2098.58	2141.31	2050.21
361	AC005261.2	450.006	1.16908	0.106512	10.9761	4.98e-28	2.67e-26	260.128	252.565	265.679	516.119	555.137	450.335	533.554	593.751	622.78
362	CHERP	2218.41	-0.735807	0.0671542	-10.957	6.15e-28	3.29e-26	2799.33	2790.5	3072.18	1982.37	1897.21	2226.38	1861	1628.06	1708.68
363	MAFK	6876.96	0.524509	0.0479199	10.9455	6.98e-28	3.73e-26	5317.11	5174.08	5341	7731.73	7775.82	7787	8211.19	7312.87	7241.8
364	NLRP3	1769.27	-0.565952	0.0517994	-10.9259	8.67e-28	4.62e-26	2663.37	2623	2606.19	894.83	913.542	889.97	1731.33	1805.85	1795.38
365	G3BP1	9049.37	-0.419605	0.0384776	-10.9052	1.09e-27	5.78e-26	10160	10147.3	9773.2	9926.91	9405.2	9539.7	7360.87	7549.92	7581.21
366	CSRNP1	756.807	0.949895	0.0871669	10.8974	1.19e-27	6.28e-26	457.098	547.225	536.63	822.774	709.018	758.663	1057.21	959.395	963.247
367	HEXIM1	3749.21	0.491521	0.0452036	10.8735	1.54e-27	8.14e-26	3733.86	4056.83	3931.42	1853.34	1842.67	1839.27	5631.52	5389.61	5464.39
368	EXO1	1694.15	-0.662956	0.0609867	-10.8705	1.59e-27	8.39e-26	2025.36	1901.26	1776.47	2003.31	1948.82	1989.06	1170.06	1245.65	1187.41
369	CLMP	941.697	-0.756899	0.0697002	-10.8594	1.8e-27	9.45e-26	1415.18	1543.46	1431.72	526.173	470.406	488.268	867.149	873.295	859.627
370	SH3BGRL3	5274.58	-0.506431	0.0466386	-10.8586	1.81e-27	9.5e-26	6698.04	6863.99	7185.99	3988.19	4005.76	4126.93	4975.22	4585.64	5041.45
371	ZCCHC9	841.284	-0.828089	0.0763562	-10.8451	2.1e-27	1.1e-25	980.567	995.353	922.498	1029.72	1055.74	955.138	559.291	525.543	547.708
372	PPIP5K1	599.086	-0.97066	0.0895356	-10.8411	2.2e-27	1.15e-25	893.857	792.775	946.746	494.335	470.406	452.28	457.332	429.38	454.661
373	EPGN	177.937	-1.59431	0.147143	-10.8351	2.35e-27	1.22e-25	384.305	343.77	354.239	47.7578	54.5398	58.3587	108.889	117.408	132.169
374	BHLHE40	3495.26	0.507366	0.0468312	10.8339	2.38e-27	1.23e-25	3254.28	3230.73	3053.2	2840.33	2684.14	2836.23	4642.61	4435.8	4480
375	FITM2	1181.24	-0.721978	0.0666399	-10.834	2.38e-27	1.23e-25	1552.21	1506.62	1474.94	1136.13	1051.84	1161.34	901.795	876.65	969.592
376	COQ4	1796.73	-0.6674	0.0617222	-10.813	2.99e-27	1.54e-25	2342.23	2301.15	2307.83	1543.33	1682.94	1617.51	1424.46	1361.94	1589.2
377	NSMF	3839.04	0.548909	0.0508543	10.7938	3.68e-27	1.89e-25	3544.38	3578.01	3797.53	2597.35	2428.97	2634.9	5582.02	5067.57	5320.59
378	DNPH1	2274.98	-0.710468	0.0659445	-10.7737	4.58e-27	2.35e-25	3039.11	3479.79	3441.18	1410.95	1568.99	1447.3	2025.33	1883.01	2179.2
379	MAVS	2889.68	-0.572816	0.0532329	-10.7606	5.28e-27	2.7e-25	3622.53	3400.86	3625.68	2690.35	2623.76	2887.78	2456.92	2416.38	2282.82
380	BIN1	2982.67	-0.583876	0.0542683	-10.7591	5.37e-27	2.74e-25	3576.5	3675.35	3855.51	2806.82	2720.17	2803.16	2597.49	2277.72	2531.3
381	CALR	33332.6	-0.421364	0.0391924	-10.7512	5.85e-27	2.98e-25	45581.4	47362.1	47849.7	17946	17977.7	18145.7	35258.1	33279.2	36593.9
382	CNIH2	1227.15	0.749763	0.069823	10.738	6.75e-27	3.42e-25	1005.19	1078.66	1066.93	938.398	847.315	809.241	1844.18	1652.66	1801.73
383	MTUS2-AS1	118.337	2.13223	0.198661	10.733	7.12e-27	3.6e-25	53.5244	42.0942	50.6056	108.083	98.3665	74.8937	222.727	199.035	215.7
384	MTMR12	2094.43	-0.675036	0.0628974	-10.7323	7.18e-27	3.62e-25	2354	2541.44	2283.58	2465.81	2201.07	2503.59	1440.3	1537.49	1522.59
385	C4orf3	1715.01	-0.728755	0.0679091	-10.7313	7.25e-27	3.65e-25	1885.13	1927.56	1821.8	2130.67	2291.65	1977.39	1088.89	1080.16	1231.81
386	ORAI1	1555.37	-0.650332	0.0607077	-10.7125	8.89e-27	4.46e-25	1847.66	1789.88	1960.97	1621.25	1644.96	1569.85	1203.71	1128.24	1231.81
387	BEAN1	156.644	1.65156	0.154215	10.7095	9.19e-27	4.6e-25	102.767	90.3272	101.211	57.812	66.2269	69.0578	310.827	318.68	292.886
388	KNSTRN	1628.93	-0.618237	0.0577511	-10.7052	9.62e-27	4.8e-25	2115.28	2189.78	2014.73	1406.76	1451.15	1364.62	1393.77	1331.75	1392.53
389	BHLHE41	195.909	1.59872	0.149391	10.7016	1e-26	4.98e-25	123.106	117.513	93.8312	134.895	127.584	152.705	373.191	323.153	317.206
390	PYGL	7542.36	-0.39702	0.0371053	-10.6998	1.02e-26	5.06e-25	7831.69	8028.6	7926.1	8792.45	8727.35	8510.65	6062.12	5914.03	6088.23
391	SIGMAR1	3707.56	-0.470318	0.0439737	-10.6954	1.07e-26	5.3e-25	5639.33	5897.58	5883.95	1139.48	1076.19	1156.48	4256.55	4145.08	4173.37
392	FKBP10	6571.79	-0.443938	0.0415641	-10.6808	1.25e-26	6.19e-25	7963.36	7726.04	8235	5694.07	6086.06	5857.27	5824.55	5849.18	5910.6
393	CREB3L2	1244.12	0.751782	0.0704106	10.6771	1.3e-26	6.42e-25	978.426	967.29	898.249	1233.32	1135.6	1192.46	1595.71	1723.11	1472.89
394	CD320	2967.75	-0.60992	0.0572039	-10.6622	1.53e-26	7.52e-25	3787.39	4091.03	4243.49	2141.56	2301.39	2203.04	2658.86	2477.88	2805.15
395	TPX2	9312.15	-0.376822	0.0353512	-10.6594	1.58e-26	7.73e-25	9671.86	9829.88	9834.35	10730.4	10402.5	10746.8	7498.46	7490.66	7604.47
396	KIF14	1558.22	-0.76029	0.0714373	-10.6428	1.88e-26	9.22e-25	2164.53	1988.95	1998.92	1449.49	1298.24	1491.07	1200.74	1323.92	1108.1
397	PLOD3	4286.28	-0.493576	0.0464124	-10.6346	2.06e-26	1e-24	4908.19	4944.32	5228.19	4335.9	4185.93	4266.02	3601.24	3405.96	3700.73
398	ZNF264	886.2	0.840933	0.0790846	10.6333	2.09e-26	1.02e-24	685.112	576.165	583.018	959.344	884.324	989.18	1107.69	1110.35	1080.61
399	GPAA1	4049.37	-0.50955	0.0479352	-10.63	2.16e-26	1.05e-24	4430.75	4461.11	4760.09	4219.44	4542.39	4443.04	3195.38	3117.47	3274.62
400	TMEM184B	3490.7	-0.567128	0.0534625	-10.608	2.74e-26	1.33e-24	3369.89	3430.68	3560.31	4743.94	4393.38	4927.42	2437.12	2265.42	2288.11
401	ABL1	5707.25	-0.528744	0.0498599	-10.6046	2.84e-26	1.37e-24	6891.8	6713.15	6904.5	5620.33	5240.69	5782.38	5031.64	4699.69	4481.06
402	MET	749.416	0.832307	0.0785292	10.5987	3.02e-26	1.46e-24	676.548	656.845	642.058	440.712	369.118	442.554	1194.8	1188.62	1133.48
403	DHCR24	10857.6	-0.464256	0.0438672	-10.5832	3.57e-26	1.71e-24	13742.9	14126.1	14278.2	8465.69	7793.35	8762.56	10391.9	10071.4	10086.1
404	RSF1	4436.73	0.472848	0.0447232	10.5728	3.99e-26	1.91e-24	3534.75	3547.32	3421.15	5106.73	4717.69	5023.71	4877.22	4913.27	4788.75
405	GNA12	8860.84	-0.48331	0.0457268	-10.5695	4.13e-26	1.97e-24	10643.9	11047.1	11215.5	7857.41	7321	8125.48	8026.08	7519.73	7991.46
406	DFFA	2838.63	-0.490542	0.0464203	-10.5674	4.22e-26	2.01e-24	3101.2	3120.23	3140.71	3197.26	3112.67	3210.7	2162.92	2230.76	2271.19
407	ADAMTS1	7771.79	-0.444824	0.042111	-10.5631	4.42e-26	2.1e-24	11254	10858.6	10776.9	4376.96	4164.51	4355.51	8382.44	8056.46	7720.78
408	IL27RA	2842.48	-0.572611	0.0542327	-10.5584	4.64e-26	2.21e-24	3742.42	4008.6	3959.89	2030.12	1959.54	2009.49	2806.36	2451.04	2614.83
409	C22orf46	1444.37	-0.741969	0.0702765	-10.5579	4.67e-26	2.21e-24	1780.22	1740.77	1916.69	1350.62	1409.27	1552.34	1143.33	1104.76	1001.31
410	PGK1	17723.4	-0.404707	0.038337	-10.5566	4.74e-26	2.24e-24	19562.1	20284.2	20108.3	18029	18402.3	17831.5	14565.3	14945.5	15782
411	GAS6	3614.01	-0.505145	0.0478786	-10.5505	5.05e-26	2.38e-24	3797.02	3920.9	4171.8	4009.14	4058.35	4193.07	2827.14	2755.19	2793.52
412	CFLAR	3294.66	-0.48479	0.0459605	-10.548	5.19e-26	2.44e-24	3945.82	3902.49	3723.73	3277.69	3332.77	3199.03	2777.65	2796.56	2696.25
413	EHMT1	3078.58	0.606389	0.0574924	10.5473	5.23e-26	2.45e-24	2573.45	2651.94	2799.12	2436.48	2415.34	2618.36	4319.91	3761.54	4131.07
414	EIF2AK3	531.204	0.977913	0.0927824	10.5399	5.66e-26	2.65e-24	330.781	386.741	379.542	512.768	497.676	508.693	683.028	704.451	777.154
415	IRF2BPL	2013	0.635339	0.060292	10.5377	5.79e-26	2.7e-24	1679.6	1837.24	1814.42	1496.41	1386.87	1618.48	2819.22	2709.34	2755.46
416	DMTN	1114.46	0.772135	0.0732934	10.5349	5.97e-26	2.77e-24	647.645	669.123	745.378	1465.41	1399.53	1583.47	1186.89	1149.48	1183.18
417	TMEM200B	1414.06	-0.683566	0.0648866	-10.5348	5.97e-26	2.77e-24	1750.25	1823.21	1804.93	1364.87	1217.41	1417.14	1128.48	1084.63	1135.6
418	CHRAC1	2070.14	-0.55444	0.0526384	-10.533	6.09e-26	2.82e-24	2649.46	2644.04	2556.64	1849.98	1791.05	1791.61	1719.45	1869.59	1759.43
419	FEN1	5400.23	-0.542105	0.0514754	-10.5314	6.19e-26	2.86e-24	6084.65	6054.55	6406.88	5715.85	6119.17	5486.69	4217.95	4031.02	4485.29
420	QPCTL	1168.26	-0.664427	0.0630951	-10.5306	6.25e-26	2.88e-24	1677.45	1714.46	1831.29	673.636	657.4	665.289	1087.9	1072.33	1134.54
421	NECTIN1	547.973	0.920137	0.0873846	10.5297	6.3e-26	2.9e-24	441.041	452.513	481.807	315.871	296.073	343.344	911.694	850.932	838.48
422	ESPL1	2802.28	-0.52394	0.0498547	-10.5093	7.82e-26	3.59e-24	3240.37	3129	3271.44	2987.79	2814.64	3074.53	2255.97	2246.42	2200.35
423	CYP1A1	328.458	1.50029	0.142844	10.503	8.36e-26	3.83e-24	66.3702	71.034	83.2883	690.393	703.174	718.785	214.807	196.799	211.47
424	HMOX1	2404.28	0.573397	0.0546719	10.488	9.81e-26	4.48e-24	2146.33	2269.58	2379.52	1594.44	1588.47	1549.42	3396.33	3192.39	3522.04
425	CEP55	3047.76	-0.475577	0.0453571	-10.4852	1.01e-25	4.61e-24	3536.89	3492.07	3442.23	3152.01	3163.31	3110.52	2443.06	2579.63	2510.15
426	ANKRD11	4173.93	0.604951	0.0577274	10.4794	1.07e-25	4.88e-24	3552.95	3388.59	3644.66	3679.86	3406.79	3800.12	5834.45	5064.22	5193.71
427	ARF5	3092.55	-0.639686	0.0610722	-10.4742	1.13e-25	5.15e-24	2985.59	3113.22	3333.64	4142.36	4254.11	3949.91	1922.38	1916.55	2215.15
428	BDNF	2810.39	-0.505326	0.0482729	-10.4681	1.21e-25	5.48e-24	3515.48	3676.23	3524.47	2321.7	2442.6	2260.43	2488.6	2533.79	2530.24
429	MFGE8	855.367	-0.744835	0.0711684	-10.4658	1.24e-25	5.6e-24	1389.49	1390.86	1347.37	377.873	365.222	365.715	881.008	797.259	783.498
430	ZWINT	5235.64	-0.445123	0.0425481	-10.4616	1.3e-25	5.84e-24	5080.53	5319.66	5092.19	6634.98	6969.41	6640.25	3733.89	3808.51	3841.36
431	MLEC	5158.98	-0.488444	0.0467018	-10.4588	1.34e-25	6e-24	7002.06	6899.07	6640.93	3826.49	3508.08	3912.95	4976.21	4796.97	4868.05
432	UBE2Z	4880.82	-0.451363	0.0432067	-10.4466	1.52e-25	6.81e-24	5236.83	5542.41	5493.87	5377.36	5127.72	5246.45	3974.43	3873.36	4054.94
433	TMEM168	572.905	-0.892887	0.0855605	-10.4357	1.7e-25	7.62e-24	805.007	784.882	749.595	502.713	526.894	526.201	412.787	448.389	399.679
434	HJURP	2161.61	-0.539879	0.0517751	-10.4274	1.86e-25	8.3e-24	2317.61	2274.84	2238.24	2578.08	2702.64	2645.59	1564.04	1525.19	1608.23
435	KCTD2	2253.05	0.578274	0.0554757	10.4239	1.93e-25	8.59e-24	1750.25	1755.68	1763.82	2433.97	2228.34	2479.27	2677.67	2508.07	2680.39
436	EPB41L2	3450.23	-0.515177	0.0494832	-10.4112	2.21e-25	9.8e-24	3980.07	3813.91	3902.96	3823.13	3510.03	3840	2792.5	2744	2645.49
437	LIMA1	2186.77	-0.588838	0.0566062	-10.4023	2.42e-25	1.07e-23	2904.23	3015.88	2716.89	1712.58	1830.98	1753.68	1827.35	1938.92	1980.42
438	HNRNPL	7081.53	-0.395523	0.0380452	-10.3961	2.58e-25	1.14e-23	8046.86	8228.54	8163.31	6963.42	6714.24	7039.03	6303.66	6120.9	6153.79
439	TPM4	3891.36	-0.509021	0.0490222	-10.3835	2.95e-25	1.3e-23	5890.89	5723.94	5452.75	2075.37	1962.46	1923.89	3947.71	3865.53	4179.71
440	CCDC40	464.699	0.998271	0.0963029	10.3659	3.54e-25	1.56e-23	340.415	291.152	336.316	424.793	427.553	434.772	680.059	613.879	633.354
441	EXOSC6	2367.73	-0.535318	0.0516449	-10.3654	3.56e-25	1.57e-23	2285.49	2348.51	2399.55	3217.36	3025.01	3179.58	1592.74	1621.36	1639.95
442	SDHA	5404.56	-0.424026	0.0410254	-10.3357	4.86e-25	2.13e-23	5808.47	5894.07	5892.39	5877.56	5929.26	6126.69	4420.88	4224.47	4467.31
443	ATXN7L3B	2207.77	-0.563444	0.0545165	-10.3353	4.88e-25	2.13e-23	2068.18	2155.58	2054.8	3146.15	3048.39	3143.59	1353.19	1491.65	1408.39
444	DEPDC1	1283	-0.780283	0.075529	-10.3309	5.11e-25	2.23e-23	1675.31	1796.02	1502.35	1276.05	1221.3	1175.93	881.997	1003	1015.06
445	EP300	2752.51	0.74409	0.0720335	10.3298	5.17e-25	2.25e-23	2147.4	1959.14	2067.45	2838.65	2461.11	2961.7	3591.34	3672.09	3073.72
446	PPIA	4990.49	-0.550039	0.053288	-10.322	5.6e-25	2.43e-23	6141.39	6172.07	5849.16	4736.4	5176.41	4434.29	4196.17	3990.77	4217.78
447	KYAT3	1503.77	-0.637909	0.0618776	-10.3092	6.4e-25	2.77e-23	2132.41	2138.91	1995.76	1098.43	1099.56	1038.79	1258.16	1352.99	1418.97
448	USF2	3529.9	0.509108	0.0494412	10.2972	7.25e-25	3.14e-23	2582.02	2602.83	2848.67	4193.47	4029.13	4085.11	3865.54	3696.69	3865.68
449	CAMK2G	1737.4	-0.58924	0.0572964	-10.2841	8.31e-25	3.59e-23	2291.91	2227.49	2340.51	1428.54	1463.81	1327.66	1565.03	1464.81	1526.82
450	IL6	505.384	-1.05372	0.102473	-10.2829	8.41e-25	3.62e-23	955.945	788.39	847.643	222.87	270.751	214.955	389.029	413.725	445.145
451	FTH1	15297.9	0.418481	0.0407223	10.2765	9e-25	3.86e-23	12396.2	13274.6	13661.4	15173.6	15245.8	15358.1	17316.3	17222.1	18033.1
452	AMDHD2	553.327	-0.934948	0.0910112	-10.2729	9.34e-25	4e-23	771.822	784.882	862.403	393.792	466.51	435.745	417.736	410.371	436.686
453	EID1	6082.54	-0.470573	0.0458597	-10.2611	1.05e-24	4.51e-23	6358.7	6696.49	6239.25	7288.5	7342.42	6889.25	4536.69	4552.09	4839.5
454	PNPLA2	4600.07	-0.463051	0.0451291	-10.2606	1.06e-24	4.53e-23	5255.02	5593.27	5739.52	4289.82	4240.47	4249.49	4137.77	3946.04	3949.21
455	ASPHD1	5025.19	-0.443349	0.0432146	-10.2593	1.08e-24	4.58e-23	5280.72	5421.39	5450.64	5590.17	5745.19	5861.16	4019.97	3796.21	4061.29
456	SLC45A4	1231.44	-0.778047	0.0759314	-10.2467	1.22e-24	5.2e-23	1502.96	1576.78	1660.5	1173	1078.14	1326.69	924.563	962.75	877.602
457	S1PR3	721.779	-0.87288	0.0853994	-10.2211	1.59e-24	6.76e-23	1071.56	1197.93	1040.58	470.037	422.684	484.377	636.503	617.233	555.11
458	HDAC5	1557.32	0.664333	0.0650488	10.2128	1.74e-24	7.35e-23	1236.41	1217.22	1363.19	1400.89	1355.7	1399.64	2172.82	1945.63	1924.38
459	NELFCD	4534.75	-0.417601	0.0408963	-10.2112	1.77e-24	7.46e-23	5244.32	5337.2	5392.66	4234.52	4384.61	4261.16	4020.96	3903.55	4033.8
460	CREBRF	912.603	0.758437	0.0743151	10.2057	1.87e-24	7.88e-23	673.337	721.741	664.198	942.587	847.315	875.381	1097.79	1193.09	1197.98
461	PIM1	1557.54	0.600192	0.0588416	10.2001	1.98e-24	8.32e-23	1364.87	1456.64	1403.25	1099.27	1173.58	1112.71	2120.36	2052.97	2234.18
462	NOP53	12520.2	0.493566	0.0483952	10.1986	2.01e-24	8.43e-23	10382.7	10670.9	11300.9	11507.1	11801.1	11472.4	15817.6	14010.7	15718.6
463	PANX2	1441.15	-0.662226	0.0649425	-10.1971	2.04e-24	8.55e-23	1265.32	1252.3	1365.3	2253.83	2123.16	2259.45	846.361	789.432	815.218
464	BOD1L1	4227.06	0.554493	0.0543885	10.195	2.09e-24	8.71e-23	3665.35	3668.34	3608.81	3825.65	3406.79	3798.18	5610.73	5469	4990.7
465	GNA11	3848.63	-0.46628	0.0457449	-10.193	2.13e-24	8.87e-23	4281.95	4204.16	4469.11	4113.03	4030.1	4166.81	3205.28	3006.78	3160.42
466	ATP5D	5365.42	-0.488323	0.0479721	-10.1793	2.45e-24	1.02e-22	5580.45	5930.9	6022.06	5974.75	6278.9	6003.17	4161.52	3961.7	4375.32
467	AC015813.1	415.368	1.30632	0.128352	10.1776	2.5e-24	1.04e-22	193.758	183.285	148.654	583.147	702.2	625.411	448.423	488.643	364.786
468	NARF	1955.5	0.582756	0.0572757	10.1746	2.57e-24	1.07e-22	1378.79	1470.67	1338.94	2329.24	2426.05	2379.09	2159.95	1991.47	2125.28
469	PLB1	49.6257	3.22793	0.318397	10.1381	3.74e-24	1.55e-22	13.9163	13.1544	13.7057	10.8921	7.7914	5.83587	134.626	122.999	123.71
470	DDOST	10767.2	-0.377296	0.0372315	-10.1338	3.91e-24	1.61e-22	12066.5	12316.9	11905	10830.1	11100.8	10744.8	9130.8	9189.17	9620.84
471	STX3	2479.18	0.53608	0.0529488	10.1245	4.3e-24	1.77e-22	1862.65	1759.19	1848.16	3054.82	2824.38	3034.65	2574.72	2713.81	2640.21
472	CDC25B	4566.66	-0.447342	0.0442339	-10.1131	4.83e-24	1.98e-22	5158.68	5379.29	5271.41	4515.2	4484.93	4696.9	4022.94	3750.36	3820.21
473	MAPKAPK2	3226.01	-0.481383	0.047617	-10.1095	5.01e-24	2.05e-22	3146.16	3196.53	3237.7	4247.93	4079.77	4265.05	2299.53	2196.1	2365.3
474	HIP1R	1750.99	0.627962	0.0623135	10.0775	6.95e-24	2.84e-22	1240.7	1192.67	1332.61	2105.53	2041.35	2033.8	2069.87	1834.93	1907.46
475	CEBPB	8487.89	-0.558066	0.0553812	-10.0768	7e-24	2.85e-22	11677.9	12842.2	13189.1	4276.41	4423.57	4372.04	9133.77	7799.28	8676.63
476	TP53INP2	1261.09	-0.747598	0.0742053	-10.0747	7.15e-24	2.91e-22	1589.67	1574.15	1687.91	1292.81	1082.03	1234.29	998.805	1003	887.118
477	FBXO9	6359.91	-0.430811	0.0427908	-10.0678	7.66e-24	3.11e-22	7581.19	8124.19	7411.61	5586.82	5699.41	5681.22	5768.12	5754.13	5632.51
478	CHTF18	5374.26	-0.512774	0.0511575	-10.0234	1.2e-23	4.87e-22	5837.37	5645.01	6270.87	5801.31	6115.28	6259.94	4316.94	4180.86	3940.75
479	METTL4	653.178	-0.830543	0.0829138	-10.0169	1.28e-23	5.19e-22	814.641	826.976	761.192	715.529	675.904	731.429	427.635	468.516	456.776
480	PYGO2	2737.87	-0.482526	0.0481768	-10.0157	1.3e-23	5.25e-22	3034.83	3035.17	3109.08	2992.82	2983.13	2918.91	2283.69	2154.73	2128.45
481	PNPLA7	152.778	1.69332	0.169124	10.0123	1.35e-23	5.42e-22	99.5553	69.2801	95.9397	77.9206	93.4968	88.5107	310.827	276.189	263.281
482	RRM1	4528.46	-0.453197	0.0453346	-9.99669	1.58e-23	6.33e-22	5047.35	5160.05	4869.73	5027.97	4770.29	4864.2	3546.8	3665.38	3804.35
483	MIB2	3712.74	0.611671	0.061191	9.99609	1.59e-23	6.36e-22	2391.47	2464.27	2705.29	4601.5	4790.74	4913.8	4189.24	3542.38	3815.98
484	C6orf48	3021.98	0.6541	0.0655118	9.98446	1.78e-23	7.14e-22	2580.95	2720.34	2714.78	2096.31	2458.19	2011.43	4108.07	4009.78	4497.97
485	ZNF462	2128.3	0.711564	0.0712796	9.98272	1.81e-23	7.25e-22	2082.1	1781.99	1908.25	1310.41	1197.93	1427.84	3285.47	3276.26	2884.46
486	ACAT2	1150.91	-0.68465	0.068663	-9.97117	2.04e-23	8.12e-22	1803.77	1839.87	1659.44	630.067	545.398	577.751	1071.07	1142.78	1088.01
487	LINC00641	851.773	0.84039	0.0843398	9.96433	2.18e-23	8.69e-22	690.464	609.489	618.864	752.394	755.766	805.35	1154.22	1259.07	1020.34
488	CASP4	4723.42	-0.443889	0.0446381	-9.94416	2.67e-23	1.06e-21	5361	5591.52	5434.83	4693.67	4892.03	4486.81	3935.83	4061.22	4053.89
489	PDIA4	13167.9	-0.387471	0.038991	-9.93746	2.86e-23	1.13e-21	17803.3	18279.4	18545.9	7418.37	7271.33	7433.93	14200.1	13253.7	14304.9
490	RPS6KB2	3402.47	-0.510013	0.051359	-9.93035	3.07e-23	1.21e-21	3459.82	3621.86	3832.32	4054.38	4060.3	3931.43	2583.63	2429.8	2648.67
491	SPATS2	3183.45	-0.467252	0.0470724	-9.92622	3.2e-23	1.26e-21	3625.74	3521.88	3469.65	3528.21	3506.13	3318.67	2520.28	2615.41	2545.05
492	VCP	17336.5	-0.351533	0.0354861	-9.90622	3.91e-23	1.54e-21	20701.1	21117.3	21243.8	14763.9	14070.3	14708.3	16555	16098.4	16770.7
493	CYB5B	4448.86	-0.442696	0.0447017	-9.90334	4.03e-23	1.58e-21	5025.94	5162.68	4959.35	4536.15	4664.13	4540.31	3561.65	3884.54	3704.96
494	ZNF622	2110.15	0.524734	0.0529925	9.90204	4.08e-23	1.6e-21	1562.91	1566.26	1548.74	2474.19	2490.33	2619.33	2237.17	2172.62	2319.83
495	LAMA1	7675.3	-0.551496	0.0557764	-9.88763	4.71e-23	1.84e-21	10962.9	10505.1	10774.8	5030.48	4426.49	5380.67	7591.51	7335.23	7070.51
496	PSMB4	8107.28	-0.495036	0.0500758	-9.88575	4.8e-23	1.87e-21	8450.43	9123.92	8962.46	9009.46	9586.35	9001.83	6101.72	5984.48	6744.85
497	RNPEP	2356.74	-0.549253	0.0556005	-9.87856	5.16e-23	2.01e-21	2729.74	2958	2858.16	2269.75	2314.05	2238.06	1865.95	1890.84	2086.16
498	HMGN2	5317.48	-0.408034	0.0413061	-9.87829	5.17e-23	2.01e-21	5633.98	5799.36	5889.22	5744.34	5944.84	5792.1	4479.28	4279.26	4294.96
499	GPR3	662.105	-0.760992	0.077074	-9.87352	5.42e-23	2.11e-21	904.562	911.165	892.978	542.93	559.033	550.517	551.372	517.715	528.676
500	KIFC2	1836.27	-0.615206	0.0623338	-9.86955	5.64e-23	2.19e-21	2632.33	2503.73	2822.32	1080.83	1198.9	1097.14	1824.38	1675.03	1691.76
501	DIAPH3	1063.79	-0.66297	0.0672453	-9.85898	6.27e-23	2.42e-21	1261.03	1202.32	1136.52	1226.62	1250.52	1223.59	756.281	757.005	760.236
502	FAM126A	2295.49	-0.533926	0.0542132	-9.84863	6.95e-23	2.68e-21	3112.98	3099.19	2948.83	1782.12	1701.45	1683.65	1989.69	2216.22	2125.28
503	NT5M	332.233	1.17062	0.118912	9.8444	7.25e-23	2.79e-21	226.943	283.259	250.919	166.733	199.655	144.924	570.18	549.024	598.461
504	TRABD	2371.09	-0.596038	0.0605823	-9.83848	7.69e-23	2.95e-21	2947.05	3002.72	3364.22	1877.63	2051.09	1938.48	2159.95	1998.18	2000.51
505	FAM210B	398.108	-1.00362	0.102066	-9.83313	8.11e-23	3.11e-21	567.358	606.858	618.864	281.519	290.23	322.918	277.171	301.908	316.148
506	FBXW8	611.068	0.853278	0.0867941	9.83106	8.27e-23	3.17e-21	428.195	378.848	375.325	709.664	708.044	766.444	729.553	707.805	695.737
507	EBP	2693.64	-0.5528	0.0562672	-9.82455	8.83e-23	3.37e-21	3467.31	3635.01	3488.62	2149.1	2283.86	1998.79	2420.3	2282.2	2517.55
508	RC3H1	1280.97	0.692198	0.0704599	9.82399	8.88e-23	3.38e-21	937.747	902.395	843.426	1521.55	1431.67	1553.31	1388.82	1571.04	1378.79
509	ARHGAP19	1689.79	-0.57999	0.0590665	-9.81927	9.3e-23	3.54e-21	1915.1	2024.03	1911.41	1909.47	1736.51	1796.48	1309.63	1265.78	1339.66
510	TRIP11	828.198	0.715184	0.0729158	9.80835	1.04e-22	3.94e-21	647.645	679.646	632.57	797.638	729.47	746.019	1074.04	1094.69	1052.07
511	FGF2	1565.86	-0.615592	0.0628597	-9.7931	1.21e-22	4.57e-21	2074.6	2281.86	2021.06	1202.32	1134.62	1210.94	1331.41	1440.21	1395.7
512	TPM1	1347.72	0.582293	0.0594886	9.7883	1.26e-22	4.78e-21	1269.6	1361.92	1283.06	754.07	799.593	794.651	1938.22	2008.24	1920.15
513	SURF4	14740	-0.373624	0.038173	-9.78765	1.27e-22	4.8e-21	17241.3	18122.4	17850.1	12845.2	12577.3	12948.8	13538.8	13305.2	14230.9
514	BIRC3	3635.93	-0.462981	0.0473447	-9.77895	1.39e-22	5.23e-21	5196.15	5045.17	4966.73	2149.94	2153.35	2175.81	3556.7	3903.55	3575.96
515	CD81	6670.31	-0.430993	0.0441162	-9.76948	1.52e-22	5.73e-21	8652.75	9094.98	9438.99	4312.44	4139.18	4230.03	6794.65	6464.18	6905.56
516	DCAF15	3203.17	-0.458285	0.0469419	-9.76279	1.63e-22	6.1e-21	3059.45	3219.33	3093.27	4156.6	4262.87	4214.47	2347.04	2249.77	2225.73
517	GDF15	154.598	1.57852	0.161689	9.76265	1.63e-22	6.1e-21	79.2161	75.4188	89.614	128.192	145.115	145.897	230.646	239.29	257.994
518	ZNF219	2712.28	-0.526094	0.053972	-9.74754	1.89e-22	7.07e-21	2670.87	2822.07	2973.08	3424.32	3238.3	3404.26	2003.55	1884.13	1989.94
519	CAMKK2	1232.77	-0.678868	0.0696903	-9.7412	2.01e-22	7.51e-21	1446.23	1471.54	1517.11	1298.68	1182.35	1409.36	931.492	903.486	934.699
520	SLC29A1	6953.45	-0.385852	0.0396159	-9.73981	2.04e-22	7.6e-21	7907.69	7952.3	8239.22	6541.98	6658.73	6840.61	6228.43	5981.12	6230.97
521	SMC4	7835.48	-0.404608	0.0415528	-9.73719	2.09e-22	7.78e-21	9133.4	8995.89	8742.11	7998.17	7542.08	7804.51	6616.47	7043.39	6643.34
522	TSTA3	4452.89	0.509002	0.0523464	9.72372	2.39e-22	8.87e-21	3301.38	3508.73	3650.98	4770.75	5141.35	4817.51	5112.81	4673.98	5098.55
523	ESM1	97.1261	-2.10312	0.216369	-9.72007	2.48e-22	9.17e-21	198.04	223.626	157.088	51.1092	53.5659	55.4408	38.606	46.9634	49.6955
524	S1PR1	1275.21	-0.576879	0.0595376	-9.68932	3.35e-22	1.24e-20	1684.95	1717.09	1708.99	998.724	994.378	946.384	1170.06	1146.13	1110.22
525	SLC44A2	1402.91	-0.583725	0.060255	-9.68758	3.41e-22	1.26e-20	1777.01	1749.54	1788.06	1205.67	1255.39	1306.26	1193.81	1126	1224.41
526	MRNIP	2541.45	0.527073	0.0544701	9.67638	3.8e-22	1.4e-20	2276.93	2043.32	2170.77	2265.56	2433.84	2336.29	3179.55	3174.5	2992.31
527	DNAAF5	5376.53	-0.389459	0.0402699	-9.67121	4e-22	1.47e-20	6131.75	6334.3	6382.63	5107.57	4927.09	5116.11	4883.16	4773.49	4732.71
528	STX1A	434.5	1.02376	0.106003	9.65781	4.56e-22	1.67e-20	320.076	285.89	360.565	320.061	340.874	323.891	685.008	583.688	690.451
529	LINC01615	337.339	1.0892	0.112835	9.65306	4.77e-22	1.75e-20	290.102	252.565	262.516	186.004	171.411	164.377	615.715	506.534	586.83
530	IL12A	466.744	-0.916999	0.0950089	-9.65172	4.83e-22	1.77e-20	695.817	685.785	661.035	332.629	399.309	344.316	360.322	356.698	364.786
531	IDI1	3001.67	-0.544925	0.05649	-9.6464	5.09e-22	1.86e-20	4142.79	4473.39	4152.82	1835.74	1947.85	1706.02	2782.6	2911.73	3062.09
532	HIST1H4H	116.653	1.87166	0.194055	9.64499	5.16e-22	1.88e-20	52.4539	47.356	46.3884	137.408	108.106	123.526	169.272	185.617	179.75
533	INTS5	1785.49	-0.550662	0.0571214	-9.64021	5.41e-22	1.97e-20	1709.57	1834.61	1870.3	2331.75	2265.35	2360.61	1239.35	1215.46	1242.39
534	C3	340.651	-1.13672	0.118234	-9.61418	6.97e-22	2.53e-20	582.345	540.209	649.438	145.787	150.958	192.584	288.06	261.653	254.822
535	PRELID3B	3287.89	0.500405	0.0520688	9.61046	7.22e-22	2.62e-20	2602.36	2818.56	2553.47	3496.37	3468.15	3361.46	3577.48	3806.27	3906.91
536	MAGEB2	4160.03	-0.438163	0.0456264	-9.60327	7.74e-22	2.8e-20	4446.81	4437.43	4511.28	4698.69	4766.39	4693.99	3233	3164.44	3488.2
537	RRAD	54.2715	3.42119	0.356648	9.59264	8.59e-22	3.1e-20	9.63439	19.2932	5.27141	21.7842	18.5046	36.9605	107.899	126.354	142.742
538	AC097059.2	100.228	-1.89082	0.197304	-9.58326	9.4e-22	3.39e-20	196.97	201.702	192.934	51.1092	52.592	47.6596	62.3635	48.0816	48.6382
539	SMIM10L1	693.928	-0.800327	0.0835559	-9.57835	9.86e-22	3.54e-20	828.557	920.811	862.403	705.474	747.975	678.906	480.1	480.816	540.307
540	SNAPIN	977.055	-0.658196	0.0687954	-9.56743	1.1e-21	3.93e-20	1085.47	1131.28	1121.76	1084.18	1165.79	1088.39	693.917	710.042	712.655
541	NOL4L	927.294	0.667002	0.0697416	9.56391	1.13e-21	4.06e-20	775.033	819.96	841.318	655.203	664.217	719.757	1274	1328.39	1267.76
542	MYDGF	7043.19	-0.495779	0.0518605	-9.55986	1.18e-21	4.21e-20	8525.36	9348.43	8947.7	5786.23	6081.19	5676.36	6222.49	5978.89	6822.03
543	PIM2	115.305	1.82372	0.190792	9.55866	1.19e-21	4.26e-20	48.1719	50.8639	46.3884	133.219	123.689	119.635	174.222	175.554	166.004
544	VPS51	7002.59	-0.448009	0.0469756	-9.53706	1.47e-21	5.23e-20	7387.43	7936.52	8226.57	7427.59	7252.82	7530.22	5944.33	5499.19	5818.61
545	LEPROT	1421.9	-0.574368	0.0602313	-9.53603	1.48e-21	5.28e-20	1861.58	1943.35	1795.44	1157.92	1179.42	1095.2	1217.57	1272.48	1274.11
546	PDGFA	787.453	0.769267	0.0808474	9.51505	1.82e-21	6.44e-20	593.05	626.152	646.275	664.419	637.921	740.183	1073.05	987.349	1118.68
547	TTC9B	42.3515	3.73953	0.393463	9.50414	2.02e-21	7.14e-20	11.7754	6.13874	6.3257	8.37855	16.5567	12.6444	115.818	87.2177	116.309
548	PSMD2	14460.7	-0.334193	0.0351879	-9.49737	2.15e-21	7.61e-20	16824.9	17137.6	17422	12884.5	12320.2	12798.1	13579.4	13401.3	13778.4
549	METRNL	2164.1	0.494626	0.0521182	9.49046	2.3e-21	8.12e-20	1862.65	1929.32	1967.29	1886.85	1865.07	1852.89	2789.53	2577.4	2745.94
550	IFFO2	1174.13	0.763998	0.0805863	9.48049	2.53e-21	8.92e-20	652.997	674.385	673.687	1900.26	1523.22	1744.93	1176	1072.33	1149.34
551	POLA2	2348.41	-0.461466	0.0486862	-9.47837	2.58e-21	9.06e-20	2936.35	2973.78	3012.09	1913.66	1885.52	1933.62	2099.57	2148.02	2233.13
552	SEMA4F	763.979	-0.720311	0.0759939	-9.47854	2.58e-21	9.06e-20	1001.98	1025.17	1034.25	682.014	625.26	649.727	623.635	580.333	653.443
553	OBSL1	5955.25	-0.451191	0.0476114	-9.47652	2.63e-21	9.21e-20	5323.53	5618.7	5819.64	8028.33	7982.29	8566.09	4227.85	3969.52	4061.29
554	CCNF	1899.53	-0.571165	0.0602868	-9.47413	2.69e-21	9.41e-20	1912.96	1853.9	1894.55	2635.06	2356.9	2633.92	1286.87	1221.05	1300.54
555	LINC01278	801.963	-0.735485	0.0776509	-9.47169	2.75e-21	9.61e-20	1168.97	1096.2	1047.96	606.607	628.182	678.906	640.463	702.215	648.157
556	MCM7	18017.5	-0.344092	0.0363474	-9.46677	2.89e-21	1.01e-19	17354.7	17287.6	17914.4	22323	22848.3	23030.3	14089.2	13321.9	13987.7
557	SLC37A3	958.342	-0.667254	0.0705074	-9.46359	2.98e-21	1.03e-19	1331.69	1298.78	1205.05	800.152	815.176	759.636	820.624	768.187	825.792
558	BCAR3	8092.75	-0.402478	0.0425442	-9.46025	3.07e-21	1.07e-19	9472.74	9599.24	9990.38	7420.89	7078.49	7289.98	7526.18	6971.83	7484.99
559	HERC4	3333.01	-0.43562	0.0460808	-9.45341	3.28e-21	1.14e-19	4119.24	4098.05	3945.13	2980.25	2903.27	2954.9	2876.64	3085.05	3034.6
560	RCC1L	2076.14	-0.543937	0.0575677	-9.44865	3.43e-21	1.19e-19	2218.05	2354.65	2391.11	2271.43	2344.24	2331.43	1668.96	1477.11	1628.32
561	ETV3	1996.86	0.50437	0.0534067	9.44394	3.59e-21	1.24e-19	1785.57	1767.08	1703.72	1824.85	1671.26	1761.46	2443.06	2502.48	2512.27
562	YWHAG	3313.74	-0.478884	0.0507073	-9.44407	3.59e-21	1.24e-19	4022.89	4097.17	3866.06	3264.28	2911.06	3059.94	2892.48	2897.19	2812.56
563	SNX24	673.218	-0.847567	0.089851	-9.43302	3.98e-21	1.37e-19	873.518	839.254	791.766	708.826	742.131	709.058	404.868	522.188	467.349
564	RDH11	3079.9	-0.49768	0.0527608	-9.43276	3.99e-21	1.37e-19	3618.25	3894.59	3496	3011.25	2937.36	2957.81	2498.5	2731.7	2573.59
565	CKAP2L	1596.08	-0.608196	0.064559	-9.42079	4.48e-21	1.54e-19	2120.64	2095.94	1872.41	1437.76	1458.94	1381.16	1271.03	1417.85	1309
566	AP5B1	3006.05	-0.564474	0.0599204	-9.42039	4.49e-21	1.54e-19	3227.52	3518.38	3548.72	3253.39	3077.6	3467.48	2457.91	2335.87	2167.57
567	CYP4V2	973.344	0.664934	0.070609	9.41713	4.64e-21	1.58e-19	775.033	757.696	720.075	965.209	947.629	1020.3	1130.46	1246.77	1196.92
568	QPRT	1393.47	-0.564622	0.0599793	-9.41361	4.79e-21	1.63e-19	2079.96	2131.9	2189.75	620.013	602.86	589.423	1439.31	1367.53	1520.47
569	ID3	608.257	0.842009	0.0894776	9.41028	4.95e-21	1.68e-19	423.913	482.33	453.342	521.984	561.955	589.423	763.21	799.496	878.659
570	CEP95	969.12	0.649092	0.0690698	9.39763	5.58e-21	1.9e-19	766.469	747.173	723.238	1014.64	990.482	970.7	1139.37	1233.35	1136.65
571	GADD45B	1202.44	0.615226	0.0655939	9.37932	6.64e-21	2.25e-19	957.016	949.751	933.04	1231.65	1209.62	1192.46	1469.01	1346.28	1533.16
572	RAD21	16001.5	-0.337143	0.0359486	-9.37849	6.69e-21	2.27e-19	17399.7	17318.3	16555.4	17590.8	17258	17298.5	13311.1	13879.9	13401.9
573	ASL	2007.39	-0.541039	0.0576947	-9.37761	6.75e-21	2.28e-19	2670.87	2680	2802.28	1353.14	1514.45	1445.35	1941.19	1763.36	1895.83
574	EIF4B	5532.14	0.361348	0.0385658	9.36965	7.28e-21	2.46e-19	4834.32	4851.36	4884.49	5632.06	5413.08	5456.54	6193.78	6227.12	6296.53
575	DHRS11	540.543	-0.85626	0.0914144	-9.3668	7.48e-21	2.52e-19	677.619	700.694	693.718	501.875	598.964	546.627	372.201	393.598	379.589
576	MMP9	130.018	1.63988	0.175078	9.36659	7.49e-21	2.52e-19	64.2293	64.8953	59.0398	133.219	123.689	138.116	197.979	192.326	196.667
577	BAG2	1640.61	-0.530009	0.0565874	-9.36621	7.52e-21	2.52e-19	2039.28	2087.17	2021.06	1459.54	1494.98	1405.47	1403.67	1370.88	1483.46
578	OGG1	545.124	-0.919003	0.0981357	-9.36461	7.63e-21	2.56e-19	769.681	696.309	816.015	431.496	469.432	518.42	434.564	396.952	373.245
579	MT-CO2	80923.3	-0.331376	0.0354009	-9.36066	7.92e-21	2.65e-19	79722.4	75574	77465.5	103646	106725	100187	61984.3	62036.4	60969
580	UBAC1	2664.12	0.472952	0.0505439	9.35724	8.18e-21	2.73e-19	2401.1	2522.15	2457.53	2100.5	2108.55	2141.76	3450.78	3230.41	3564.33
581	YIF1B	2248.29	-0.563761	0.0603288	-9.34482	9.2e-21	3.07e-19	2396.82	2540.56	2681.04	2402.97	2530.26	2529.85	1706.58	1605.7	1840.85
582	HABP4	2001.87	0.537973	0.0576007	9.33971	9.66e-21	3.21e-19	1666.75	1687.28	1629.92	1894.39	1949.8	1954.04	2515.33	2222.93	2496.41
583	RFX5	1977.75	-0.515221	0.0551652	-9.3396	9.67e-21	3.21e-19	2589.51	2717.71	2469.13	1529.09	1474.52	1574.71	1773.89	1847.23	1823.93
584	PGGHG	1705.02	-0.629546	0.0674295	-9.33637	9.97e-21	3.31e-19	2364.71	2125.76	2486	1200.65	1367.39	1294.59	1537.31	1530.78	1438
585	APOE	125.887	1.70204	0.182319	9.33553	1e-20	3.33e-19	68.5112	62.2644	92.7769	55.2985	70.1226	60.304	254.403	230.344	238.962
586	MED19	735.096	0.865393	0.0927761	9.32775	1.08e-20	3.58e-19	487.072	520.039	525.033	780.043	830.758	681.824	944.361	827.45	1019.29
587	EIF4G3	4052.2	-0.448646	0.0481522	-9.31724	1.19e-20	3.94e-19	5199.36	4976.77	4914.01	3555.02	3255.83	3513.19	3762.6	3740.3	3552.7
588	ARHGAP31	985.334	-0.741527	0.0796237	-9.3129	1.24e-20	4.1e-19	1369.15	1370.69	1349.48	807.693	666.165	858.846	826.563	827.45	791.956
589	ACLY	10807.6	-0.417653	0.0448506	-9.31211	1.25e-20	4.12e-19	13998.8	13735.9	13869.1	8437.2	7657.98	8427.97	10843.3	10020	10278.5
590	EGFR	48840.9	-0.523349	0.0562838	-9.2984	1.43e-20	4.68e-19	64864.1	61557.5	65382.4	38711.4	34889.9	40718.8	47851.6	44573.8	41018.9
591	GAK	4291.9	-0.436099	0.0469374	-9.29108	1.53e-20	5.01e-19	4776.52	4811.02	4935.1	4470.8	4306.7	4595.75	3758.64	3545.74	3426.88
592	NCKAP5L	1381.46	0.633001	0.0681496	9.2884	1.57e-20	5.13e-19	999.835	1031.31	1141.79	1430.22	1362.52	1549.42	1693.71	1621.36	1602.95
593	FERMT3	92.4276	2.07051	0.222998	9.28491	1.62e-20	5.29e-19	43.89	42.0942	36.8999	49.4335	81.8097	61.2766	169.272	162.136	185.037
594	CHD7	762.484	0.724369	0.0780457	9.28134	1.67e-20	5.46e-19	693.676	631.413	615.701	578.958	558.059	580.669	1124.52	1080.16	999.197
595	VAV2	2518.96	0.50222	0.0541296	9.2781	1.73e-20	5.62e-19	2051.05	2081.91	2197.13	2473.35	2344.24	2560	3119.16	2970.99	2872.82
596	TUG1	2751.52	-0.529161	0.0570503	-9.27533	1.77e-20	5.76e-19	3529.4	3279.84	3242.97	2725.54	2461.11	2558.06	2252.01	2468.93	2245.82
597	MYOF	11302.6	0.414703	0.0447985	9.25707	2.1e-20	6.82e-19	9583	9415.95	9736.3	11830.5	10776.5	12079.3	12920.1	12991	12391.1
598	KISS1	70.3391	-2.33638	0.252401	-9.25662	2.11e-20	6.84e-19	138.093	178.9	133.894	35.1899	26.296	31.1246	29.6969	31.3089	28.5485
599	MT-CO1	118216	-0.361784	0.0390904	-9.25507	2.14e-20	6.92e-19	112910	113365	109386	157299	156085	153679	82718.7	91699.4	86801.2
600	CCNY	3012.48	0.41827	0.0451953	9.25474	2.15e-20	6.93e-19	2572.38	2613.35	2638.87	2895.63	2947.1	2986.99	3404.25	3502.13	3551.64
601	KIF20A	1957.95	-0.475913	0.0514507	-9.24989	2.25e-20	7.24e-19	2121.71	2087.17	2102.24	2259.7	2297.49	2215.69	1499.69	1517.36	1520.47
602	CBX6	4907.03	0.472427	0.0511171	9.24205	2.42e-20	7.78e-19	3598.98	3489.44	3565.58	6450.65	5785.12	6495.32	5101.92	4945.69	4730.59
603	SMURF1	2198.48	0.48325	0.0524224	9.21839	3.02e-20	9.69e-19	1927.95	1924.93	1840.78	2061.96	1976.09	2095.08	2744.98	2656.79	2557.73
604	UBE2G1	2104.16	-0.481682	0.0522627	-9.21654	3.07e-20	9.84e-19	2181.65	2288	2199.23	2480.89	2472.8	2536.66	1561.07	1567.68	1649.47
605	STK40	1929.46	0.551849	0.0599311	9.20806	3.32e-20	1.06e-18	1279.23	1225.99	1407.47	2555.46	2506.88	2661.16	1949.11	1862.88	1916.98
606	MTA1	2233.59	-0.583867	0.0634174	-9.20673	3.36e-20	1.07e-18	2242.67	2270.46	2653.63	2740.63	2631.55	2784.68	1625.41	1559.86	1593.43
607	CDK2AP1	2613.5	-0.476381	0.0517643	-9.20288	3.48e-20	1.11e-18	3075.51	3297.38	3422.2	2222.83	2197.18	2263.35	2287.65	2400.72	2354.72
608	CENPE	2021.59	-0.490206	0.0533201	-9.19364	3.8e-20	1.21e-18	2334.73	2404.63	2276.2	2097.15	2046.22	2036.72	1613.53	1739.88	1645.24
609	NRARP	44.4027	3.04959	0.332571	9.16976	4.74e-20	1.51e-18	10.7049	14.9084	11.5971	17.595	17.5307	16.535	113.838	101.754	95.1617
610	DDX39B	4358.66	-0.501977	0.0547438	-9.16957	4.75e-20	1.51e-18	7305.01	6251.87	6725.27	1548.36	1544.65	1533.86	4710.92	5011.66	4596.31
611	EDC3	1958.77	-0.516463	0.0563651	-9.16281	5.06e-20	1.6e-18	1539.36	1638.17	1570.88	3222.39	3141.88	3195.14	1138.38	1114.82	1067.93
612	PVR	4127.83	-0.439134	0.0479364	-9.16076	5.15e-20	1.63e-18	5044.14	5244.24	5189.18	3537.43	3219.8	3500.55	3951.67	3724.64	3738.8
613	AP003469.4	83.1799	2.09211	0.228398	9.1599	5.19e-20	1.64e-18	44.9605	37.7094	34.7913	33.5142	51.618	45.7143	148.484	169.963	181.865
614	ALDH3B1	382.938	1.08261	0.118463	9.13883	6.31e-20	1.99e-18	225.873	180.654	236.159	511.092	440.214	497.994	490.988	420.434	443.03
615	FURIN	3072.6	0.517543	0.056705	9.12694	7.05e-20	2.22e-18	2111	2142.42	2253	3998.25	3652.22	4185.29	3234.98	3044.79	3031.43
616	SLC35C2	2641.77	-0.427543	0.0469031	-9.11546	7.83e-20	2.46e-18	3329.22	3201.79	3334.7	2185.96	2164.06	2228.33	2465.83	2392.9	2473.15
617	RERE	2868.62	0.561475	0.0616362	9.1095	8.28e-20	2.6e-18	2144.19	2145.05	2121.22	3394.99	3050.33	3502.5	3365.65	3190.16	2903.49
618	2018-09-11	3577.42	-0.458798	0.0504537	-9.09345	9.59e-20	3.01e-18	4359.03	4192.76	4044.23	3557.53	3353.23	3522.92	2984.54	3230.41	2952.13
619	BASP1	4480.5	-0.411749	0.0452979	-9.0898	9.92e-20	3.11e-18	5249.67	5635.36	5736.35	3725.94	3750.59	3732.04	4236.76	4041.09	4216.72
620	FAM171A2	854.401	-0.715326	0.078783	-9.07971	1.09e-19	3.4e-18	1077.98	1062.88	1231.4	768.313	723.627	774.226	720.644	648.542	681.992
621	GDF11	555.066	-0.76962	0.0847872	-9.07707	1.12e-19	3.48e-18	889.575	838.377	909.846	287.384	252.247	271.368	496.928	523.306	526.561
622	RUSC1	2519.47	-0.484715	0.0534244	-9.07292	1.16e-19	3.61e-18	2732.95	2832.59	2944.61	2785.03	2698.75	2600.85	2032.26	1936.68	2111.53
623	ZNF480	294.533	1.02838	0.113376	9.07054	1.18e-19	3.68e-18	251.565	216.61	218.237	192.707	184.072	189.666	475.15	480.816	441.973
624	L3MBTL3	608.486	0.762015	0.0840358	9.06775	1.21e-19	3.77e-18	465.662	538.455	521.87	454.956	427.553	476.596	874.078	856.523	860.684
625	FSTL3	1570.93	0.677722	0.0749184	9.04613	1.48e-19	4.59e-18	1498.68	1676.75	1727.97	406.36	534.685	449.362	2687.57	2473.41	2683.56
626	DHDDS	1680.28	0.497636	0.0550398	9.04137	1.55e-19	4.79e-18	1547.93	1500.48	1455.96	1446.14	1377.13	1436.6	2139.17	2066.39	2152.77
627	ANP32B	9215.98	-0.377544	0.0417663	-9.03944	1.57e-19	4.86e-18	10180.3	10033.3	9944	9817.99	10253.5	9501.77	7625.17	7527.56	8060.19
628	SHISA5	4175.38	0.397819	0.0440094	9.03942	1.58e-19	4.86e-18	3531.54	3369.29	3603.54	4507.66	4330.07	4404.14	4635.68	4521.9	4674.55
629	DDR1	2497.58	0.434056	0.0480232	9.03847	1.59e-19	4.89e-18	2428.94	2499.34	2497.6	1629.63	1647.88	1741.03	3384.45	3356.76	3292.59
630	TGIF1	2682.6	-0.45657	0.0505315	-9.03535	1.63e-19	5.03e-18	3660	3627.12	3673.12	1796.36	1733.59	1668.09	2647.97	2539.38	2797.75
631	TOP2A	9518.13	-0.345397	0.0382614	-9.02728	1.76e-19	5.4e-18	10381.6	10056.1	9756.33	10687.7	10320.7	10694.2	7827.11	8024.03	7915.34
632	KCNMA1	427.505	0.866773	0.0960222	9.0268	1.77e-19	5.42e-18	402.503	384.11	351.076	194.382	221.081	218.845	683.028	718.987	673.533
633	MAPKBP1	1050.36	-0.68233	0.0756274	-9.02225	1.84e-19	5.64e-18	1421.61	1373.32	1491.81	816.909	829.784	851.065	980.987	897.895	789.842
634	MAGED2	3189.56	0.482677	0.053531	9.01677	1.94e-19	5.92e-18	2689.06	2854.51	2876.08	2803.46	2952.94	2763.29	3853.67	3728	4185
635	SQLE	7180.24	-0.351504	0.0390144	-9.0096	2.07e-19	6.31e-18	9758.56	9936.87	9488.55	4205.2	4166.45	4187.24	7365.82	7775.8	7737.7
636	ATF4	7088.73	-0.401377	0.0445668	-9.00618	2.13e-19	6.5e-18	8698.78	9130.94	9237.63	5405.01	5536.77	5296.05	6800.59	6513.38	7179.42
637	LMF2	3835.57	-0.456863	0.0509113	-8.9737	2.87e-19	8.72e-18	4168.48	4147.16	4569.26	3954.68	4215.15	4082.19	3204.29	3007.89	3171
638	NKIRAS2	989.599	-0.65031	0.072569	-8.96126	3.21e-19	9.75e-18	907.773	920.811	880.326	1445.3	1472.58	1554.29	594.928	545.67	584.716
639	QRICH2	227.799	1.18427	0.132338	8.9488	3.59e-19	1.09e-17	161.644	143.822	142.328	197.734	187.968	201.338	373.191	317.562	324.607
640	CTSA	5280.41	-0.366281	0.0409965	-8.93444	4.09e-19	1.24e-17	4982.05	4970.63	5188.13	6749.76	6952.85	6936.91	3919	3848.76	3975.64
641	AC010207.1	63.3181	2.4815	0.277849	8.9311	4.22e-19	1.27e-17	24.6212	14.9084	31.6285	36.0278	37.9831	33.0699	153.434	121.881	116.309
642	MEX3D	1506.34	-0.574437	0.0643635	-8.92489	4.46e-19	1.35e-17	1912.96	2072.26	2082.21	1229.97	1060.6	1122.43	1323.49	1376.47	1376.67
643	RUFY1	5523.29	0.376508	0.0422325	8.91511	4.87e-19	1.47e-17	4423.25	4323.43	4449.07	6542.81	6439.59	6407.79	5892.85	5455.58	5775.26
644	SBNO1	3621.82	0.423193	0.0475049	8.90841	5.18e-19	1.56e-17	3059.45	3109.71	2875.03	3791.3	3673.65	3955.75	4059.56	4045.56	4026.4
645	UBFD1	2215.75	0.505303	0.0567233	8.90822	5.19e-19	1.56e-17	1788.78	1844.25	1848.16	2326.72	2050.11	2301.28	2531.16	2633.3	2618
646	GFPT1	2933.02	0.455075	0.0511132	8.90329	5.42e-19	1.63e-17	3104.41	3138.65	2930.91	1632.14	1520.3	1490.09	4177.36	4345.23	4058.12
647	OVGP1	80.75	2.2011	0.247463	8.89464	5.86e-19	1.75e-17	42.8195	22.801	31.6285	54.4606	65.253	68.0852	163.333	121.881	156.488
648	RRAGA	2071.4	-0.514176	0.057837	-8.89009	6.11e-19	1.83e-17	2287.63	2271.33	2190.8	2421.4	2365.66	2379.09	1507.61	1506.18	1712.91
649	SRF	7233.51	-0.406149	0.0457027	-8.88678	6.29e-19	1.88e-17	7876.65	8242.58	8559.72	7293.53	7069.72	7438.79	6526.39	6010.2	6084
650	SIL1	1957.76	-0.503057	0.0566613	-8.87832	6.79e-19	2.02e-17	2360.43	2503.73	2511.3	1611.2	1777.41	1651.55	1754.1	1671.67	1778.47
651	HINT1	4245.63	-0.520845	0.0587313	-8.86827	7.43e-19	2.21e-17	4574.19	4812.77	4535.53	4711.26	5257.25	4614.23	3106.29	3095.11	3504.06
652	UBA1	14066.9	-0.333301	0.0375857	-8.86777	7.46e-19	2.22e-17	14842.3	15501.2	15665.6	14697.7	14239.8	15135.3	12158.9	12103.1	12257.9
653	NUP93	4780.99	-0.373861	0.0422044	-8.85835	8.12e-19	2.41e-17	4809.7	4961.86	4938.26	5541.58	5614.68	5810.58	3781.4	3697.81	3873.08
654	PPARGC1B	1259.74	0.618943	0.0698797	8.85727	8.2e-19	2.43e-17	1365.94	1220.73	1269.36	537.065	477.223	549.545	2031.27	2055.21	1831.33
655	PIGO	832.855	-0.623276	0.0704095	-8.85215	8.58e-19	2.54e-17	1064.06	1076.91	1099.62	702.961	723.627	723.648	677.089	725.696	702.082
656	PIM3	5783.76	-0.453664	0.0512909	-8.84491	9.16e-19	2.71e-17	4915.68	5539.78	5573.99	8112.95	7910.22	8295.69	3987.3	3743.65	3974.59
657	LIG1	3521.18	-0.414139	0.0468731	-8.83532	9.98e-19	2.94e-17	4518.53	4458.48	4628.3	2599.03	2634.47	2646.57	3530.96	3212.52	3461.77
658	IL6R	264.859	1.03107	0.116761	8.83066	1.04e-18	3.06e-17	225.873	206.963	200.314	150.814	146.089	160.486	418.726	428.261	446.202
659	MOV10	5568.71	-0.364628	0.0412999	-8.82879	1.06e-18	3.11e-17	5662.88	5482.77	5686.8	6733.01	6776.57	6709.31	4520.86	4231.18	4315.05
660	SH2D3C	161.433	1.48995	0.168815	8.82592	1.09e-18	3.19e-17	98.4849	131.544	95.9397	84.6234	63.3052	59.3314	330.625	273.953	315.091
661	GNAS	40435.7	-0.312461	0.0354046	-8.82543	1.09e-18	3.2e-17	44237.9	45400.4	45789.6	39798.1	39734.2	39908.6	37028.1	34811.1	37213.5
662	LTBR	4060.67	-0.449957	0.0509919	-8.82408	1.1e-18	3.23e-17	3858.04	4042.8	4149.66	5145.27	5287.44	5243.53	3015.22	2726.11	3077.95
663	NCAPH	2681.83	-0.431231	0.0489069	-8.81739	1.17e-18	3.42e-17	2701.91	2903.62	2728.48	3179.66	3198.37	3239.88	2056.01	2052.97	2075.58
664	ENTPD6	4398.78	-0.402401	0.0456541	-8.81413	1.21e-18	3.52e-17	4514.25	4495.31	4526.04	5244.14	5092.66	5478.91	3556.7	3316.51	3364.49
665	OAZ1	12390.8	-0.428553	0.0486234	-8.8137	1.21e-18	3.53e-17	13707.6	14456.7	14453.2	12236	13036	11962.6	10446.4	9948.41	11270.3
666	TMCO1	2000.05	-0.543184	0.0616319	-8.81336	1.21e-18	3.53e-17	2071.39	2166.1	2066.39	2400.46	2592.59	2373.25	1324.48	1491.65	1514.13
667	RARS2	1209.05	0.578283	0.0656216	8.81239	1.23e-18	3.56e-17	861.743	989.214	917.226	1336.38	1304.09	1332.52	1349.23	1392.13	1398.88
668	TTLL4	1233.78	-0.615555	0.069884	-8.80823	1.27e-18	3.69e-17	1449.44	1510.13	1435.93	1300.35	1186.24	1351.98	991.876	995.177	882.889
669	SHCBP1	3132.42	-0.431731	0.0491576	-8.78259	1.6e-18	4.63e-17	3528.33	3711.31	3343.13	3203.96	3296.74	3258.36	2628.17	2634.42	2587.34
670	GPATCH4	4009.04	-0.454157	0.0517382	-8.77799	1.66e-18	4.81e-17	4527.09	4599.67	4732.68	4007.46	4100.23	4002.44	3559.67	3086.17	3466
671	RBM14	3460.9	-0.398014	0.0453456	-8.77735	1.67e-18	4.83e-17	4357.95	4145.4	4446.97	2829.44	2764.97	2777.87	3205.28	3307.56	3312.68
672	PXDN	4299.2	-0.527116	0.0600876	-8.77247	1.75e-18	5.04e-17	6649.87	6488.65	6630.39	1802.23	1509.58	1895.69	4758.43	4530.85	4427.13
673	C1QL4	623.278	-0.790702	0.0901758	-8.76845	1.81e-18	5.21e-17	890.646	926.073	899.303	461.658	412.944	450.335	553.352	449.507	565.683
674	WDR74	1854.16	0.552107	0.0629813	8.7662	1.85e-18	5.31e-17	1577.9	1594.32	1583.53	1541.65	1715.08	1704.07	2402.48	2131.24	2437.2
675	ABCF1	6844.42	-0.371648	0.0424482	-8.75534	2.03e-18	5.84e-17	6422.93	6671.94	6819.1	8702.8	8838.37	8755.75	5266.25	4889.78	5232.83
676	RELT	1516.57	-0.579258	0.0661846	-8.75216	2.09e-18	6e-17	1743.82	1837.24	1958.86	1420.16	1413.17	1569.85	1301.71	1184.15	1220.18
677	ADAM19	274.766	1.13149	0.129299	8.75097	2.12e-18	6.05e-17	181.983	217.487	217.182	180.977	136.35	185.775	430.605	437.207	485.324
678	ZMIZ2	4235.88	0.444291	0.0507846	8.74854	2.16e-18	6.18e-17	3144.02	3164.08	3408.5	5025.46	4811.19	5351.49	4461.46	4465.99	4290.73
679	MTND2P28	7673.09	-0.482625	0.0552888	-8.72916	2.57e-18	7.32e-17	8740.53	8106.65	8122.2	8932.38	8909.47	8373.5	5452.35	6473.12	5947.6
680	MAP3K14	1173.36	0.568839	0.0652448	8.71853	2.82e-18	8.03e-17	817.853	786.636	819.178	1524.9	1456.02	1562.07	1192.82	1234.47	1166.26
681	HYAL2	906.25	-0.596082	0.0684469	-8.70868	3.07e-18	8.75e-17	1257.82	1248.8	1293.61	635.094	585.329	621.52	811.715	836.396	865.971
682	NR1H2	2645.48	0.463247	0.0532053	8.70679	3.13e-18	8.88e-17	1780.22	1872.32	1891.38	3467.05	3608.39	3548.21	2655.89	2399.61	2586.28
683	CDK1	3734.66	-0.485906	0.0558593	-8.69876	3.36e-18	9.52e-17	3588.27	3653.43	3441.18	5150.3	5330.29	4815.57	2349.02	2648.96	2634.92
684	DAGLB	2323.39	0.422257	0.0485708	8.69364	3.51e-18	9.94e-17	2008.23	2000.35	2094.86	2174.23	2243.92	2212.77	2739.04	2704.87	2732.2
685	KRT8	4425.69	0.440318	0.0506551	8.69247	3.55e-18	1e-16	3174	3422.79	3443.29	5238.27	5552.35	5376.78	4683.2	4269.2	4671.38
686	RANBP2	3625.53	0.494112	0.0569164	8.68136	3.91e-18	1.1e-16	3192.19	2979.04	2975.19	3588.53	3274.34	3738.85	4213	4556.57	4112.04
687	AXL	12266.9	0.376075	0.0433312	8.67908	3.99e-18	1.13e-16	9094.86	9207.24	9231.3	15900	14786.1	16448.4	12071.8	12142.3	11519.8
688	MT-TH	141.775	-1.50891	0.173912	-8.67631	4.09e-18	1.15e-16	223.732	187.67	246.702	129.03	123.689	134.225	76.222	83.8632	70.8426
689	ANLN	7526.42	-0.451529	0.0520471	-8.67538	4.12e-18	1.16e-16	9462.04	9514.17	8633.52	6905.6	6340.25	6686.94	6547.17	7187.64	6460.42
690	SLC25A1	3242.22	-0.533206	0.0614912	-8.67125	4.27e-18	1.2e-16	3879.45	4072.62	4323.61	2697.89	2807.83	2919.88	3053.83	2558.39	2866.48
691	DCTPP1	1286.92	-0.556311	0.0641624	-8.67036	4.31e-18	1.21e-16	1461.22	1639.04	1520.28	1266	1303.11	1247.9	1045.33	1020.89	1078.5
692	SLC7A11	1068.32	0.639283	0.0737776	8.665	4.52e-18	1.26e-16	870.306	858.547	778.061	1104.29	1052.81	1042.68	1269.05	1418.97	1220.18
693	PTMS	15184.1	-0.367525	0.0424322	-8.66147	4.66e-18	1.3e-16	17710.1	18560.9	19203.8	12565.3	13043.8	12575.3	14367.4	13714.4	14916.1
694	SLFN5	408.79	0.939954	0.108522	8.66144	4.66e-18	1.3e-16	333.992	313.953	307.851	309.169	255.168	325.836	632.544	650.778	549.823
695	NAA40	1413.14	-0.573937	0.0662659	-8.66111	4.67e-18	1.3e-16	1876.56	1865.3	1860.81	1043.13	1089.82	1216.78	1196.78	1335.1	1233.93
696	BUB1	2824.78	-0.41613	0.0480693	-8.65688	4.85e-18	1.35e-16	3615.04	3603.44	3416.93	2321.7	2207.89	2284.74	2584.62	2689.21	2699.42
697	TCAP	74.3104	2.23185	0.258078	8.64798	5.24e-18	1.46e-16	19.2688	20.1702	34.7913	82.1098	82.7837	83.6475	124.727	102.872	118.423
698	P3H3	2053.86	-0.460281	0.0532758	-8.63959	5.64e-18	1.57e-16	2407.53	2473.04	2603.02	1814.79	1867.99	1881.1	1861.99	1756.65	1818.65
699	TYK2	3582.18	-0.434936	0.0503959	-8.63038	6.11e-18	1.69e-16	4306.57	4072.62	4440.64	3279.37	3251.94	3408.15	3206.27	3279.61	2994.42
700	RRP1	2526.21	-0.457879	0.0531261	-8.61872	6.77e-18	1.87e-16	2745.8	2740.51	2798.07	2745.65	2925.67	2751.61	2056.01	1886.36	2086.16
701	ADAM11	528.046	-0.747645	0.0867618	-8.61721	6.86e-18	1.9e-16	916.337	834.869	928.823	166.733	155.828	155.623	533.554	507.652	552.995
702	SYVN1	4913.09	0.398233	0.046228	8.61454	7.02e-18	1.94e-16	3815.22	3910.38	4167.58	5622.01	5348.8	5681.22	5269.22	5309.1	5094.32
703	RAF1	4103.9	-0.369169	0.0428604	-8.6133	7.1e-18	1.96e-16	4022.89	4100.68	4153.87	5107.57	4993.32	5049	3075.61	3192.39	3239.73
704	TFPI2	28614.9	-0.388385	0.0450951	-8.61257	7.14e-18	1.97e-16	37577.3	39068.7	37055.9	19149.2	19803.8	18008.5	27727	28551.5	30592.4
705	MARCKSL1	2696.26	-0.424539	0.0493531	-8.60206	7.83e-18	2.15e-16	3478.01	3777.96	3732.16	1726.82	1667.36	1695.32	2755.87	2665.73	2767.09
706	NR1D2	676.185	0.737845	0.0858257	8.59702	8.18e-18	2.25e-16	590.909	596.335	520.816	500.2	485.015	539.818	903.775	1032.08	916.724
707	ZDHHC18	4565.55	-0.373589	0.0435391	-8.58052	9.44e-18	2.59e-16	4530.3	4593.53	4685.23	5513.09	5410.16	5701.65	3646.78	3440.63	3568.56
708	HEY1	78.4549	1.93948	0.226348	8.56857	1.05e-17	2.87e-16	49.2424	40.3403	32.6828	37.7035	39.9309	37.9332	159.373	138.654	170.234
709	PDP2	1626.89	0.618705	0.0722298	8.56578	1.07e-17	2.93e-16	1380.93	1287.38	1259.87	1664.82	1375.18	1641.83	1914.46	2122.3	1995.22
710	IP6K1	3237.09	-0.442313	0.0516735	-8.55976	1.13e-17	3.09e-16	3162.22	3273.7	3189.21	4136.49	3975.56	4314.65	2461.87	2226.29	2393.84
711	DNASE2	1216.24	-0.52358	0.0612329	-8.55064	1.22e-17	3.34e-16	1534.01	1588.18	1551.9	973.588	998.274	1047.54	1091.86	1100.29	1060.52
712	C19orf24	2838.9	-0.521068	0.0610325	-8.53754	1.37e-17	3.73e-16	3034.83	3452.6	3400.06	2865.47	3038.65	2868.33	2377.73	2112.23	2400.19
713	ATP6V1C1	2990.95	-0.401605	0.0470922	-8.52806	1.49e-17	4.04e-16	3535.82	3427.17	3295.69	2965.17	3001.64	2925.72	2529.18	2625.48	2612.72
714	USF1	2325.44	-0.430988	0.0505845	-8.52017	1.59e-17	4.32e-16	2543.48	2675.61	2640.98	2392.92	2447.47	2398.54	1990.68	1866.24	1973.02
715	KAT6B	2232.12	0.548204	0.0643783	8.51535	1.66e-17	4.5e-16	2056.41	2010	1951.48	1844.96	1589.45	1837.33	3057.79	3036.97	2704.71
716	AC102953.2	450.675	0.966529	0.113517	8.51437	1.67e-17	4.53e-16	239.789	192.055	238.268	690.393	745.053	646.809	473.17	437.207	393.335
717	MCM2	7724.63	-0.409116	0.0480749	-8.50996	1.74e-17	4.7e-16	7489.13	7719.03	7845.97	9621.09	9331.18	10157.3	6154.18	5502.54	5701.24
718	MB21D1	668.888	-0.678206	0.0797167	-8.50771	1.77e-17	4.79e-16	811.43	823.468	808.635	647.662	714.861	685.715	491.978	525.543	510.701
719	ERG28	1670.15	-0.506248	0.0595545	-8.50058	1.89e-17	5.08e-16	2229.83	2282.73	2269.87	1159.59	1191.11	1122.43	1530.38	1522.96	1722.43
720	LINC01234	577.544	-0.741927	0.0872825	-8.5003	1.89e-17	5.09e-16	676.548	682.277	710.587	607.445	643.765	639.028	379.13	418.198	440.916
721	HSP90AA1	13977	-0.333805	0.0393103	-8.49155	2.04e-17	5.48e-16	16463	16744.7	16153.7	12419.5	12700	12146.4	13050.8	12522.5	13592.3
722	MICU1	3126.58	-0.401433	0.0472883	-8.48907	2.08e-17	5.59e-16	3379.53	3560.47	3352.62	3433.53	3362.96	3253.5	2562.84	2603.11	2630.69
723	DCTD	4643.93	-0.361878	0.0426403	-8.48676	2.12e-17	5.69e-16	5324.61	5187.24	5062.67	4710.42	4840.41	4551.01	4022.94	4022.08	4073.98
724	MEGF10	399.196	-0.864924	0.10194	-8.48465	2.16e-17	5.79e-16	493.495	534.071	519.761	389.603	411.97	393.921	275.191	263.89	310.861
725	VCPIP1	837.372	0.688575	0.0811738	8.48273	2.2e-17	5.88e-16	719.368	692.801	579.856	795.125	772.323	763.526	1065.13	1121.53	1026.69
726	TAP1	2613.27	-0.433624	0.0512146	-8.46681	2.52e-17	6.73e-16	3372.04	3525.39	3584.56	1843.28	1664.44	1769.24	2636.09	2534.9	2589.45
727	HDGF	19513.3	-0.317462	0.0374966	-8.46642	2.53e-17	6.74e-16	22206.2	23412.3	23353.4	17258.1	16826.5	17214.8	18918.9	17805.8	18623.1
728	HPCAL1	2519.62	-0.455813	0.0538482	-8.46477	2.57e-17	6.83e-16	2669.8	2923.79	2925.64	2665.22	2611.09	2668.94	2085.71	1974.7	2151.71
729	ST3GAL2	1942.46	-0.474416	0.0560511	-8.46399	2.58e-17	6.87e-16	2321.89	2442.34	2478.62	1650.58	1609.9	1766.32	1797.65	1702.98	1711.85
730	ARL8A	1657.49	0.495986	0.0586159	8.46163	2.64e-17	7e-16	1133.65	1205.82	1234.57	2017.56	2153.35	2131.07	1690.74	1650.43	1700.22
731	TRPC4AP	5196.84	0.34163	0.040381	8.46017	2.67e-17	7.08e-16	4210.23	4207.67	4255.09	6048.48	5833.81	6158.79	5416.71	5338.17	5302.62
732	HMG20B	5424.36	-0.376056	0.0444677	-8.45685	2.75e-17	7.27e-16	6503.21	6766.65	6915.04	4376.12	4469.34	4236.84	5228.63	4964.7	5358.66
733	NEK6	1580.74	0.543236	0.0642636	8.45325	2.83e-17	7.49e-16	1294.22	1455.76	1303.09	1484.68	1351.81	1424.93	1975.83	1883.01	2053.38
734	AL590666.2	89.5629	1.93669	0.229322	8.44532	3.03e-17	8e-16	43.89	27.1859	34.7913	93.002	92.5229	112.827	131.656	146.481	123.71
735	PPP2R5D	8707.54	-0.344858	0.0408445	-8.4432	3.09e-17	8.14e-16	9930.91	9886.88	10169.6	8221.04	8084.55	8468.82	8217.13	7565.58	7823.35
736	SLC25A11	1916.29	-0.442544	0.0524215	-8.44203	3.12e-17	8.21e-16	2106.72	2119.62	2127.54	2072.02	2075.44	2069.79	1528.4	1524.07	1623.03
737	ITGB2	66.2246	2.3477	0.278183	8.43943	3.19e-17	8.38e-16	21.4098	20.1702	15.8142	89.6505	83.7576	72.9484	107.899	84.9814	99.3911
738	ACTR1A	6328.8	-0.349428	0.0414212	-8.43596	3.28e-17	8.62e-16	6710.89	6928.89	7009.93	6789.98	6615.88	6695.69	5344.45	5234.18	5629.34
739	ARID4A	808.767	0.636135	0.0754421	8.4321	3.4e-17	8.9e-16	614.46	560.379	562.987	970.237	910.62	960.973	883.977	929.204	886.061
740	TTI1	1585.22	-0.478992	0.0568505	-8.42546	3.59e-17	9.41e-16	1824.11	1755.68	1741.68	1709.23	1662.49	1755.62	1239.35	1282.55	1296.31
741	RTN4R	1023.1	-0.646897	0.0767859	-8.42469	3.62e-17	9.46e-16	1241.77	1475.93	1427.5	828.639	776.219	809.241	938.422	882.241	827.906
742	YOD1	676.461	0.85347	0.101367	8.41957	3.78e-17	9.87e-16	472.085	431.466	373.216	838.693	784.01	879.271	664.22	854.286	790.899
743	TUBA1C	3471.1	-0.394814	0.0469133	-8.41582	3.9e-17	1.02e-15	3910.49	4144.53	3893.47	3444.42	3416.53	3338.12	2950.88	3000.07	3141.39
744	MT-ATP8	18161	-0.329679	0.0391842	-8.41356	3.98e-17	1.04e-15	20141.2	18566.2	19374.6	20106	19568.1	19480.1	15266.2	15845.7	15101.1
745	ARMC5	1182.15	0.529067	0.062887	8.41298	4e-17	1.04e-15	1001.98	1025.17	988.917	1054.86	1101.51	1114.65	1495.73	1391.01	1465.49
746	SLC52A2	4230.96	-0.467395	0.0555953	-8.4071	4.2e-17	1.09e-15	4789.36	5370.52	5645.68	3571.78	3579.18	3690.22	3849.71	3653.08	3929.12
747	LINC00511	50.3102	2.61457	0.311214	8.40122	4.42e-17	1.15e-15	17.1278	13.1544	16.8685	46.082	41.8788	31.1246	104.929	92.8086	88.8175
748	CHD2	4253.32	0.411525	0.0489879	8.40054	4.44e-17	1.15e-15	3964.02	3926.16	3935.64	3567.59	3465.23	3696.05	5599.84	5115.66	5009.73
749	HNRNPA2B1	44850.8	-0.280527	0.0334308	-8.39127	4.81e-17	1.24e-15	50928.4	52520.4	50654.1	40613.4	42028.8	40038	42728.9	41771.7	42373.4
750	OCIAD2	1437.9	0.563163	0.0671236	8.38994	4.86e-17	1.26e-15	1102.6	1103.22	1105.94	1612.87	1658.6	1466.75	1670.94	1506.18	1713.97
751	LARP1	16325.9	0.457123	0.054496	8.38819	4.94e-17	1.27e-15	14458	13692.9	13572.8	16207.5	14543.6	17182.8	19939.5	19333.3	18002.5
752	COL11A2	231.485	1.11682	0.133219	8.38334	5.14e-17	1.33e-15	168.067	134.175	160.251	219.518	193.811	208.146	338.544	349.989	310.861
753	LY6E	2672.38	0.443467	0.0529253	8.3791	5.33e-17	1.37e-15	2220.19	2403.76	2418.52	2418.89	2544.87	2465.66	3155.79	3077.22	3346.52
754	HCFC1R1	795.461	0.697642	0.083292	8.37586	5.48e-17	1.41e-15	530.962	644.568	610.43	786.746	883.35	802.432	997.815	925.85	976.993
755	CLDN12	1437.83	-0.5827	0.069587	-8.37369	5.58e-17	1.43e-15	1842.31	1902.13	1756.44	1247.57	1349.86	1165.23	1142.34	1323.92	1210.67
756	PSAT1	3116.4	-0.386905	0.0462087	-8.373	5.62e-17	1.44e-15	4209.16	4279.58	4231.89	1906.12	1870.91	1819.82	3142.92	3205.81	3381.41
757	UBC	22461.1	-0.302946	0.0362336	-8.36091	6.22e-17	1.59e-15	25439.1	25992.3	26068.2	20631.4	20728.1	20472.2	21135.3	20047.8	21635.5
758	STMN1	16585.1	-0.418928	0.0501226	-8.35807	6.38e-17	1.63e-15	16608.6	17656.8	16762	19863.9	21256.9	18945.2	12047	12576.1	13548.9
759	PITX1	1386.85	-0.569903	0.0681908	-8.35747	6.41e-17	1.64e-15	1742.75	1881.96	1967.29	994.534	1041.13	1087.42	1254.2	1167.38	1344.95
760	RECQL4	3749.02	-0.41022	0.049107	-8.35359	6.62e-17	1.69e-15	4033.6	3936.69	4205.53	4060.25	4169.37	4179.46	3228.05	2909.49	3018.74
761	ICAM5	922.244	0.602603	0.0722191	8.3441	7.18e-17	1.83e-15	947.382	881.348	928.823	414.738	455.797	489.241	1457.13	1358.58	1367.16
762	TGOLN2	6909.83	-0.447618	0.0536494	-8.3434	7.22e-17	1.84e-15	7828.48	7237.58	7118.52	8061.01	7286.91	8390.04	5438.49	5581.93	5245.52
763	S100A2	173.54	1.38218	0.165762	8.33832	7.54e-17	1.91e-15	113.472	104.359	106.483	118.138	160.698	113.799	247.474	272.835	324.607
764	AOC2	79.6798	1.86576	0.223777	8.33758	7.58e-17	1.92e-15	41.749	39.4633	35.8456	48.5956	65.253	59.3314	137.596	147.599	141.685
765	IGFBP6	1590.23	0.553017	0.066331	8.33723	7.6e-17	1.93e-15	990.201	1031.31	1174.47	2117.26	2165.04	2146.63	1515.53	1527.43	1644.18
766	LRRC45	2322.26	-0.540395	0.0648486	-8.33318	7.87e-17	1.99e-15	2486.74	2615.1	2940.4	2395.43	2498.12	2438.42	1970.88	1718.64	1836.62
767	MC5R	745.004	-0.781354	0.0937757	-8.33216	7.94e-17	2.01e-15	453.887	537.578	501.839	1533.28	1397.58	1410.34	281.131	280.662	308.747
768	EXT2	2514.14	-0.417037	0.0500554	-8.3315	7.98e-17	2.01e-15	3051.96	3072.88	3051.09	2185.13	2120.24	2275.02	2320.32	2192.74	2357.89
769	STAT3	2519.58	-0.41577	0.0499204	-8.32866	8.18e-17	2.06e-15	2904.23	2919.41	2842.35	2522.78	2392.93	2597.94	2199.55	2175.97	2121.05
770	FER1L4	78.1792	2.03766	0.244716	8.32664	8.32e-17	2.09e-15	27.8327	21.0471	39.0085	86.2991	86.6794	85.5928	119.777	126.354	111.022
771	POMGNT1	2385.4	-0.419559	0.0504156	-8.32202	8.65e-17	2.17e-15	2960.97	3091.29	3214.51	1731.85	1748.2	1794.53	2353.97	2259.83	2313.49
772	MBOAT7	4526.58	-0.382469	0.0459699	-8.31999	8.8e-17	2.21e-15	4821.48	4995.18	5217.65	4735.56	4610.56	4828.21	3945.73	3702.28	3882.6
773	SUPT5H	7257.41	0.444367	0.0534255	8.31751	8.98e-17	2.25e-15	5529.07	5501.19	6010.47	8236.12	7999.82	8858.85	8260.68	7525.32	7395.12
774	TCTA	357.478	-0.989527	0.118972	-8.31731	9e-17	2.25e-15	555.583	517.408	593.561	223.707	261.986	227.599	291.029	229.226	317.206
775	KIAA1549L	408.405	0.90737	0.109183	8.31055	9.53e-17	2.38e-15	361.825	373.586	350.022	155.003	181.15	217.873	739.452	668.669	628.067
776	ZDHHC12	1540.95	-0.511991	0.0616177	-8.30917	9.64e-17	2.41e-15	1157.2	1251.43	1238.78	2583.11	2518.57	2560.97	875.068	837.514	845.881
777	NHLH1	62.5699	2.24986	0.270789	8.30852	9.69e-17	2.42e-15	24.6212	31.5707	20.0314	47.7578	35.0613	38.9058	136.606	100.636	127.94
778	ACTR2	6241.77	-0.36876	0.0443942	-8.30649	9.86e-17	2.45e-15	6946.39	7191.1	6755.84	6521.87	6210.72	6364.02	5380.09	5633.37	5172.56
779	ZDHHC24	1195.81	-0.56562	0.0681092	-8.30461	1e-16	2.49e-15	1525.44	1584.67	1677.36	869.694	974.899	896.779	1090.87	1017.54	1125.02
780	S100A6	2937.54	0.549402	0.0661977	8.29941	1.05e-16	2.6e-15	2753.29	3137.77	2923.53	1479.65	1638.14	1600	4134.8	4003.07	4767.6
781	KIAA0907	2052.04	0.521532	0.062843	8.29897	1.05e-16	2.6e-15	1819.83	1712.71	2069.56	1554.22	1643.99	1633.07	2644.01	2693.69	2697.3
782	IRF3	2545.29	-0.4741	0.057143	-8.29672	1.07e-16	2.65e-15	3050.89	2985.18	3139.65	2258.86	2561.42	2308.09	2188.66	2106.64	2308.2
783	C8orf82	1122.35	-0.579788	0.0699321	-8.29073	1.13e-16	2.78e-15	1308.14	1361.05	1407.47	1129.43	1145.34	1023.22	919.614	853.168	953.731
784	GMPPB	1212.79	-0.555407	0.0669986	-8.28983	1.13e-16	2.8e-15	1380.93	1482.07	1563.5	1171.32	1151.18	1154.53	1003.75	950.45	1057.35
785	CCDC71	861.455	-0.697865	0.0842116	-8.28704	1.16e-16	2.87e-15	858.531	1037.45	1050.07	952.642	1050.87	986.262	612.746	587.042	617.493
786	XYLT2	1317.13	-0.571822	0.0690643	-8.27956	1.24e-16	3.05e-15	1672.1	1662.72	1759.6	1159.59	1028.47	1147.72	1234.4	1065.62	1123.96
787	CENPI	566.472	-0.722738	0.0873083	-8.278	1.25e-16	3.08e-15	797.513	822.591	727.455	418.09	451.901	456.171	454.362	496.47	473.694
788	PAQR4	816.049	-0.688739	0.0832107	-8.27704	1.26e-16	3.1e-15	1115.45	1119	1161.82	677.825	538.581	623.466	658.281	745.823	704.196
789	TNFAIP8L1	854.741	-0.606765	0.0734539	-8.26049	1.45e-16	3.56e-15	1110.1	1190.04	1191.34	650.176	637.921	621.52	810.725	710.042	770.809
790	PCNA	6317.94	-0.429148	0.0519839	-8.2554	1.51e-16	3.71e-15	6131.75	6549.16	6180.21	7794.57	8552.04	7642.07	4513.93	4558.8	4938.89
791	GALNT14	733.619	-0.657401	0.079789	-8.23924	1.73e-16	4.24e-15	1098.32	1099.71	1088.02	423.955	360.352	449.362	720.644	686.56	675.648
792	UTP20	1566.08	-0.523021	0.063521	-8.23383	1.81e-16	4.44e-15	1879.78	1839.87	1802.82	1596.95	1457.97	1672.95	1265.09	1348.52	1230.76
793	ATP9A	3642.48	0.49613	0.0602968	8.22814	1.9e-16	4.65e-15	3387.02	3332.46	3229.27	3081.63	2642.26	3078.42	4920.77	4748.89	4361.58
794	CENPM	965.937	-0.608109	0.0739372	-8.22467	1.96e-16	4.78e-15	1166.83	1271.6	1213.48	811.044	946.656	887.052	804.786	770.423	821.562
795	CKAP4	3757.02	-0.360742	0.0438754	-8.22197	2e-16	4.88e-15	4672.68	4718.94	4747.44	2893.95	2862.37	2909.18	3723	3507.72	3777.92
796	KIF18B	2700.25	-0.481604	0.0585772	-8.22169	2.01e-16	4.88e-15	2666.58	2492.33	2613.57	3560.89	3533.4	3872.1	1951.09	1893.07	1719.25
797	DPP9	1034.34	-0.616136	0.0749587	-8.21968	2.04e-16	4.96e-15	1206.44	1323.34	1279.9	975.264	1067.42	971.673	858.24	749.178	877.602
798	RUSC2	3743.51	0.437581	0.0532436	8.21847	2.06e-16	5e-15	3105.48	3076.39	3087.99	4028.41	3664.88	4176.54	4387.22	4137.25	4027.45
799	PNN	5679.06	0.360508	0.0438783	8.21609	2.1e-16	5.1e-15	5052.7	4729.46	5062.67	5707.47	5891.27	5618.97	6473.92	6142.14	6432.93
800	USP19	3758.64	-0.430616	0.0525241	-8.19845	2.44e-16	5.9e-15	3670.7	3585.9	3781.71	4767.4	4708.93	5126.81	2876.64	2735.06	2574.65
801	CDCA3	1103.35	-0.558987	0.0681853	-8.19805	2.44e-16	5.91e-15	1127.22	1202.32	1162.87	1326.33	1358.63	1381.16	772.119	753.651	845.881
802	OCRL	3826.55	-0.372437	0.0454735	-8.1902	2.61e-16	6.3e-15	4603.1	4590.9	4526.04	3420.96	3230.51	3466.51	3407.22	3585.99	3607.68
803	DAZAP1	7313.45	-0.37853	0.0462357	-8.18697	2.68e-16	6.46e-15	8582.1	8986.24	9445.32	6107.13	5982.82	5940.92	7098.55	6551.39	7126.55
804	FYN	1055.79	0.526998	0.0644171	8.18103	2.81e-16	6.78e-15	925.972	962.029	959.397	845.396	821.993	884.134	1402.68	1341.81	1358.7
805	ARHGAP11A	2459.62	-0.464329	0.0567691	-8.17926	2.86e-16	6.87e-15	2852.85	2679.12	2604.08	2816.03	2697.77	2588.21	1900.6	2080.93	1916.98
806	FADD	720.902	-0.659512	0.080772	-8.1651	3.21e-16	7.72e-15	1003.05	1103.22	1094.35	425.631	398.336	436.718	661.251	631.769	733.802
807	PNP	2696.4	-0.392609	0.0481095	-8.16073	3.33e-16	7.99e-15	3251.07	3407.88	3368.43	2184.29	2183.54	2232.22	2502.46	2487.94	2649.72
808	ANXA6	6871.96	-0.324681	0.0398132	-8.15509	3.49e-16	8.37e-15	8709.49	8809.97	8999.36	4689.48	4708.93	4759.15	7165.86	6759.37	7246.03
809	DMKN	3809.94	-0.414219	0.0508036	-8.15333	3.54e-16	8.48e-15	4189.89	4102.43	4234	3994.06	4413.83	3955.75	3045.91	3109.65	3243.96
810	LMLN	625.754	0.727342	0.0892897	8.14587	3.77e-16	9.01e-15	458.169	437.605	390.085	738.988	688.565	787.843	687.978	744.705	697.852
811	MT-TF	236.284	-1.25028	0.153522	-8.14399	3.82e-16	9.14e-15	377.882	350.785	264.625	232.086	263.934	218.845	118.788	143.127	156.488
812	HIC2	1065.24	0.576535	0.0707995	8.14321	3.85e-16	9.18e-15	810.359	855.039	879.272	1150.38	1005.09	1092.28	1313.59	1254.59	1226.53
813	CCNA2	2803.29	-0.4837	0.0594168	-8.1408	3.93e-16	9.36e-15	3188.98	3322.81	3067.96	2897.3	3047.41	2848.88	2070.86	2368.3	2417.11
814	SERPINA1	52.2483	2.59474	0.31923	8.12811	4.36e-16	1.04e-14	21.4098	12.2775	9.48855	60.3256	58.4355	49.6049	84.1412	79.3905	95.1617
815	PGP	3562.01	-0.439143	0.0540386	-8.12647	4.42e-16	1.05e-14	3529.4	3817.42	4032.63	4116.38	4086.59	4082.19	2748.94	2689.21	2955.3
816	TTC31	960.968	-0.552887	0.0681103	-8.11752	4.76e-16	1.13e-14	1197.88	1147.94	1213.48	926.668	859.976	877.326	802.806	828.568	794.071
817	FOXJ3	2077.95	0.424803	0.0523626	8.11272	4.95e-16	1.17e-14	2026.43	2007.37	2047.42	1533.28	1448.23	1475.5	2730.13	2827.87	2605.31
818	ROR2	822.468	-0.597297	0.073701	-8.10433	5.3e-16	1.26e-14	1136.86	1152.33	1191.34	544.606	512.285	566.08	818.644	734.642	745.433
819	CYB5R3	3845.12	0.394781	0.0487135	8.10414	5.31e-16	1.26e-14	3349.56	3578.01	3717.4	3329.64	3250.96	3385.78	4832.67	4530.85	4631.2
820	FRMD6	4237.14	-0.39787	0.049133	-8.09783	5.59e-16	1.32e-14	5109.44	5128.48	4805.42	3849.11	3742.8	4079.27	3855.65	3923.68	3640.46
821	H2AFJ	1099.88	-0.677689	0.083695	-8.09713	5.63e-16	1.33e-14	1125.08	1253.18	1185.01	1279.41	1523.22	1303.34	686.988	718.987	823.677
822	TMEM104	1182.21	-0.586689	0.0724669	-8.09595	5.68e-16	1.34e-14	1329.55	1410.16	1552.96	1198.97	1083.01	1207.05	930.502	935.913	991.796
823	BRCA2	1256.84	0.527088	0.0651149	8.09473	5.74e-16	1.35e-14	981.637	959.398	879.272	1536.63	1419.01	1470.64	1370.02	1336.22	1358.7
824	UTP11	1245.19	0.593157	0.0732761	8.09482	5.73e-16	1.35e-14	962.368	1018.15	1053.23	1224.94	1288.5	1081.58	1453.17	1501.71	1623.03
825	ZNF76	1306.2	0.550822	0.0680895	8.08967	5.98e-16	1.4e-14	1028.74	1009.38	1140.73	1300.35	1241.75	1383.1	1624.42	1498.36	1528.93
826	CITED4	691.771	-0.707373	0.0875131	-8.08305	6.32e-16	1.48e-14	736.495	805.929	910.9	783.395	759.662	727.539	504.847	487.525	509.644
827	ELOVL1	2868.11	-0.414617	0.051296	-8.08284	6.33e-16	1.48e-14	3415.93	3620.98	3590.89	2290.7	2407.54	2510.4	2559.87	2680.27	2736.43
828	PLAGL2	1683.68	0.536863	0.0664534	8.07879	6.54e-16	1.53e-14	1058.71	1124.27	1163.93	2474.19	2136.79	2337.27	1589.77	1689.56	1578.63
829	SH3TC1	128.307	1.5374	0.190311	8.07834	6.57e-16	1.53e-14	59.9473	66.6492	74.8541	105.57	108.106	154.651	185.111	197.917	201.954
830	IDH1	2172.76	-0.400498	0.049617	-8.07179	6.93e-16	1.62e-14	3083	3244.76	3183.93	944.263	933.021	959.028	2423.27	2334.75	2448.83
831	ZNF844	146.862	1.28019	0.158627	8.07046	7e-16	1.63e-14	85.639	94.712	91.7226	125.678	128.558	133.252	208.868	228.108	225.216
832	LZTR1	2415.28	-0.46187	0.0573316	-8.05612	7.88e-16	1.83e-14	2985.59	2801.02	3103.81	2039.34	2098.81	2257.51	2206.48	2190.51	2054.43
833	STAT6	3062.4	-0.364672	0.0452757	-8.05449	7.98e-16	1.86e-14	3852.68	3935.81	4054.77	2170.05	2170.88	2180.67	3142.92	3060.45	2993.36
834	PLCD3	804.209	0.626914	0.0778501	8.05283	8.09e-16	1.88e-14	628.376	630.536	636.787	796.801	766.479	853.01	994.846	900.132	1030.92
835	RUNX2	364.693	0.877939	0.109039	8.05158	8.17e-16	1.9e-14	306.159	273.612	238.268	336.818	310.682	313.192	479.11	502.061	522.332
836	C19orf54	337.609	0.87123	0.108307	8.04404	8.69e-16	2.01e-14	249.424	240.288	260.408	284.871	298.995	333.617	447.433	453.979	469.464
837	ZNF121	1138.66	0.64538	0.0803283	8.03428	9.41e-16	2.18e-14	1064.06	898.01	861.349	1029.72	1015.8	963.891	1381.9	1606.82	1426.37
838	OS9	4354.52	-0.363638	0.0452791	-8.03104	9.67e-16	2.23e-14	5111.58	5035.52	5099.57	3978.98	4011.6	4108.45	4078.37	3720.17	4046.49
839	PEAR1	708.057	0.794198	0.098917	8.02894	9.83e-16	2.27e-14	342.556	332.369	389.03	1167.13	1050.87	1248.88	671.15	622.824	547.708
840	GLA	939.164	-0.620346	0.0773566	-8.0193	1.06e-15	2.45e-14	1111.17	1239.15	1161.82	848.748	938.864	865.654	714.705	740.232	832.136
841	DLC1	2513.14	-0.489868	0.0610919	-8.01853	1.07e-15	2.47e-14	3011.28	2829.08	2853.94	2697.06	2353.98	2683.53	2142.14	2113.35	1933.9
842	LMNA	11713.9	0.358575	0.0447533	8.01225	1.13e-15	2.59e-14	10074.4	10598.1	10929.8	10819.2	11119.3	11367.3	13950.6	12753.9	13812.2
843	PCBP2	4156.17	-0.340419	0.042521	-8.0059	1.19e-15	2.73e-14	4178.11	4222.58	4240.33	4919.89	5069.28	4790.28	3315.16	3364.59	3305.28
844	LINC00672	40.7215	3.1631	0.395369	8.00036	1.24e-15	2.85e-14	6.42293	7.0157	9.48855	42.7306	56.4877	39.8785	74.2422	61.4997	68.7279
845	SYNJ2BP	1007.15	-0.556845	0.0696467	-7.99528	1.29e-15	2.96e-14	1318.84	1277.74	1254.6	888.127	873.611	831.612	834.482	942.622	842.709
846	YTHDC1	3645.55	0.352459	0.04409	7.99407	1.31e-15	2.99e-14	3161.15	3104.45	2976.24	3902.73	3973.62	3892.53	3946.72	3861.06	3991.5
847	GLYCTK	138.29	-1.32726	0.166168	-7.98748	1.38e-15	3.15e-14	237.648	235.903	255.136	72.0556	64.2791	89.4834	102.949	97.2813	89.8749
848	SMIM14	410.646	0.815121	0.10208	7.98513	1.4e-15	3.21e-14	279.397	299.044	305.742	434.009	378.857	441.581	493.958	535.606	527.619
849	PIEZO1	4384.47	-0.50649	0.0634611	-7.98111	1.45e-15	3.31e-14	5288.21	5179.34	5627.76	3829	3887.91	4321.46	4127.87	3793.97	3404.67
850	SLC35B2	4785.34	-0.340419	0.0426761	-7.97682	1.5e-15	3.42e-14	5354.58	5709.03	5677.31	4300.71	4380.72	4420.67	4363.46	4353.06	4508.55
851	KCNN1	558.947	-0.743046	0.0931756	-7.97469	1.53e-15	3.48e-14	711.874	734.895	833.938	476.74	423.658	488.268	480.1	432.734	448.317
852	MYL5	379.905	0.87287	0.109479	7.97297	1.55e-15	3.52e-14	280.468	240.288	247.756	425.631	430.475	391.003	501.877	422.671	478.98
853	RBM12	4918.48	-0.346955	0.0435259	-7.97124	1.57e-15	3.57e-14	5577.24	5400.34	5215.54	5136.05	5142.33	5061.65	4228.84	4393.31	4110.98
854	OSBPL7	312.846	0.978834	0.122848	7.96786	1.61e-15	3.66e-14	280.468	193.809	236.159	227.059	238.612	245.107	463.271	478.579	452.547
855	BMPR2	664.141	-0.750558	0.0942454	-7.96387	1.67e-15	3.78e-14	883.152	952.382	925.66	554.66	452.875	567.052	587.008	569.152	485.324
856	ZBTB48	1139.26	0.531531	0.0667479	7.96327	1.68e-15	3.79e-14	972.003	890.995	916.172	1154.56	1181.37	1126.32	1389.81	1260.18	1361.87
857	ZNF850	328.869	0.914437	0.114893	7.959	1.73e-15	3.92e-14	232.296	213.979	179.228	396.306	372.04	386.14	385.07	401.425	393.335
858	GINS4	2059.57	-0.416424	0.0523353	-7.95685	1.76e-15	3.98e-14	2335.8	2290.63	2162.33	2206.07	2206.92	2246.81	1680.84	1689.56	1717.14
859	DMWD	2050.32	-0.522204	0.0656382	-7.95578	1.78e-15	4.01e-14	2086.38	2176.62	2413.25	2414.7	2286.78	2428.7	1663.03	1547.56	1435.88
860	ZBTB21	734.411	0.607265	0.0763387	7.95488	1.79e-15	4.04e-14	705.451	663.861	639.95	522.822	499.624	517.447	1028.5	1065.62	966.42
861	MRPS18B	2616.7	0.464139	0.0583527	7.95403	1.81e-15	4.06e-14	2303.69	2483.56	2497.6	1990.74	2226.39	1997.81	3376.54	3167.79	3506.18
862	TPRG1L	1531.63	0.474063	0.0596109	7.95261	1.83e-15	4.1e-14	1070.49	1042.71	1091.18	2074.53	2044.27	2014.35	1498.7	1410.02	1538.45
863	TRPM4	889.667	-0.575071	0.0723327	-7.95036	1.86e-15	4.17e-14	1323.12	1277.74	1362.13	438.198	456.771	490.213	920.603	912.432	825.792
864	ITPR2	1174.34	-0.671825	0.0845098	-7.94967	1.87e-15	4.19e-14	1614.3	1608.35	1544.52	1008.78	801.541	996.961	951.29	1117.06	926.24
865	BUB1B	2564.48	-0.419666	0.0528034	-7.94769	1.9e-15	4.26e-14	2893.53	2924.67	2701.07	2775.82	2601.35	2813.86	2170.84	2106.64	2092.5
866	TK1	3704.75	-0.415959	0.0523627	-7.94381	1.96e-15	4.39e-14	3488.72	3816.54	3931.42	4582.23	4543.36	4556.84	2747.95	2718.29	2957.41
867	RRM2B	1367.8	-0.546528	0.0688648	-7.93625	2.08e-15	4.66e-14	1494.4	1461.9	1344.21	1752.79	1668.33	1640.85	904.765	1052.2	990.739
868	SKIL	458.764	0.770365	0.0971108	7.93285	2.14e-15	4.78e-14	415.349	357.801	387.976	329.277	320.421	339.453	601.857	701.096	675.648
869	MAP3K3	1636.64	-0.520725	0.0656871	-7.92737	2.24e-15	4.99e-14	1858.37	1916.16	1791.23	1822.34	1643.01	1819.82	1395.75	1271.37	1211.73
870	OGDH	6814.59	0.417661	0.052689	7.92689	2.25e-15	5e-14	5380.27	5460.85	5806.99	7468.64	6998.63	7982.5	7690.5	7018.79	7524.12
871	SEC24A	2576.85	0.486289	0.0613513	7.9263	2.26e-15	5.02e-14	2049.98	1963.52	1857.65	3143.63	2850.68	3098.85	2632.13	2968.76	2626.46
872	NAT14	1023.42	-0.579585	0.0731989	-7.91795	2.41e-15	5.36e-14	1300.64	1320.71	1496.03	752.394	772.323	816.049	954.26	872.177	926.24
873	SLC12A9	1840.69	-0.436639	0.0551491	-7.91742	2.42e-15	5.38e-14	2216.98	2216.96	2397.44	1575.17	1573.86	1540.67	1726.38	1686.21	1632.55
874	DESI1	1644.13	-0.458619	0.0579406	-7.91533	2.47e-15	5.47e-14	2182.72	2056.48	2199.23	1255.11	1223.25	1195.38	1481.87	1620.24	1582.86
875	ATP1B3	4816.61	-0.396469	0.0500995	-7.91364	2.5e-15	5.53e-14	5073.04	5519.61	5355.76	5140.24	5284.52	4857.39	3972.45	3900.2	4246.32
876	MICA	3498.46	-0.402766	0.0509154	-7.91049	2.56e-15	5.67e-14	4541.01	4744.37	4464.89	2452.4	2521.49	2360.61	3485.42	3262.84	3653.15
877	MINDY2	751.7	0.682528	0.0862945	7.90929	2.59e-15	5.72e-14	641.222	660.353	612.538	599.904	549.294	626.384	995.836	1146.13	933.642
878	NOL8	1829.63	0.425555	0.0538512	7.90243	2.74e-15	6.04e-14	1635.71	1578.53	1624.65	1740.23	1737.48	1653.5	2131.25	2129.01	2236.3
879	LAMTOR4	1213.29	-0.562174	0.0711672	-7.89933	2.8e-15	6.17e-14	1419.47	1457.51	1450.69	1157.92	1326.49	1176.9	966.139	912.432	1052.07
880	MYH10	5473.17	-0.403771	0.0511147	-7.89931	2.8e-15	6.17e-14	6509.63	6179.96	6319.37	5434.33	4853.07	5595.63	4846.53	4851.77	4668.21
881	CCNG1	1920.74	-0.476621	0.0603467	-7.89805	2.83e-15	6.23e-14	2473.9	2661.58	2314.15	1460.38	1503.74	1513.44	1703.61	1857.29	1798.56
882	TYSND1	2023.48	-0.400075	0.0506686	-7.89591	2.88e-15	6.33e-14	2480.32	2471.28	2586.16	1643.03	1646.91	1672.95	1897.63	1869.59	1943.41
883	GDI1	14243.6	-0.285086	0.0361126	-7.89436	2.92e-15	6.4e-14	15988.8	15949.3	16426.8	13320.2	13363.2	13456.5	13545.7	12740.5	13400.9
884	OPA3	1577.99	-0.446623	0.0565856	-7.89288	2.95e-15	6.47e-14	1961.13	1972.29	2068.5	1310.41	1260.26	1225.53	1436.34	1468.17	1499.32
885	TET3	1798.85	0.678747	0.0860308	7.88957	3.03e-15	6.64e-14	1304.92	1291.77	1141.79	2270.59	1863.12	2331.43	2112.44	2129.01	1744.63
886	GANAB	19758.7	-0.291502	0.0369781	-7.88309	3.19e-15	6.98e-14	26499.9	26408	27122.5	10949.9	10288.5	11171.8	21788.6	21832.4	21766.6
887	LMBR1L	791.436	-0.614592	0.0779937	-7.88002	3.27e-15	7.15e-14	833.91	821.714	865.566	958.507	952.499	1045.59	555.332	518.834	570.97
888	MOB1A	4124.19	-0.408219	0.0518285	-7.87635	3.37e-15	7.35e-14	5370.64	5299.49	5007.84	3285.23	3164.28	3170.82	3698.25	4230.06	3891.05
889	SEMA4C	2245.55	-0.411479	0.0522448	-7.87597	3.38e-15	7.37e-14	2314.39	2411.65	2352.11	2595.68	2496.17	2716.6	1771.91	1764.48	1786.92
890	DNAH5	193.934	1.09261	0.13881	7.87123	3.51e-15	7.64e-14	153.08	138.56	136.002	139.084	134.402	133.252	320.726	316.444	273.854
891	CEP350	2889.87	0.524922	0.0667168	7.86791	3.61e-15	7.84e-14	2574.52	2649.31	2347.89	2602.38	2241	2695.2	3728.94	3764.9	3404.67
892	RUSC1-AS1	356.307	-0.853273	0.108459	-7.86723	3.63e-15	7.87e-14	573.781	475.314	497.622	265.6	270.751	268.45	288.06	299.671	267.51
893	MAP9	1103.39	0.522232	0.0664424	7.85993	3.84e-15	8.34e-14	797.513	773.481	744.324	1479.65	1382.97	1426.87	1089.88	1119.29	1116.56
894	OGFR	6210.95	0.336793	0.0429231	7.84642	4.28e-15	9.28e-14	5093.38	5104.8	5310.42	7031.28	6795.08	6980.67	6509.56	6264.02	6809.35
895	GRN	8726.24	-0.362344	0.0462718	-7.83076	4.85e-15	1.05e-13	8679.51	9211.62	9584.49	9694.83	9817.17	10177.8	7398.48	6791.8	7180.48
896	PTPRE	298.187	0.903718	0.115475	7.82607	5.03e-15	1.09e-13	257.988	240.288	237.214	204.437	182.124	185.775	458.322	500.943	416.597
897	MCFD2	4482.58	-0.34498	0.0440892	-7.8246	5.09e-15	1.1e-13	4628.79	4780.33	4750.6	5087.46	4811.19	5133.62	3618.07	3743.65	3789.55
898	C6orf62	5019.28	-0.335473	0.0429214	-7.816	5.45e-15	1.18e-13	5669.3	5620.46	5501.25	5142.76	4857.94	5071.37	4327.83	4594.59	4388.01
899	LDHA	10048.2	-0.347302	0.0444519	-7.81299	5.58e-15	1.2e-13	11475.6	11960	11660.4	9087.38	9775.29	8885.11	9020.92	8970.01	9598.64
900	PRPS1	2549.21	-0.412029	0.0527899	-7.80507	5.95e-15	1.28e-13	2706.19	2836.98	2674.72	2830.28	2938.33	2779.82	2103.53	1945.63	2127.39
901	TMOD1	217.287	-1.0824	0.138724	-7.80254	6.07e-15	1.3e-13	309.371	361.309	296.253	191.869	177.254	161.459	141.555	162.136	154.373
902	ZMIZ1	1479.98	0.523387	0.0671493	7.79437	6.47e-15	1.39e-13	1470.85	1398.76	1584.59	826.963	750.897	889.97	2166.88	2186.03	2044.92
903	B4GALNT1	2409.89	-0.446991	0.0574082	-7.78619	6.91e-15	1.48e-13	3315.3	3182.5	3429.58	1483.84	1453.1	1544.56	2525.23	2527.08	2227.84
904	SUCO	2379.82	0.401417	0.0515579	7.78576	6.93e-15	1.48e-13	2501.73	2410.77	2396.39	1485.52	1493.03	1475.5	3068.68	3392.55	3194.26
905	SLCO4A1	2346.67	-0.39732	0.0510753	-7.7791	7.3e-15	1.56e-13	2836.79	2925.55	2881.36	1901.93	1942.98	2068.82	2230.24	2125.65	2206.69
906	MAN2A1	3138.56	-0.48219	0.061993	-7.77814	7.36e-15	1.57e-13	4019.68	3891.96	3582.45	2916.57	2671.48	2933.5	2695.49	2985.53	2550.33
907	MEX3B	287.809	0.94193	0.121162	7.77411	7.6e-15	1.62e-13	264.41	226.256	244.594	144.111	131.48	169.24	482.079	500.943	427.17
908	TNXB	79.4064	2.08142	0.267869	7.77028	7.83e-15	1.67e-13	26.7622	23.678	18.9771	133.219	87.6533	130.334	98.9896	106.227	88.8175
909	ZBTB41	760.626	0.701174	0.0902774	7.76688	8.04e-15	1.71e-13	582.345	649.83	509.219	792.611	773.297	700.305	918.624	1016.42	902.978
910	SLC22A20	50.1538	2.49237	0.320917	7.76639	8.08e-15	1.72e-13	11.7754	21.9241	13.7057	41.0549	50.6441	40.8511	79.1917	112.936	79.3014
911	ACOT2	901.61	-0.55334	0.0712692	-7.76407	8.22e-15	1.75e-13	1086.54	1198.81	1153.39	769.989	812.254	748.937	786.967	760.36	797.243
912	FAM3A	3336.79	-0.387473	0.0499099	-7.76344	8.27e-15	1.76e-13	3893.36	3944.58	4147.55	2938.36	2911.06	3037.57	3148.86	2872.59	3137.16
913	TIMM44	2504.98	0.378383	0.0487749	7.75772	8.65e-15	1.83e-13	2254.45	2223.98	2339.45	2344.32	2261.45	2263.35	3019.18	2875.95	2962.7
914	ITGB1	16001.1	-0.381422	0.0491762	-7.75624	8.75e-15	1.85e-13	19747.3	20173.7	18334	14053.3	12820.8	14153.9	14640.6	15669	14417
915	SHMT1	1399.24	-0.484559	0.0624777	-7.75571	8.79e-15	1.86e-13	1514.74	1664.48	1541.36	1519.87	1502.77	1473.56	1110.66	1085.75	1180
916	CCDC69	461.477	-0.728518	0.0940018	-7.75004	9.19e-15	1.94e-13	682.971	730.51	681.067	278.168	249.325	267.477	459.312	404.78	399.679
917	SLC17A5	790.004	0.600466	0.0775051	7.74744	9.38e-15	1.98e-13	749.341	726.125	799.146	483.443	435.345	468.815	1066.12	1176.32	1205.38
918	KREMEN1	1262.68	-0.524716	0.0677498	-7.74491	9.57e-15	2.02e-13	1538.29	1410.16	1568.77	1242.54	1154.1	1313.07	1040.38	1030.96	1065.81
919	NSD2	8727.48	-0.379518	0.0490056	-7.74439	9.6e-15	2.02e-13	10055.1	9529.96	9921.86	8924	8106.96	9331.56	7759.8	7521.97	7396.18
920	AL160006.1	504.368	0.714967	0.0923546	7.74155	9.82e-15	2.07e-13	419.631	357.801	397.465	454.956	498.65	486.323	647.392	657.487	619.608
921	DDX54	4155.71	-0.377162	0.0487328	-7.73939	9.99e-15	2.1e-13	3973.65	4215.56	4356.3	5129.35	4915.4	5153.07	3294.37	3081.69	3282.02
922	CCDC71L	2211.82	-0.487196	0.0629633	-7.73778	1.01e-14	2.13e-13	1661.4	1891.61	1913.52	3508.94	3527.56	3502.5	1295.77	1221.05	1384.07
923	ZC3H6	249.441	1.00613	0.130266	7.7237	1.13e-14	2.37e-13	179.842	172.762	160.251	244.654	245.429	211.064	307.858	347.753	375.36
924	TRNAU1AP	1241.1	0.507929	0.065782	7.72139	1.15e-14	2.41e-13	1030.88	1026.05	1115.43	1105.97	1239.81	1143.83	1534.34	1463.69	1509.9
925	HSP90AB1	98595.7	-0.275026	0.0356274	-7.71952	1.17e-14	2.45e-13	112173	114699	114229	87457	89776.4	87127.6	92693.9	91074.3	98130.7
926	BAG1	2783.53	0.404709	0.0524448	7.71685	1.19e-14	2.49e-13	2320.82	2355.52	2420.63	2852.06	2913.98	2797.33	3241.91	2915.08	3234.44
927	FAM171A1	1252.04	0.50747	0.0657817	7.71446	1.21e-14	2.54e-13	872.447	876.086	875.055	1612.03	1552.44	1750.76	1244.3	1233.35	1251.9
928	PLS3	2400.14	-0.391271	0.0507257	-7.71346	1.22e-14	2.56e-13	2941.7	2945.72	2726.38	2145.75	2135.82	2135.93	2147.08	2177.09	2245.82
929	SETD2	2999.28	0.444802	0.0576668	7.71332	1.23e-14	2.56e-13	2750.08	2524.78	2632.54	2857.09	2555.58	2914.05	3595.3	3742.53	3421.59
930	NAGA	2167.49	-0.423581	0.054927	-7.7117	1.24e-14	2.59e-13	2036.07	2057.36	2098.02	2886.41	2785.43	3027.84	1501.67	1509.54	1605.06
931	PTHLH	64.7138	1.97918	0.256946	7.70272	1.33e-14	2.77e-13	34.2556	24.555	27.4114	53.6227	50.6441	53.4955	104.929	133.063	100.448
932	KRT7	98.5943	1.54456	0.200727	7.69482	1.42e-14	2.95e-13	52.4539	75.4188	64.3113	44.4063	50.6441	36.9605	202.929	168.845	191.381
933	DNM2	7742.02	-0.340626	0.0442679	-7.69465	1.42e-14	2.95e-13	8268.45	8180.31	8476.43	8476.58	7909.25	8686.69	6765.94	6570.4	6344.11
934	SFPQ	15177.7	-0.261401	0.0339755	-7.69383	1.43e-14	2.96e-13	17059.3	16764.9	16960.2	14345.8	14217.4	14886.3	14255.5	14077.8	14032.1
935	CDC37	7156.83	-0.353763	0.0459885	-7.69243	1.44e-14	2.99e-13	8135.71	8147.86	8777.96	6463.22	6794.1	6486.57	6812.47	6251.72	6541.84
936	NUF2	1904.99	-0.472873	0.0614726	-7.69241	1.44e-14	2.99e-13	2036.07	2122.25	2028.44	2178.42	2279.96	2038.66	1385.85	1506.18	1569.11
937	SLC25A10	369.698	-0.866124	0.112666	-7.68751	1.5e-14	3.1e-13	468.874	404.28	478.644	400.495	447.032	388.085	263.312	247.117	229.445
938	ZBED3	274.646	-1.08155	0.140808	-7.68105	1.58e-14	3.26e-13	256.917	283.259	316.285	388.765	357.431	464.924	143.535	127.472	133.226
939	FOXRED2	2245.74	-0.487697	0.0635051	-7.67966	1.6e-14	3.29e-13	2696.56	2690.52	2771.71	2172.56	1841.69	2220.55	1972.86	1975.82	1869.4
940	LYPLA1	1565.37	-0.536867	0.0699573	-7.67422	1.66e-14	3.43e-13	1686.02	1869.69	1656.28	1777.09	1811.5	1689.48	1112.64	1318.33	1167.32
941	TMEM94	2487.97	-0.394224	0.0514117	-7.66798	1.75e-14	3.6e-13	2381.83	2356.4	2407.98	3204.8	3197.4	3407.18	1858.04	1827.1	1750.97
942	SPTY2D1	1233.81	0.548053	0.0714997	7.6651	1.79e-14	3.67e-13	982.708	940.104	983.646	1416.81	1206.69	1326.69	1451.19	1472.64	1323.8
943	CORO1C	4285.56	-0.332076	0.0433678	-7.65721	1.9e-14	3.9e-13	5035.57	5035.52	4914.01	4042.65	3748.64	3887.66	3912.07	4010.9	3983.04
944	MICALL2	1324.84	0.529549	0.0691687	7.65591	1.92e-14	3.94e-13	1294.22	1207.58	1424.34	749.881	784.01	803.405	2002.56	1849.46	1808.07
945	LAGE3	3262.89	0.494715	0.0646301	7.65456	1.94e-14	3.98e-13	2161.31	2535.3	2550.31	3789.62	4259.95	3854.59	3423.06	3236	3555.87
946	MON1A	627.632	-0.625951	0.0818531	-7.64725	2.05e-14	4.2e-13	817.853	775.235	832.883	522.822	572.668	557.326	543.453	500.943	525.504
947	ZNF385A	791.879	-0.590637	0.0772588	-7.64492	2.09e-14	4.28e-13	802.866	840.131	861.349	1001.24	1018.73	940.548	576.12	525.543	560.396
948	GNB1	17012.5	-0.260574	0.0341139	-7.63836	2.2e-14	4.5e-13	18472.3	19394.9	18791.5	16504.9	16098	16549.6	15840.3	15748.4	15712.2
949	SMAD7	54.6431	2.45981	0.322066	7.63758	2.21e-14	4.52e-13	23.5507	28.0628	15.8142	10.8921	8.76533	31.1246	120.767	118.527	134.284
950	PPM1G	6924.24	-0.34382	0.0450347	-7.63455	2.27e-14	4.62e-13	7296.44	7851.45	7712.08	7006.99	7282.04	7156.72	6176.95	5685.92	6149.56
951	BCL2L12	1830.99	-0.523487	0.0686402	-7.62653	2.41e-14	4.91e-13	1181.82	1288.26	1342.1	3242.5	3523.66	3249.61	909.715	812.914	928.355
952	FAM111A	3297.78	-0.404732	0.0530981	-7.62234	2.49e-14	5.07e-13	3301.38	3093.05	2928.8	4397.07	4436.23	4480	2331.21	2462.22	2250.04
953	DLG4	1419.4	-0.507737	0.066648	-7.61818	2.57e-14	5.23e-13	2014.66	1877.58	1968.35	872.208	964.186	959.028	1477.91	1368.65	1271.99
954	HSPG2	748.94	0.816144	0.107144	7.61729	2.59e-14	5.26e-13	488.142	471.806	518.707	939.236	712.913	1008.63	949.31	857.641	794.071
955	HNRNPU	27020.8	-0.262344	0.0344492	-7.61539	2.63e-14	5.33e-13	30172.8	29724.7	29566.3	26643.8	25744.7	26747.7	25397.8	25057.2	24131.9
956	AP1M2	704.344	-0.685031	0.0899603	-7.61481	2.64e-14	5.35e-13	979.496	1110.24	1100.67	385.414	398.336	381.277	685.008	568.033	730.63
957	HPS4	1405.36	-0.52552	0.0690501	-7.6107	2.73e-14	5.52e-13	1532.94	1457.51	1463.34	1758.66	1600.16	1741.03	1036.42	1118.18	939.986
958	NR6A1	724.569	0.698666	0.0918322	7.60807	2.78e-14	5.63e-13	610.178	510.393	522.924	713.015	714.861	787.843	989.896	841.987	830.021
959	LIF	7255.1	-0.306041	0.0402602	-7.60156	2.93e-14	5.91e-13	10059.4	9509.79	10238.1	3737.67	3757.4	3888.64	8019.15	8090	7995.69
960	ZNF629	2726.09	0.44426	0.0584565	7.59985	2.96e-14	5.98e-13	2478.18	2315.18	2441.72	2597.35	2270.22	2594.04	3432.96	3202.46	3202.72
961	NXF1	4293.07	0.370966	0.0488254	7.5978	3.01e-14	6.07e-13	3419.14	3423.66	3635.17	4883.02	4812.17	4920.61	4730.71	4239.01	4574.1
962	ACSS2	1710.11	-0.412607	0.054315	-7.59656	3.04e-14	6.12e-13	1978.26	2060.86	2006.3	1596.95	1562.18	1643.77	1519.49	1480.46	1542.68
963	DMPK	1226.88	0.510816	0.0673122	7.58875	3.23e-14	6.5e-13	934.536	858.547	941.475	1423.52	1566.07	1426.87	1323.49	1265.78	1301.6
964	PMS2CL	643.614	0.671646	0.0885333	7.58637	3.29e-14	6.61e-13	539.526	534.947	528.196	558.85	475.276	602.067	811.715	864.35	877.602
965	MT-TL2	164.9	-1.335	0.17601	-7.58479	3.33e-14	6.69e-13	219.45	256.95	287.819	128.192	133.428	154.651	77.2119	99.5177	126.882
966	CFP	72.3735	1.89183	0.249904	7.57021	3.73e-14	7.47e-13	29.9737	31.5707	37.9542	62.0013	67.2009	54.4681	151.454	116.29	100.448
967	CASC8	126.744	-1.35662	0.179209	-7.57001	3.73e-14	7.48e-13	160.573	163.115	164.468	154.165	159.724	147.842	58.4039	62.6179	69.7852
968	CPLX1	193.321	1.07905	0.142677	7.56289	3.94e-14	7.89e-13	149.868	164.869	171.848	88.8127	64.2791	71.9757	337.555	315.326	375.36
969	TAPBP	5414.79	-0.336071	0.0444387	-7.56257	3.95e-14	7.9e-13	6840.42	6765.77	7046.83	3911.11	3797.34	4011.19	5522.63	5656.85	5181.02
970	EXPH5	256.87	1.09465	0.144758	7.56194	3.97e-14	7.93e-13	165.926	163.992	162.36	268.114	195.759	304.438	363.292	362.289	325.664
971	LMNB1	6384.02	-0.281735	0.0372707	-7.55915	4.06e-14	8.09e-13	6551.38	6663.17	6461.7	7184.61	7217.76	7189.79	5447.4	5418.68	5321.65
972	GNG4	2564.77	-0.366976	0.0485498	-7.55875	4.07e-14	8.11e-13	2889.25	2971.15	2975.19	2525.3	2502.01	2368.39	2279.73	2254.24	2317.72
973	WARS	1703.78	0.449198	0.0594329	7.55808	4.09e-14	8.14e-13	1400.2	1541.7	1423.28	1731.01	1600.16	1672.95	2050.07	1989.24	1925.44
974	TUSC2	1534.58	-0.452265	0.0598415	-7.55773	4.1e-14	8.16e-13	1468.71	1581.16	1546.63	1949.69	1992.65	1912.22	1136.4	1072.33	1151.46
975	SOD2	1948.91	-0.38734	0.051263	-7.55594	4.16e-14	8.26e-13	2223.4	2306.41	2275.14	1855.85	1865.07	1811.07	1744.2	1699.63	1759.43
976	KDELC2	4758.29	-0.375819	0.0497423	-7.55533	4.18e-14	8.29e-13	5886.61	6037.01	5386.33	4128.11	3953.16	4087.06	4279.32	4611.36	4455.68
977	ARHGEF7	837.557	-0.624584	0.082686	-7.55369	4.23e-14	8.39e-13	962.368	871.701	882.435	998.724	971.004	1090.34	598.887	631.769	530.791
978	KIF26A	948.534	0.606996	0.080364	7.55309	4.25e-14	8.42e-13	741.848	782.251	807.581	930.02	777.192	947.356	1252.22	1140.54	1157.8
979	ABT1	885.158	-0.581509	0.0770013	-7.55194	4.29e-14	8.49e-13	915.267	962.905	965.723	1088.37	1087.87	1044.62	588.988	611.642	701.024
980	FNIP1	1924.07	0.472042	0.0625324	7.54876	4.39e-14	8.69e-13	1718.13	1625.89	1490.76	1956.39	1892.34	1924.86	2210.44	2387.31	2110.47
981	MLLT1	4114.44	-0.3902	0.0516945	-7.5482	4.41e-14	8.72e-13	3900.86	4042.8	4155.98	5188.84	5010.85	5501.28	3242.9	2930.74	3055.75
982	MT2A	39357.9	-0.413769	0.0548464	-7.54413	4.55e-14	8.98e-13	47127.1	50371	48035.2	32414.1	35805.4	31217	33525.8	36779	38946.5
983	GTF3C2	1797.06	-0.401555	0.0532509	-7.5408	4.67e-14	9.21e-13	2053.2	2059.99	2079.05	1760.33	1745.27	1789.67	1587.79	1500.59	1597.66
984	CALY	32.1219	3.14647	0.417369	7.53883	4.74e-14	9.34e-13	11.7754	6.13874	6.3257	15.9193	24.3481	12.6444	72.2624	60.3815	79.3014
985	SERF2	5015.35	-0.505288	0.0670301	-7.53824	4.76e-14	9.37e-13	5127.64	5832.68	5585.59	5477.06	6052.95	5404.02	3793.28	3524.49	4340.43
986	ANKRD20A5P	904.069	-0.607362	0.0806575	-7.53014	5.07e-14	9.96e-13	873.518	784.005	886.652	1319.62	1281.69	1324.74	608.786	549.024	508.586
987	USP49	1631.22	0.521372	0.0692416	7.52976	5.08e-14	9.98e-13	1362.73	1231.26	1314.69	1684.09	1647.88	1833.44	1899.61	2006.01	1701.28
988	SPEN	5980.35	0.850523	0.112976	7.52833	5.14e-14	1.01e-12	4416.83	4409.37	4394.25	5914.42	4683.61	6166.57	8555.67	8095.59	7186.82
989	DNA2	1464.3	-0.498303	0.0661995	-7.5273	5.18e-14	1.01e-12	1464.43	1465.41	1346.32	2087.1	1869.94	1916.11	969.108	1020.89	1039.38
990	TCEA2	2427.38	0.416553	0.0553623	7.52412	5.31e-14	1.04e-12	1832.67	1953.87	2061.12	2671.92	2869.18	2652.4	2619.27	2559.5	2626.46
991	PELI3	439.605	-0.752544	0.10004	-7.52244	5.38e-14	1.05e-12	513.834	507.762	510.273	493.497	483.067	539.818	331.615	297.435	279.141
992	TIMELESS	4311.72	-0.35842	0.0476687	-7.51897	5.52e-14	1.08e-12	4348.32	4153.3	4212.91	5405.01	5180.31	5592.71	3459.69	3230.41	3222.81
993	UPP1	2211.92	0.39797	0.0529327	7.51842	5.54e-14	1.08e-12	2099.23	2171.36	2178.15	1584.38	1764.75	1610.7	2814.27	2820.04	2864.37
994	SDSL	130.12	1.32308	0.176002	7.51741	5.59e-14	1.09e-12	68.5112	73.6649	81.1798	113.11	141.219	134.225	174.222	195.681	189.266
995	CLSPN	1562.39	-0.438659	0.0583553	-7.51704	5.6e-14	1.09e-12	1710.64	1573.27	1615.16	1884.34	1817.34	1849	1209.65	1181.91	1220.18
996	GPR107	7406.28	0.379555	0.0505075	7.51482	5.7e-14	1.11e-12	6088.93	6294.84	5674.15	8701.13	7757.32	8642.93	7934.02	7795.92	7767.31
997	TTC19	2424.63	0.395155	0.0525859	7.51447	5.71e-14	1.11e-12	2239.46	2398.49	2249.84	2036.83	1979.99	1852.89	2968.7	3029.14	3066.32
998	AJUBA	8026.09	0.324843	0.0432577	7.50947	5.94e-14	1.15e-12	5112.65	5503.82	5149.12	12495.8	11743.6	12475.1	6568.95	6522.32	6663.43
999	ERP29	1666.42	-0.520553	0.0693774	-7.50321	6.23e-14	1.21e-12	2002.88	2059.11	1986.27	1580.2	1636.19	1519.27	1483.85	1223.28	1506.73
1000	NQO2	2811.68	0.429111	0.0572314	7.49782	6.49e-14	1.26e-12	2556.32	2580.9	2614.62	2308.29	2547.79	2262.37	3534.92	3239.36	3660.55
1001	DFNA5	2151.46	0.388181	0.0518127	7.49201	6.78e-14	1.31e-12	2150.61	2090.68	2042.15	1671.52	1573.86	1609.73	2643.02	2776.43	2805.15
1002	IL31RA	275.128	0.900108	0.120143	7.49198	6.78e-14	1.31e-12	270.833	242.042	245.648	103.894	81.8097	117.69	455.352	464.043	494.841
1003	FMNL3	1160.87	-0.505013	0.0675231	-7.47911	7.48e-14	1.45e-12	1453.72	1485.58	1481.27	1007.1	909.646	995.989	1095.82	1053.32	965.362
1004	MAP7D3	1751.55	0.390434	0.0522149	7.47745	7.58e-14	1.46e-12	1612.15	1643.43	1652.06	1462.9	1501.79	1458.97	2173.81	2115.59	2143.25
1005	TMEM134	2961.41	0.388638	0.0519781	7.47695	7.61e-14	1.47e-12	2511.36	2447.6	2588.26	3074.09	3121.43	3035.63	3368.62	3068.27	3437.45
1006	HDAC9	2197.5	0.465377	0.062249	7.47605	7.66e-14	1.47e-12	1766.3	1841.62	1698.45	2433.97	2247.82	2455.93	2293.59	2652.31	2387.5
1007	CACFD1	450.711	0.734191	0.0982409	7.47338	7.82e-14	1.5e-12	285.82	319.215	357.402	507.74	489.884	495.076	531.574	537.843	531.848
1008	IMPAD1	3093.83	-0.38365	0.05134	-7.47273	7.85e-14	1.51e-12	3460.89	3547.32	3208.18	3353.1	3133.12	3306.99	2576.7	2662.38	2595.8
1009	KMT2C	1863.64	0.568391	0.0760618	7.47275	7.85e-14	1.51e-12	1604.66	1434.71	1428.55	1930.42	1702.42	2048.39	2243.1	2388.42	1992.05
1010	POLR3D	882.144	0.604821	0.0809382	7.47262	7.86e-14	1.51e-12	687.253	699.817	713.75	932.533	803.488	908.451	1145.31	1080.16	968.534
1011	MTMR6	2470.95	-0.442024	0.0592076	-7.46566	8.29e-14	1.59e-12	2856.06	3086.91	2755.9	2454.08	2321.84	2353.8	2006.52	2286.67	2116.82
1012	ZFYVE19	3188.83	-0.384989	0.0516037	-7.4605	8.62e-14	1.65e-12	3652.5	3705.17	3917.72	2795.92	3080.53	2915.99	2943.95	2764.13	2923.58
1013	ANKRD13D	5776.3	-0.334661	0.0448803	-7.45675	8.87e-14	1.7e-12	5807.4	5771.29	6081.1	6585.54	6963.57	6779.34	4820.79	4448.1	4729.53
1014	PALM3	988.514	-0.505377	0.0678099	-7.45284	9.14e-14	1.75e-12	1329.55	1362.8	1384.27	631.743	635.973	681.824	984.947	899.013	986.509
1015	BAIAP2-AS1	905.897	-0.527254	0.0707602	-7.45127	9.24e-14	1.76e-12	1076.91	1111.11	1152.33	877.235	790.827	826.748	777.068	782.723	758.121
1016	NEMP2	872.708	-0.558231	0.0749262	-7.45041	9.31e-14	1.77e-12	1119.73	1092.7	973.103	868.018	825.889	811.186	731.533	710.042	722.171
1017	CIB2	1131.58	0.505295	0.0678564	7.44654	9.58e-14	1.83e-12	939.888	990.968	991.026	1011.29	1051.84	1051.43	1374.97	1290.38	1482.41
1018	CDK5	1008.8	-0.517017	0.0694507	-7.44438	9.74e-14	1.85e-12	1271.74	1357.54	1276.74	785.908	819.071	837.448	895.856	862.114	972.764
1019	NUDT19	1850.65	0.409805	0.0551264	7.43391	1.05e-13	2e-12	1580.04	1549.59	1575.1	1943.82	1800.79	1956.96	2038.2	2078.69	2132.68
1020	GIPC1	5290.77	-0.4059	0.0546158	-7.43192	1.07e-13	2.03e-12	5040.93	5284.58	5547.64	6567.11	6751.25	6448.64	4168.45	3631.84	4176.54
1021	PRKCE	956.109	0.5059	0.0680913	7.42974	1.09e-13	2.06e-12	879.941	897.133	821.286	764.962	743.105	806.323	1233.41	1233.35	1225.47
1022	TRIM32	1642.09	-0.439815	0.0592028	-7.42896	1.09e-13	2.07e-12	1535.08	1696.92	1630.98	2151.61	2043.3	2133.01	1193.81	1190.86	1203.27
1023	PEX19	1878.83	-0.42985	0.0578647	-7.42854	1.1e-13	2.08e-12	2309.04	2534.42	2327.86	1488.87	1434.59	1486.2	1692.72	1780.14	1855.65
1024	SLC22A5	898.51	0.553261	0.0746085	7.41552	1.21e-13	2.29e-12	656.209	691.047	690.555	1034.75	983.665	1038.79	958.219	953.804	1079.56
1025	SF3B4	4348.49	0.338186	0.0456249	7.41232	1.24e-13	2.35e-12	3650.36	3516.62	3759.57	4949.21	4696.27	4759.15	4726.75	4452.58	4625.91
1026	SF3B3	13014	-0.273727	0.0369377	-7.41051	1.26e-13	2.38e-12	14768.4	14754.9	14802.1	12306.4	11509.9	12319.5	12219.3	12156.8	12288.5
1027	LENG8	5760.62	-0.387964	0.0523858	-7.4059	1.3e-13	2.46e-12	7527.67	6774.54	7377.87	4501.8	4566.74	4534.47	5802.77	5657.97	5101.72
1028	MT-ND4	149977	-0.324112	0.0437651	-7.40572	1.3e-13	2.46e-12	162443	153392	145234	177346	172603	170473	118576	128493	121232
1029	CALCOCO1	1499.21	-0.467849	0.0631904	-7.40381	1.32e-13	2.49e-12	1682.81	1593.44	1691.07	1589.41	1595.29	1751.73	1239.35	1212.1	1137.71
1030	CREG1	2078	-0.432155	0.0583795	-7.40251	1.34e-13	2.51e-12	2477.11	2667.72	2497.6	1811.44	1795.92	1783.83	1768.94	1865.12	2034.34
1031	ZFP3	418.527	0.781488	0.105595	7.40082	1.35e-13	2.54e-12	276.186	271.859	237.214	536.227	518.128	575.806	458.322	477.461	415.539
1032	YRDC	1711.28	-0.4084	0.0551944	-7.3993	1.37e-13	2.57e-12	1823.04	1845.13	1749.06	1932.93	1990.7	1976.42	1326.46	1383.18	1374.56
1033	RAB11B	5186.4	-0.372634	0.0503874	-7.39539	1.41e-13	2.64e-12	6022.56	6198.38	6793.8	4370.25	4317.41	4293.26	5115.78	4670.62	4895.54
1034	ERCC1	4554.21	-0.330762	0.0447379	-7.39334	1.43e-13	2.68e-12	5029.15	5303	5278.79	4358.52	4420.65	4185.29	4202.11	3986.3	4224.12
1035	ZNF771	736.641	-0.633709	0.0857319	-7.39175	1.45e-13	2.71e-12	903.492	986.583	983.646	611.634	673.956	619.575	656.301	540.079	654.501
1036	PHC2	3615.24	-0.361584	0.0489206	-7.39124	1.45e-13	2.72e-12	3338.85	3522.76	3552.93	4729.69	4633.94	4655.08	2805.37	2548.32	2750.17
1037	OSMR	3074.53	-0.411031	0.0556169	-7.39038	1.46e-13	2.74e-12	3832.35	3896.35	3575.07	2702.92	2422.15	2737.02	2788.54	2940.8	2775.55
1038	CLIC1	14049.3	0.369287	0.0499914	7.38701	1.5e-13	2.8e-12	12345.9	13362.3	13209.1	12226.8	13061.3	11965.5	16672.8	15750.6	17849.2
1039	ZDHHC8	2509.53	-0.455125	0.0616486	-7.38257	1.55e-13	2.89e-12	3277.83	2881.7	3230.32	2101.34	2085.17	2166.08	2455.93	2262.07	2125.28
1040	ADSSL1	78.3209	1.66159	0.225225	7.37746	1.61e-13	3.01e-12	35.3261	49.1099	49.5513	57.812	39.9309	47.6596	140.565	145.363	139.57
1041	UBE2N	3563.29	-0.349528	0.0473835	-7.37657	1.62e-13	3.02e-12	3452.32	3703.42	3475.97	4409.63	4471.29	4208.64	2783.59	2778.67	2786.12
1042	SNX9	4482.97	-0.324534	0.0440009	-7.37563	1.64e-13	3.04e-12	5638.26	5817.77	5648.85	3229.09	3180.84	3169.85	4413.95	4460.4	4787.69
1043	SLC6A17	768.856	0.615325	0.0834347	7.37493	1.64e-13	3.05e-12	633.729	653.338	661.035	713.015	581.433	691.551	983.957	1051.09	950.559
1044	IGBP1	1540.88	0.418307	0.0567291	7.37376	1.66e-13	3.08e-12	1316.7	1380.34	1335.78	1454.52	1490.11	1499.82	1827.35	1730.94	1832.39
1045	TPCN2	1320.95	-0.450302	0.061084	-7.37184	1.68e-13	3.12e-12	1620.72	1564.5	1680.53	1152.05	1109.3	1201.22	1166.1	1209.87	1184.23
1046	SEC22C	2398.06	-0.406545	0.0551657	-7.36952	1.71e-13	3.17e-12	2529.56	2615.98	2430.12	2712.98	2665.63	2910.15	1926.34	1964.64	1827.1
1047	WDR5	4477.01	-0.314133	0.042632	-7.36847	1.73e-13	3.19e-12	4544.22	4756.65	4847.59	4834.43	4953.38	4975.08	3759.63	3785.03	3837.13
1048	TIMM17B	1685.29	-0.482078	0.0654259	-7.36832	1.73e-13	3.19e-12	1364.87	1466.28	1504.46	2539.54	2653.95	2533.74	994.846	981.759	1128.19
1049	ZNF689	1691.16	0.401162	0.0544471	7.36793	1.73e-13	3.2e-12	1551.14	1617.12	1622.54	1351.46	1346.94	1403.53	2154.01	2125.65	2048.09
1050	SLC30A7	2925.98	0.34583	0.0469558	7.365	1.77e-13	3.27e-12	2696.56	2704.55	2565.07	2767.44	2756.21	2715.63	3270.62	3416.03	3441.68
1051	AC027020.2	57.7783	2.11092	0.286676	7.36345	1.79e-13	3.3e-12	22.4802	18.4162	24.2485	46.082	63.3052	66.1399	108.889	81.6268	88.8175
1052	PFN1	28413.1	-0.329889	0.0448028	-7.36313	1.8e-13	3.31e-12	31713.2	34047.2	33506.2	25624.1	26821.9	25029.1	26622.3	24813.4	27540.8
1053	QTRT1	1473.69	-0.469757	0.0638488	-7.35733	1.88e-13	3.45e-12	1886.2	1740.77	1861.86	1213.21	1299.22	1303.34	1385.85	1227.76	1344.95
1054	TGFB1I1	1428.23	-0.458284	0.0623477	-7.35045	1.98e-13	3.63e-12	1633.56	1717.09	1775.41	1286.95	1411.22	1297.51	1202.72	1252.36	1277.28
1055	NAT10	3500.28	-0.337229	0.0458895	-7.34872	2e-13	3.67e-12	3658.93	3830.57	3890.3	3715.05	3600.6	3799.15	3031.06	2948.63	3028.26
1056	AC006001.3	1846.55	-0.419167	0.0570985	-7.34112	2.12e-13	3.89e-12	2138.83	1913.53	2051.63	1948.01	2036.48	1969.61	1518.5	1502.83	1539.5
1057	LAS1L	3513.13	-0.324243	0.0441944	-7.33674	2.19e-13	4.01e-12	3635.38	3632.38	3757.46	3920.33	3952.19	3917.81	2996.42	2843.52	2962.7
1058	SLU7	8967.52	0.278984	0.0380263	7.33659	2.19e-13	4.01e-12	7311.43	7272.65	7138.55	10903	10980	10746.8	8834.82	8476.89	9043.53
1059	MLLT11	285.304	-0.873035	0.119001	-7.33637	2.19e-13	4.01e-12	429.266	467.421	386.922	194.382	186.02	201.338	215.797	237.053	249.535
1060	NME4	6016.97	-0.35063	0.0478005	-7.33528	2.21e-13	4.04e-12	6811.51	7382.28	7506.49	5166.22	5201.74	5067.48	5884.93	5370.6	5761.51
1061	CACNB3	1417.96	0.424077	0.0578266	7.3336	2.24e-13	4.09e-12	1369.15	1341.75	1424.34	1042.29	1026.52	1013.5	1910.5	1798.03	1835.56
1062	ZNF550	681.376	0.592808	0.0808349	7.33357	2.24e-13	4.09e-12	568.429	519.162	567.204	690.393	617.469	676.961	827.553	853.168	812.046
1063	RTTN	454.48	-0.688836	0.0939924	-7.32863	2.33e-13	4.24e-12	614.46	662.107	663.144	295.763	311.656	339.453	413.777	410.371	379.589
1064	TPPP	779.398	0.552364	0.0753765	7.32807	2.33e-13	4.25e-12	727.932	773.481	779.115	480.091	450.927	459.089	1194.8	1080.16	1068.98
1065	SLC2A6	1846.46	-0.414549	0.0565933	-7.32505	2.39e-13	4.34e-12	2253.38	2437.96	2519.74	1324.65	1317.72	1352.95	1764.98	1786.85	1859.88
1066	KIAA0141	3091.98	-0.324175	0.0442592	-7.32446	2.4e-13	4.36e-12	3712.45	3670.97	3747.98	2594.84	2649.08	2563.89	3029.08	2929.62	2929.92
1067	RNF139	2001.93	0.369199	0.0504089	7.32408	2.41e-13	4.37e-12	1759.88	1769.71	1716.37	2015.88	2017.97	1959.88	2247.06	2272.13	2258.5
1068	GNB1L	192.383	1.03771	0.141714	7.32253	2.43e-13	4.41e-12	122.036	135.929	139.165	160.868	176.281	181.885	292.019	250.471	272.797
1069	PPIC	1328.27	0.508618	0.0695887	7.30891	2.69e-13	4.88e-12	815.712	861.178	879.272	1874.28	2017.97	1868.45	1167.09	1156.19	1314.29
1070	DNER	1459.37	-0.47809	0.0654313	-7.30676	2.74e-13	4.95e-12	2025.36	2223.98	1982.05	784.233	766.479	874.408	1440.3	1511.77	1525.76
1071	ACBD3	2764	0.385378	0.0527481	7.30601	2.75e-13	4.98e-12	2269.43	2252.92	2099.08	3298.64	3054.23	3252.53	2987.51	2830.1	2831.59
1072	DAP	4848.11	0.288994	0.0395708	7.3032	2.81e-13	5.08e-12	3633.23	3606.95	3611.97	6458.19	6562.31	6501.16	4370.39	4424.62	4464.14
1073	PIGW	374.553	-0.814393	0.111513	-7.30309	2.81e-13	5.08e-12	537.385	524.424	499.73	306.655	312.63	300.547	244.504	313.089	332.008
1074	MAX	1408.17	0.442916	0.0607261	7.29367	3.02e-13	5.44e-12	1091.9	1202.32	1105.94	1557.57	1555.36	1532.89	1526.42	1515.13	1586.03
1075	YJEFN3	555.193	0.723705	0.099225	7.29358	3.02e-13	5.44e-12	392.869	320.092	391.139	640.122	742.131	693.496	641.453	576.979	598.461
1076	REV3L	1123.4	0.640234	0.0878051	7.29153	3.06e-13	5.52e-12	919.549	902.395	852.915	1150.38	893.09	1222.62	1384.86	1414.49	1370.33
1077	ADGRA3	1298.14	-0.464644	0.0637317	-7.29062	3.09e-13	5.55e-12	1511.53	1608.35	1574.04	1271.03	1121.96	1193.44	1138.38	1141.66	1122.91
1078	RBM27	854.177	0.513636	0.0704843	7.28724	3.16e-13	5.69e-12	783.597	760.327	763.301	665.257	710.966	710.031	1077.01	1143.89	1073.21
1079	SKP2	1013.16	-0.506472	0.0695263	-7.28461	3.23e-13	5.79e-12	1209.65	1266.33	1150.22	1030.56	975.873	930.821	839.432	865.468	850.111
1080	UBQLN2	1001.19	-0.528414	0.0725441	-7.28405	3.24e-13	5.81e-12	1454.79	1455.76	1423.28	559.687	605.782	505.776	948.321	986.231	1071.1
1081	TMEM165	2834.22	-0.361553	0.049649	-7.28218	3.28e-13	5.89e-12	2868.91	3057.97	2781.2	3353.1	3369.78	3295.32	2280.72	2252.01	2248.99
1082	PHKA2	931.508	-0.513072	0.0704849	-7.27918	3.36e-13	6.01e-12	1027.67	1035.69	1043.74	1060.72	1004.12	1033.92	737.473	760.36	679.877
1083	SCPEP1	1211.86	-0.451686	0.0620558	-7.27871	3.37e-13	6.03e-12	1501.89	1490.84	1474.94	1058.21	1065.47	1050.46	1113.63	1023.13	1128.19
1084	ZNF280C	427.453	0.736722	0.10124	7.27697	3.41e-13	6.1e-12	358.613	312.199	317.339	406.36	387.622	419.21	517.716	599.342	528.676
1085	YAP1	5853.09	-0.354711	0.0487852	-7.27087	3.57e-13	6.38e-12	5955.12	6164.17	5735.3	7265.88	6466.86	7124.63	4661.42	4679.57	4624.86
1086	CHKA	2564.04	0.356435	0.049047	7.26721	3.67e-13	6.55e-12	2287.63	2311.67	2234.03	2516.08	2483.51	2495.81	2995.43	2783.14	2969.04
1087	WDR4	2021.45	-0.423501	0.058282	-7.26641	3.69e-13	6.58e-12	2476.04	2509.87	2736.92	1612.87	1510.56	1590.27	1887.73	1846.11	2022.71
1088	RTFDC1	2621.79	-0.363288	0.0500228	-7.26245	3.8e-13	6.77e-12	2662.3	2801.9	2687.37	2978.58	3135.07	2990.88	2069.87	2089.87	2180.26
1089	TM4SF1	17920.2	-0.342504	0.0471892	-7.2581	3.93e-13	6.98e-12	22626.9	23349.1	21410.4	13728.3	14316.7	12700.8	17311.3	17522.9	18315.4
1090	NRAS	4230.39	-0.347354	0.0478639	-7.25712	3.95e-13	7.03e-12	5111.58	5007.46	4704.21	3973.11	3837.27	3784.56	3735.87	4041.09	3878.37
1091	NR1H3	256.99	0.994403	0.137042	7.25619	3.98e-13	7.07e-12	133.811	130.668	118.08	357.764	395.414	415.32	282.12	247.117	232.617
1092	RRS1	1579.33	-0.424621	0.0585546	-7.25171	4.12e-13	7.3e-12	1831.6	1887.22	1892.44	1447.81	1474.52	1500.79	1402.68	1308.27	1468.66
1093	ANTXR2	1080.11	-0.47345	0.0653489	-7.24496	4.33e-13	7.67e-12	1480.48	1586.43	1549.8	588.175	595.068	596.232	1176	1073.45	1075.33
1094	LDB1	2955.92	-0.364159	0.0502687	-7.24424	4.35e-13	7.7e-12	3485.51	3555.21	3681.56	2511.89	2425.07	2616.42	2906.34	2705.99	2715.28
1095	BECN1	2219.89	0.404169	0.0558064	7.24233	4.41e-13	7.8e-12	1961.13	1865.3	1838.67	2268.07	2258.53	2295.44	2604.42	2320.22	2567.25
1096	CAPZA1	7903.7	-0.314366	0.0434061	-7.24244	4.41e-13	7.8e-12	7711.79	8063.68	7333.59	9981.37	9875.6	9575.69	6037.38	6322.17	6232.03
1097	AC004846.1	402.641	-0.771639	0.10657	-7.24069	4.46e-13	7.88e-12	550.231	490.222	542.956	338.494	360.352	414.347	289.05	320.917	317.206
1098	ZNF12	2092	0.407724	0.0563223	7.23913	4.52e-13	7.97e-12	1845.52	1865.3	1876.62	1988.23	1795.92	2042.55	2408.42	2525.96	2479.49
1099	CEP120	1417.79	-0.44735	0.0618036	-7.23825	4.54e-13	8.01e-12	1514.74	1561.87	1605.67	1545.01	1488.16	1608.76	1086.91	1177.44	1171.55
1100	VAV1	583.929	0.69289	0.0958102	7.2319	4.76e-13	8.39e-12	515.975	599.843	558.77	317.547	269.777	284.012	901.795	808.441	999.197
1101	ZBTB7B	2554.56	-0.417494	0.0578397	-7.21812	5.27e-13	9.28e-12	2351.86	2681.75	2640.98	3208.99	3050.33	3307.97	1940.2	1932.21	1876.8
1102	DDX5	14944.2	-0.279025	0.0386748	-7.21465	5.41e-13	9.51e-12	17746.5	18119.8	17107.8	12716.1	12826.6	12315.6	14033.8	14755.5	14875.9
1103	GAB2	980.753	0.548468	0.0760242	7.21439	5.42e-13	9.52e-12	995.553	954.136	933.04	542.092	556.111	631.247	1497.71	1429.03	1287.85
1104	CDC42EP1	12472	-0.296969	0.041196	-7.20867	5.65e-13	9.92e-12	13923.8	14672.5	15015.1	11230.6	10897.3	11013.3	12220.3	11351.7	11923.8
1105	STARD10	3265.53	-0.430771	0.0597946	-7.20419	5.84e-13	1.02e-11	3275.69	3578.01	3793.31	3629.59	3659.04	3557.94	2767.75	2416.38	2712.11
1106	DUSP8	961.399	0.568736	0.0789702	7.2019	5.94e-13	1.04e-11	678.689	592.827	704.261	1322.97	1251.49	1178.85	1015.63	940.386	967.477
1107	AARS	10788.7	-0.290423	0.0403334	-7.20055	6e-13	1.05e-11	10837.6	10662.1	10965.6	12654.1	12232.5	13205.6	9084.28	8584.24	8872.24
1108	ADRB1	249.192	0.917687	0.127476	7.19888	6.07e-13	1.06e-11	169.137	201.702	186.608	201.085	226.925	201.338	354.383	379.062	322.492
1109	CYP51A1	623.697	-0.68349	0.0949967	-7.19488	6.25e-13	1.09e-11	937.747	1069.89	907.738	314.196	252.247	315.137	652.342	599.342	564.626
1110	ZNF469	71.3091	2.06431	0.287016	7.1923	6.37e-13	1.11e-11	35.3261	49.1099	22.1399	43.5685	17.5307	24.3161	166.303	157.663	125.825
1111	HIVEP2	1799.6	0.522852	0.0727031	7.19161	6.4e-13	1.12e-11	1686.02	1626.77	1509.73	1481.33	1342.07	1621.4	2434.15	2392.9	2102.02
1112	ABCC5	1848.68	-0.417934	0.0581206	-7.19081	6.44e-13	1.12e-11	2166.67	1973.17	2148.63	1855.01	1815.4	1976.42	1582.84	1549.79	1570.17
1113	KIAA0895L	1287.56	-0.502459	0.0699111	-7.18711	6.62e-13	1.15e-11	1704.22	1543.46	1712.16	983.642	1112.22	1035.87	1247.27	1112.59	1136.65
1114	NAPG	2760.89	0.357506	0.0497426	7.18713	6.62e-13	1.15e-11	2418.23	2399.37	2263.55	2975.22	2935.41	2780.79	2981.57	3077.22	3016.62
1115	AC002480.2	150.493	-1.30508	0.181592	-7.18684	6.63e-13	1.15e-11	309.371	266.597	245.648	81.272	42.8527	75.8663	98.9896	119.645	114.194
1116	AP001992.1	230.383	-1.00536	0.139947	-7.18387	6.78e-13	1.18e-11	314.723	280.628	264.625	258.897	295.099	231.49	142.545	135.299	150.144
1117	C5orf24	1472.51	-0.444538	0.0618891	-7.18282	6.83e-13	1.18e-11	2059.62	2074.02	1976.78	907.397	905.751	835.502	1395.75	1569.92	1527.87
1118	AC145098.2	93.6913	1.58735	0.221002	7.18253	6.84e-13	1.19e-11	42.8195	31.5707	36.8999	146.625	126.61	126.444	115.818	110.699	105.735
1119	PYCR3	652.169	-0.615245	0.0857048	-7.17865	7.04e-13	1.22e-11	812.5	792.775	913.009	607.445	561.955	539.818	556.322	521.07	564.626
1120	MVB12B	1711.38	0.481391	0.0670711	7.17733	7.11e-13	1.23e-11	1241.77	1247.04	1333.67	2068.67	1932.27	2244.87	1870.9	1795.79	1667.44
1121	POLE	5122.66	-0.375581	0.052341	-7.17565	7.2e-13	1.24e-11	5395.26	5074.99	5580.32	5911.91	5561.11	6213.26	4266.45	4165.21	3935.46
1122	SUDS3	1472.95	0.437549	0.0610618	7.16567	7.74e-13	1.34e-11	1287.8	1232.13	1231.4	1457.87	1484.26	1482.31	1671.93	1806.97	1601.89
1123	ENSA	4595.51	-0.383395	0.0535179	-7.16387	7.84e-13	1.35e-11	5248.6	5759.02	5345.21	4203.52	4211.25	4053.01	4142.72	3904.67	4491.63
1124	ZFYVE9	1078.74	-0.520554	0.0726808	-7.16219	7.94e-13	1.37e-11	1128.29	1077.79	1078.53	1408.43	1257.34	1468.69	756.281	779.369	753.892
1125	TMUB2	769.55	-0.584567	0.0816209	-7.16197	7.95e-13	1.37e-11	917.408	940.981	970.995	658.554	770.375	780.061	598.887	637.36	651.329
1126	ACIN1	12178.1	0.306491	0.0427982	7.16131	7.99e-13	1.37e-11	11098.8	10977.8	11589.7	11422.5	11070.6	11815.7	14527.7	13329.8	13769.9
1127	LRRC58	2257.96	-0.362127	0.0505665	-7.16139	7.99e-13	1.37e-11	2541.34	2517.76	2436.45	2386.21	2255.61	2350.88	1904.56	1978.05	1950.81
1128	CERS1	282.895	-0.830674	0.116059	-7.15735	8.23e-13	1.41e-11	416.42	473.56	460.722	134.057	152.906	148.815	258.363	233.699	267.51
1129	CCDC97	1454.12	-0.468546	0.0654716	-7.15648	8.28e-13	1.42e-11	1657.11	1558.36	1766.98	1512.33	1456.02	1536.78	1184.91	1275.84	1138.77
1130	PIF1	556.806	-0.649523	0.0907845	-7.15455	8.39e-13	1.44e-11	817.853	704.201	725.347	439.036	469.432	423.101	446.443	493.116	492.726
1131	CDC6	2683.67	-0.370355	0.0517691	-7.15397	8.43e-13	1.44e-11	2983.45	3195.65	2964.64	2707.11	2635.44	2590.15	2334.18	2277.72	2464.69
1132	FBXL16	2325.65	-0.389491	0.0544541	-7.15265	8.51e-13	1.46e-11	2176.3	2268.7	2395.33	2968.52	2852.63	3048.27	1745.19	1698.51	1777.41
1133	ARF6	3052.31	-0.330202	0.0461696	-7.15193	8.56e-13	1.46e-11	3446.97	3653.43	3699.48	2718	2660.76	2700.06	2865.75	2852.47	2873.88
1134	PPP1R3B	451.856	0.703361	0.0983755	7.14975	8.69e-13	1.49e-11	421.772	362.186	376.379	362.791	310.682	346.262	607.796	611.642	667.189
1135	SLC7A5	3773.73	-0.339554	0.0474952	-7.14922	8.73e-13	1.49e-11	4215.58	4305.01	4261.41	3660.59	3553.85	3867.24	3512.15	3293.03	3294.71
1136	SRCIN1	536.463	0.656904	0.0919091	7.14732	8.85e-13	1.51e-11	466.733	463.037	536.63	356.089	336.978	359.879	830.523	760.36	717.942
1137	BBC3	737.382	0.581139	0.0813114	7.14708	8.86e-13	1.51e-11	535.244	601.597	606.213	748.205	726.548	809.241	867.149	830.805	911.437
1138	C15orf52	1600.81	-0.451952	0.063252	-7.14525	8.98e-13	1.53e-11	2145.26	2095.06	2298.34	945.101	1055.74	1090.34	1645.21	1581.1	1551.14
1139	AP3B1	2293.08	-0.379745	0.053212	-7.13646	9.58e-13	1.63e-11	2357.21	2476.54	2468.08	2677.79	2471.82	2571.67	1810.52	1880.77	1923.32
1140	PRSS23	117.097	1.25323	0.175612	7.13633	9.59e-13	1.63e-11	81.3571	80.6806	75.9084	86.2991	88.6272	73.921	199.959	178.908	188.209
1141	KIAA1551	1423.59	0.466522	0.0653848	7.13502	9.68e-13	1.64e-11	1346.67	1323.34	1300.99	1116.86	1024.57	1212.89	1864.96	1876.3	1745.69
1142	AKT2	4181.62	-0.340585	0.0477495	-7.13276	9.84e-13	1.67e-11	5427.37	5581.87	5737.41	2480.05	2617.91	2566.81	4640.63	4392.2	4190.29
1143	CEBPA	823.364	-0.542147	0.0760383	-7.12992	1e-12	1.7e-11	904.562	1011.14	1044.79	820.26	794.723	801.46	693.917	656.369	683.049
1144	CASP8	1669.46	-0.40714	0.0571052	-7.12966	1.01e-12	1.7e-11	1858.37	1853.9	1742.73	1837.42	1848.51	1768.27	1356.16	1421.2	1338.61
1145	LINC00963	1382.45	0.449561	0.0630859	7.12617	1.03e-12	1.75e-11	1168.97	1067.26	1159.71	1487.19	1458.94	1469.67	1611.55	1458.1	1560.65
1146	NADK2	1305.91	0.473844	0.0665015	7.12531	1.04e-12	1.76e-11	1115.45	1059.37	1053.23	1363.19	1440.44	1239.15	1482.86	1531.9	1467.6
1147	FRMD4A	857.945	0.592091	0.0831583	7.12005	1.08e-12	1.82e-11	681.901	614.751	641.004	986.156	874.585	1005.72	1039.39	994.058	883.946
1148	TEX261	2689.42	-0.339456	0.047707	-7.11545	1.12e-12	1.88e-11	2866.77	2863.28	2852.89	3048.12	2867.24	2921.83	2229.25	2300.09	2255.33
1149	UBQLN1	5920.52	-0.332654	0.046751	-7.11545	1.12e-12	1.88e-11	7147.65	7485.76	6848.62	5101.7	4703.09	4933.26	5499.86	5802.22	5762.57
1150	AK4	728.342	0.534819	0.0751855	7.11332	1.13e-12	1.91e-11	716.156	658.599	652.601	539.579	538.581	513.557	963.169	1007.48	965.362
1151	NDRG1	506.083	0.655703	0.092221	7.11012	1.16e-12	1.95e-11	427.125	485.838	441.745	341.007	373.987	346.262	661.251	726.814	750.72
1152	GBA	1694.97	-0.409072	0.0575348	-7.11	1.16e-12	1.95e-11	1809.12	1694.29	1815.48	1919.53	1962.46	2051.31	1336.36	1312.74	1353.41
1153	PARP1	13658.6	-0.274654	0.0386487	-7.10642	1.19e-12	2e-11	15725.5	15881.8	15660.3	12490.7	11733.9	12364.3	13467.5	12628.7	12974.8
1154	PDS5A	4843.81	-0.330166	0.0464607	-7.10635	1.19e-12	2e-11	5466.98	5541.53	5246.11	4937.48	4545.31	4924.5	4329.81	4412.32	4190.29
1155	MAMDC4	332.843	-0.754102	0.106147	-7.10432	1.21e-12	2.03e-11	532.032	477.068	508.164	199.41	200.629	178.967	289.05	314.207	296.058
1156	KIF15	852.465	-0.505921	0.0712257	-7.10306	1.22e-12	2.04e-11	1029.81	973.429	955.18	900.695	866.794	863.709	692.927	685.442	704.196
1157	ZNF8	432.128	0.724675	0.10207	7.0998	1.25e-12	2.09e-11	285.82	290.275	274.114	563.039	524.946	544.681	480.1	504.297	421.883
1158	CUTC	703.467	0.535894	0.0755504	7.09321	1.31e-12	2.19e-11	586.627	595.458	561.933	684.528	691.487	681.824	865.169	834.159	830.021
1159	SAMD11	52.0824	1.96101	0.276568	7.09051	1.34e-12	2.23e-11	29.9737	36.8325	23.1942	6.70284	7.7914	11.6717	120.767	101.754	130.054
1160	AP5S1	416.229	-0.715457	0.100939	-7.08798	1.36e-12	2.27e-11	487.072	495.484	536.63	464.172	405.153	432.827	318.747	313.089	292.886
1161	NHP2	1884.86	-0.451423	0.0637349	-7.08282	1.41e-12	2.36e-11	2228.76	2435.33	2225.59	1639.68	1723.85	1668.09	1569.98	1634.77	1837.68
1162	ACO1	1758.99	-0.449179	0.0634323	-7.08124	1.43e-12	2.38e-11	2435.36	2249.41	2319.42	1201.48	1145.34	1351.98	1697.67	1656.02	1774.24
1163	PDLIM2	345.181	-0.831448	0.117445	-7.07947	1.45e-12	2.41e-11	406.785	471.806	464.939	300.79	375.935	330.699	241.535	238.171	275.969
1164	MT-ND5	83379.1	-0.313329	0.0442602	-7.07925	1.45e-12	2.41e-11	82104.3	85472.3	80837.1	104691	94666.5	102715	64851.1	69901.7	65173
1165	TOR2A	933.384	-0.52014	0.073488	-7.07789	1.46e-12	2.43e-11	1173.25	1099.71	1075.37	858.802	923.281	937.63	812.705	724.578	795.129
1166	MED20	1846.74	-0.394154	0.0557093	-7.0752	1.49e-12	2.48e-11	1755.6	1837.24	1804.93	2279.8	2383.2	2450.09	1340.32	1384.3	1385.13
1167	RPL9	518.887	-0.680836	0.0962327	-7.07489	1.5e-12	2.48e-11	682.971	653.338	732.727	436.523	488.911	386.14	436.544	419.316	433.514
1168	SLC29A2	2196.16	-0.423806	0.0599061	-7.07451	1.5e-12	2.49e-11	3065.88	2696.66	2888.74	1567.63	1498.87	1602.92	2241.12	2188.27	2015.31
1169	IRF2BP2	3578.13	0.323209	0.0457187	7.06951	1.55e-12	2.58e-11	3436.27	3540.3	3561.37	2944.22	2693.88	2841.1	4356.53	4404.5	4425.02
1170	LPIN2	3193.59	0.382811	0.0541689	7.06699	1.58e-12	2.62e-11	2714.76	2630.89	2709.51	3451.13	3158.44	3576.42	3549.77	3622.89	3328.54
1171	PSMB2	5368.56	-0.324786	0.0459804	-7.06358	1.62e-12	2.68e-11	5779.56	6226.44	5804.88	5480.41	5602.02	5197.82	4658.45	4714.23	4853.24
1172	NACC2	4320.16	-0.42305	0.0599535	-7.05629	1.71e-12	2.83e-11	4375.08	4550.56	4742.16	5154.49	4607.64	5258.12	3586.39	3492.06	3114.96
1173	ASH1L	4408.97	0.465252	0.0659974	7.04956	1.79e-12	2.96e-11	3672.84	3809.53	3446.45	4681.1	4015.49	4963.41	5111.82	5263.25	4716.85
1174	RASGRF1	27.5491	3.90044	0.55362	7.04534	1.85e-12	3.05e-11	5.35244	2.63089	2.10857	24.2978	34.0874	31.1246	60.3837	42.4907	45.4661
1175	TMPO	5411.81	-0.358624	0.0509091	-7.04439	1.86e-12	3.07e-11	6002.22	6064.2	5474.89	6061.05	5677.99	5739.58	4361.48	4783.56	4541.33
1176	SNX30	1316.05	0.463394	0.0658392	7.03827	1.95e-12	3.21e-11	1097.25	1023.42	1067.99	1458.71	1343.04	1460.91	1514.54	1506.18	1372.44
1177	ECT2	3620.34	-0.369316	0.0524765	-7.03774	1.95e-12	3.22e-11	3558.3	3624.49	3411.66	4638.37	4513.17	4629.79	2625.2	2960.93	2621.18
1178	TRMT2B	1069.71	-0.46703	0.0663807	-7.03562	1.98e-12	3.26e-11	1277.09	1281.24	1234.57	1041.45	973.925	1074.77	933.472	925.85	885.003
1179	NFATC2	30.6957	2.97882	0.423481	7.03413	2.01e-12	3.29e-11	5.35244	11.4005	6.3257	24.2978	15.5828	27.2341	58.4039	72.6814	54.9823
1180	LIPE	322.362	-0.785922	0.111786	-7.03062	2.06e-12	3.38e-11	398.221	434.974	465.993	273.141	300.943	274.286	256.383	259.417	237.904
1181	GABBR1	1333.03	-0.491839	0.0700476	-7.0215	2.19e-12	3.6e-11	1772.73	1654.83	1717.43	1059.89	1102.48	1031	1219.55	1341.81	1097.53
1182	ZPR1	2146.54	0.390444	0.0556116	7.02092	2.2e-12	3.61e-11	1949.36	2209.07	2025.28	1684.09	1703.4	1635.02	2716.28	2637.78	2758.63
1183	ATP6V0A1	2644.61	0.353671	0.0503751	7.02075	2.21e-12	3.61e-11	2219.12	2245.9	2256.17	2922.44	2689.01	2881.95	2939	2790.97	2856.96
1184	SGPP2	135.82	1.43149	0.203984	7.01767	2.26e-12	3.69e-11	76.0046	54.3717	63.257	163.382	197.707	147.842	194.02	196.799	128.997
1185	C1QL1	590.578	-0.633878	0.0903398	-7.0166	2.27e-12	3.72e-11	634.799	636.675	732.727	714.691	639.869	666.262	438.524	417.08	434.572
1186	RHBDL1	314.016	0.885683	0.126251	7.01527	2.3e-12	3.75e-11	217.309	197.317	250.919	267.276	357.431	309.301	419.716	410.371	396.507
1187	GSS	3210.08	-0.354952	0.0506	-7.01486	2.3e-12	3.76e-11	3258.56	3501.71	3458.05	3493.86	3660.99	3526.81	2659.85	2541.61	2789.29
1188	EGLN1	4380.17	-0.323088	0.04608	-7.01145	2.36e-12	3.85e-11	4845.03	4982.03	4565.04	4637.53	4376.82	4508.21	3893.26	3782.79	3830.79
1189	TCIRG1	2698.03	-0.429694	0.0612856	-7.01133	2.36e-12	3.85e-11	3454.46	3156.19	3682.61	2041.85	2222.5	2089.24	2673.71	2401.84	2559.85
1190	TRAFD1	1314.04	0.434244	0.0619607	7.00839	2.41e-12	3.92e-11	857.461	929.581	882.435	1850.82	1856.3	1838.3	1190.85	1212.1	1208.55
1191	SEC24D	1905.84	0.392586	0.0560428	7.00512	2.47e-12	4.01e-11	1632.49	1621.5	1616.22	2020.07	1902.08	1964.74	2090.66	2259.83	2044.92
1192	APC	3259.84	0.498741	0.0712171	7.00311	2.5e-12	4.07e-11	2842.14	2808.91	2534.5	3410.91	2817.57	3354.65	3743.79	4209.93	3616.14
1193	GTPBP2	6427.25	-0.27523	0.0393278	-6.99835	2.59e-12	4.21e-11	7227.93	6834.17	7163.85	6410.43	6292.53	6383.47	5934.43	5759.72	5838.7
1194	HNRNPAB	13957	-0.265326	0.0379472	-6.99198	2.71e-12	4.4e-11	15495.3	15750.3	16010.3	12996	13290.2	12757.2	13514.1	12594	13205.3
1195	PALLD	1352.24	-0.440295	0.0630284	-6.98566	2.84e-12	4.6e-11	1840.17	2071.39	1966.24	640.122	639.869	675.988	1396.74	1500.59	1439.06
1196	MNT	1316.38	0.494731	0.0708261	6.98515	2.85e-12	4.61e-11	1318.84	1160.22	1220.86	1012.13	958.343	969.727	1881.79	1732.05	1593.43
1197	RNF215	1209.5	-0.46992	0.0672733	-6.98523	2.84e-12	4.61e-11	1404.48	1425.94	1593.02	1038.1	1103.46	1128.27	1077.01	1058.91	1056.29
1198	MT-RNR1	9219.11	-0.417979	0.059897	-6.97829	2.99e-12	4.83e-11	10607.5	11205.8	9219.7	9688.12	9623.36	9393.81	7205.45	7849.6	8178.62
1199	POU2F2	1394.91	-0.449551	0.0644412	-6.97614	3.03e-12	4.9e-11	2037.14	1791.64	1920.9	887.289	897.959	813.131	1433.37	1367.53	1405.22
1200	SEMA6C	424.49	-0.659485	0.0945878	-6.9722	3.12e-12	5.04e-11	557.724	528.809	565.096	366.143	386.648	370.578	337.555	358.934	348.926
1201	MCM6	5410.71	-0.27653	0.0396846	-6.96819	3.21e-12	5.18e-11	5521.57	5590.64	5502.3	6166.62	6187.35	6008.03	4454.53	4622.54	4642.83
1202	TIPRL	3131.75	0.358606	0.0514929	6.96419	3.3e-12	5.32e-11	2819.66	3121.99	2903.5	2661.03	2773.74	2557.08	3727.95	3740.3	3880.48
1203	PAAF1	643.039	0.562652	0.0808437	6.95974	3.41e-12	5.49e-11	472.085	442.866	449.125	810.206	809.332	790.761	682.038	675.378	655.558
1204	WDR6	4608.59	-0.324159	0.0465885	-6.95791	3.45e-12	5.56e-11	5222.91	5068.85	5504.41	4269.71	4262.87	4536.42	4293.18	4095.88	4223.06
1205	ZNF358	1177.32	-0.529317	0.0760855	-6.95688	3.48e-12	5.59e-11	1144.35	1162.85	1272.52	1524.06	1456.99	1558.18	881.008	726.814	869.143
1206	NAGPA	857.226	-0.545889	0.0784824	-6.95556	3.51e-12	5.64e-11	872.447	861.178	857.132	1093.4	1128.78	1130.21	638.483	523.306	610.092
1207	RBM38	2387.63	0.369074	0.0530704	6.95443	3.54e-12	5.68e-11	1845.52	1898.63	2035.82	2685.33	2727.97	2831.37	2447.02	2466.7	2550.33
1208	ZNF271P	705.607	-0.611302	0.0879249	-6.95255	3.59e-12	5.75e-11	729.002	667.369	628.353	1048.16	952.499	1000.85	472.18	443.916	408.138
1209	GFPT2	626.991	0.572261	0.0823286	6.95095	3.63e-12	5.81e-11	544.878	536.701	586.181	536.227	476.25	485.35	851.311	812.914	813.104
1210	QKI	752.078	0.58634	0.0843781	6.94897	3.68e-12	5.89e-11	509.552	566.518	492.35	989.507	889.194	960.973	758.26	844.223	758.121
1211	UBQLN4	2453.69	0.388306	0.0559042	6.94592	3.76e-12	6.01e-11	2103.51	2075.77	2124.38	2594	2308.2	2629.06	2768.74	2670.2	2809.38
1212	COX10	800.351	0.496036	0.0714198	6.94536	3.77e-12	6.03e-11	714.015	712.094	705.315	715.529	680.774	670.153	1020.58	972.813	1011.89
1213	NAB1	2113.23	-0.388532	0.0560025	-6.93777	3.98e-12	6.36e-11	2663.37	2493.21	2364.76	1904.45	1867.99	1979.33	1888.72	1963.52	1893.72
1214	NUAK1	260.432	0.824464	0.118879	6.93533	4.05e-12	6.47e-11	246.212	268.351	251.974	76.2448	64.2791	78.7843	491.978	429.38	436.686
1215	TATDN2	1361.1	-0.435626	0.0628591	-6.93019	4.2e-12	6.7e-11	1468.71	1450.5	1481.27	1527.41	1500.82	1570.82	1143.33	1005.24	1101.76
1216	SPACA9	229.318	1.07591	0.155326	6.9268	4.3e-12	6.86e-11	144.516	113.128	108.591	301.628	323.343	302.493	233.615	222.517	314.033
1217	GABARAPL1	1661.17	0.391713	0.0565795	6.92323	4.41e-12	7.03e-11	1350.96	1483.82	1449.64	1669.85	1654.7	1716.72	1897.63	1866.24	1860.94
1218	DARS2	3009.81	-0.333007	0.0481022	-6.9229	4.42e-12	7.04e-11	2616.27	2501.1	2549.26	4477.5	4327.15	4531.55	1982.76	2044.03	2058.66
1219	SMARCD1	3941.77	0.295071	0.042642	6.91972	4.53e-12	7.19e-11	3444.83	3587.66	3561.37	3970.6	3906.41	4003.41	4353.56	4413.44	4234.69
1220	TMEM30A	2728.47	-0.368392	0.0532514	-6.91799	4.58e-12	7.27e-11	3097.99	3194.78	2891.9	2704.6	2733.81	2812.89	2300.52	2494.65	2325.12
1221	CBLN2	37.3448	-2.40679	0.348073	-6.91461	4.69e-12	7.44e-11	77.0751	80.6806	83.2883	20.1085	9.73925	19.4529	10.8889	19.009	15.8603
1222	DGAT1	1734.58	-0.374461	0.0541594	-6.91405	4.71e-12	7.47e-11	1971.84	1996.84	1988.38	1679.06	1741.38	1638.91	1538.3	1491.65	1564.88
1223	NAPB	350.81	0.801548	0.115994	6.91028	4.84e-12	7.66e-11	220.52	242.042	243.539	408.873	388.596	420.183	354.383	456.216	422.941
1224	NUSAP1	3828.73	-0.301935	0.0437016	-6.90903	4.88e-12	7.72e-11	3658.93	3680.61	3563.48	4897.27	5012.79	4800	2972.66	2979.94	2892.91
1225	ENHO	160.842	-1.16281	0.168341	-6.90749	4.93e-12	7.8e-11	184.124	208.717	257.245	154.165	183.098	170.213	97.9997	89.4541	102.563
1226	PBX3	1697.97	-0.370594	0.0536597	-6.90638	4.97e-12	7.86e-11	2256.59	2320.44	2228.75	1096.75	1074.24	1039.76	1750.14	1717.52	1797.5
1227	USP40	814.13	0.53385	0.0773446	6.90223	5.12e-12	8.08e-11	539.526	570.903	501.839	1110.16	1138.52	1127.3	758.26	815.15	765.523
1228	NRIP1	2999.95	-0.509589	0.0738652	-6.8989	5.24e-12	8.27e-11	4097.83	4110.33	3586.67	2541.22	2036.48	2339.21	2726.17	2992.24	2569.36
1229	STAT5B	1477.14	-0.422189	0.0612134	-6.89699	5.31e-12	8.37e-11	1763.09	1735.51	1644.68	1454.52	1346.94	1510.52	1275.98	1283.67	1279.4
1230	ZNF280B	260.949	0.891941	0.129324	6.89697	5.31e-12	8.37e-11	204.463	187.67	176.065	263.087	220.107	242.189	335.575	395.834	323.55
1231	JUNB	7010.15	-0.336326	0.0487991	-6.89205	5.5e-12	8.65e-11	6941.04	7499.79	7808.02	7651.3	7859.58	7711.13	6087.86	5560.69	5971.92
1232	MYH3	210.359	1.09262	0.158594	6.88939	5.6e-12	8.81e-11	90.9914	95.589	99.1026	327.601	345.744	325.836	244.504	196.799	167.062
1233	RYBP	839.201	0.505977	0.0734844	6.8855	5.76e-12	9.05e-11	706.522	694.555	676.85	875.559	836.602	811.186	940.401	972.813	1038.32
1234	CERK	2760.14	0.335679	0.0487998	6.8787	6.04e-12	9.48e-11	2387.19	2373.94	2568.23	2811	2697.77	2757.45	3093.43	3061.57	3090.64
1235	CATSPER1	169.228	1.25323	0.182274	6.87552	6.18e-12	9.69e-11	47.1015	75.4188	59.0398	306.655	324.317	274.286	160.363	134.181	141.685
1236	RPIA	1206.82	0.547178	0.0795917	6.87481	6.21e-12	9.73e-11	815.712	1022.54	838.155	1421.84	1498.87	1345.17	1296.76	1264.66	1357.64
1237	DYNC1LI2	4474.07	-0.335452	0.048797	-6.87444	6.22e-12	9.75e-11	5594.37	5414.37	5395.82	3699.97	3443.8	3718.42	4473.34	4452.58	4073.98
1238	SSU72	5040.85	-0.352761	0.0513216	-6.87354	6.26e-12	9.8e-11	4997.04	5286.33	5532.88	5622.01	5989.64	5555.75	4173.4	3911.38	4299.19
1239	SEPHS2	2220.04	-0.407393	0.0593012	-6.8699	6.42e-12	1e-10	2640.89	2705.43	2545.04	2050.23	2082.25	2006.57	1966.92	1825.98	2157
1240	SGO2	1083.13	-0.477791	0.0695612	-6.86865	6.48e-12	1.01e-10	1193.59	1191.79	1289.39	1163.78	1156.05	1113.68	813.695	915.786	910.38
1241	ENAH	2957.07	0.336062	0.0489402	6.8668	6.57e-12	1.02e-10	2906.37	2929.93	2793.85	2408.83	2293.59	2384.93	3714.09	3722.41	3459.65
1242	ARID4B	3069.94	0.359184	0.0523169	6.86554	6.62e-12	1.03e-10	2494.24	2611.6	2407.98	3692.43	3391.21	3390.64	3308.23	3161.08	3172.06
1243	ASPM	5713.55	-0.410265	0.0597911	-6.86164	6.81e-12	1.06e-10	6601.7	6379.03	5900.82	6087.02	5776.35	6466.15	4685.18	5151.44	4374.26
1244	NBPF8	627.204	-0.559778	0.0815946	-6.86048	6.86e-12	1.07e-10	868.165	805.929	827.612	497.686	462.615	486.323	574.14	592.633	529.733
1245	CDCA8	2165.82	-0.350833	0.0511416	-6.86002	6.89e-12	1.07e-10	2317.61	2237.13	2336.29	2415.54	2392.93	2389.79	1770.92	1869.59	1762.61
1246	PC	1638.18	-0.515358	0.0751324	-6.85932	6.92e-12	1.08e-10	1714.92	1746.03	1997.87	1869.26	1683.92	1916.11	1361.11	1151.72	1302.66
1247	ATP2B4	453.637	0.649297	0.0947266	6.85443	7.16e-12	1.11e-10	363.966	383.233	371.108	393.792	380.805	434.772	603.837	598.224	552.995
1248	UBE2C	5171.31	-0.354158	0.051695	-6.85091	7.34e-12	1.14e-10	5130.85	5525.74	5441.15	5794.61	6360.71	5692.89	4127.87	4075.75	4392.24
1249	FOXO4	475.682	-0.632276	0.0922974	-6.85042	7.36e-12	1.14e-10	684.042	774.358	747.487	218.68	218.159	214.955	509.797	468.516	445.145
1250	TM9SF4	4465.54	0.32529	0.0475019	6.84793	7.49e-12	1.16e-10	3657.86	3785.85	3725.84	5082.43	4797.56	5146.27	4909.88	4576.69	4507.49
1251	CYFIP1	5700.87	-0.319367	0.0466441	-6.84689	7.55e-12	1.17e-10	6704.46	6724.55	6843.35	4939.16	4658.29	5193.93	5639.44	5354.94	5249.75
1252	C2orf69	650.278	-0.60996	0.0891569	-6.84143	7.84e-12	1.21e-10	746.13	759.45	638.895	811.044	725.574	765.472	484.059	464.043	457.833
1253	C7orf49	665.55	-0.562535	0.0822593	-6.83855	8e-12	1.24e-10	838.192	774.358	747.487	705.474	667.139	659.453	510.786	526.661	560.396
1254	PRKRIP1	1375.02	0.429938	0.0628709	6.83842	8.01e-12	1.24e-10	1098.32	1090.94	1169.2	1444.46	1576.79	1474.53	1563.05	1467.05	1490.87
1255	ABCG2	166.951	1.01478	0.148444	6.83616	8.13e-12	1.26e-10	110.26	137.683	128.623	118.138	125.636	118.663	239.555	263.89	260.109
1256	ZNF804A	409.183	-0.662571	0.0969257	-6.83586	8.15e-12	1.26e-10	580.204	620.89	626.244	219.518	255.168	225.654	375.171	379.062	400.736
1257	ICA1	832.836	0.482395	0.0706414	6.82878	8.56e-12	1.32e-10	741.848	721.741	730.618	744.016	779.14	713.922	1023.55	1010.83	1029.86
1258	CIT	2657.14	-0.403557	0.0591041	-6.8279	8.62e-12	1.33e-10	3540.1	3303.52	3397.95	1990.74	1897.21	2044.5	2714.3	2688.1	2337.8
1259	LATS2	1513.8	-0.50461	0.0739741	-6.82144	9.01e-12	1.39e-10	1762.02	1788.13	1644.68	1577.68	1438.49	1751.73	1304.68	1224.4	1132.42
1260	MCOLN2	1138.03	-0.467841	0.0686019	-6.81964	9.13e-12	1.4e-10	1447.3	1432.96	1512.9	930.857	926.203	815.077	1034.44	1113.7	1028.8
1261	BRD2	20340.1	0.233179	0.034198	6.81849	9.2e-12	1.41e-10	19278.4	19053.8	19346.1	19510.3	18701.3	19380	22962.6	22059.4	22769
1262	LBX1	475.36	-0.75538	0.110902	-6.81125	9.68e-12	1.49e-10	486.001	551.61	629.407	552.985	500.598	569.97	306.868	308.617	372.188
1263	BSDC1	2368.98	0.33282	0.0488656	6.81093	9.7e-12	1.49e-10	2081.03	2080.16	1997.87	2445.7	2426.05	2530.82	2577.69	2614.3	2567.25
1264	HIST2H2BE	94.0603	1.49921	0.220128	6.81061	9.72e-12	1.49e-10	55.6654	37.7094	52.7141	113.11	93.4968	83.6475	138.585	153.19	118.423
1265	DCAF1	1695.44	-0.459123	0.0674288	-6.80901	9.83e-12	1.51e-10	1977.19	1974.92	2091.7	1575.17	1492.05	1754.65	1571.96	1385.42	1435.88
1266	CLTB	5248.96	-0.359263	0.0527779	-6.80706	9.96e-12	1.52e-10	5339.59	5749.37	6017.85	5518.12	5758.82	5523.65	4667.36	4156.26	4509.61
1267	MOAP1	544.956	-0.612517	0.0899877	-6.80667	9.99e-12	1.53e-10	585.557	632.29	594.616	651.014	644.739	608.876	366.262	402.543	418.711
1268	RAB7A	5670.53	-0.267426	0.0393433	-6.79725	1.07e-11	1.63e-10	7646.49	7755.86	7706.81	2967.68	2938.33	2820.67	6399.68	6259.55	6539.72
1269	MPST	2404.43	-0.394998	0.0581398	-6.79394	1.09e-11	1.67e-10	2525.28	2676.49	2781.2	2450.73	2522.47	2613.5	2011.47	1897.54	2161.23
1270	OGFOD3	1862.22	-0.375047	0.0552065	-6.79353	1.09e-11	1.67e-10	2043.56	2167.85	2213.99	1771.23	1835.85	1770.21	1598.68	1699.63	1658.98
1271	CRMP1	2721.14	0.321155	0.0472805	6.79254	1.1e-11	1.68e-10	2671.94	2589.67	2687.37	2221.15	2178.67	2214.71	3400.29	3333.28	3193.2
1272	PLAUR	2991.62	-0.336656	0.0495661	-6.79205	1.11e-11	1.68e-10	3578.64	3664.83	3661.52	2462.46	2513.7	2407.3	2797.45	2778.67	3059.98
1273	C5	172.928	1.08876	0.160357	6.78955	1.12e-11	1.71e-10	87.78	80.6806	84.3426	240.465	249.325	276.231	163.333	192.326	181.865
1274	HES1	32.622	2.4528	0.361272	6.78934	1.13e-11	1.71e-10	10.7049	12.2775	13.7057	15.0814	21.4264	19.4529	68.3028	67.0906	65.5558
1275	CTNND2	265.294	0.84584	0.124598	6.78853	1.13e-11	1.72e-10	160.573	177.147	185.554	318.385	287.308	318.055	333.595	313.089	293.944
1276	THRA	822.247	-0.476864	0.0702628	-6.78687	1.15e-11	1.74e-10	1096.18	1104.97	1030.03	619.175	610.651	616.657	783.008	778.25	761.293
1277	PRDX2	3706.52	-0.370831	0.0546583	-6.78453	1.16e-11	1.77e-10	4504.61	4867.15	4871.84	2628.35	2818.54	2654.35	3801.2	3390.31	3822.33
1278	PDCD1LG2	183.245	-1.15849	0.170803	-6.7826	1.18e-11	1.79e-10	155.221	186.793	148.654	336.818	286.334	314.164	64.3433	84.9814	71.8999
1279	MT-TS2	93.2303	-1.39877	0.206241	-6.78219	1.18e-11	1.79e-10	149.868	138.56	143.382	78.7584	74.0183	91.4286	64.3433	45.8452	52.8676
1280	LMNB2	14475.7	-0.310818	0.0458383	-6.78075	1.2e-11	1.81e-10	15911.7	16135.2	16571.2	14248.6	13171.4	15049.7	13415.1	12824.4	12953.6
1281	PDE4DIP	995.083	-0.459874	0.067835	-6.7793	1.21e-11	1.83e-10	1109.03	1097.96	1083.8	1075.81	1113.2	1084.5	839.432	793.905	758.121
1282	MPC1	842.321	0.52309	0.0771772	6.77779	1.22e-11	1.84e-10	707.592	808.56	769.627	634.257	725.574	645.836	1061.17	1115.94	1112.33
1283	ACTN4	11650.4	-0.356858	0.0526576	-6.77696	1.23e-11	1.85e-10	12849.1	12984.3	13873.3	11421.6	10578.8	12145.4	10965.1	9938.35	10097.7
1284	DPH1	1448.71	-0.39034	0.0576043	-6.77622	1.23e-11	1.86e-10	1608.94	1577.66	1627.81	1534.95	1486.21	1531.92	1242.32	1183.03	1245.56
1285	NCAPD2	8281.82	-0.296956	0.0438433	-6.77313	1.26e-11	1.9e-10	8500.74	8134.71	8473.27	9691.47	9140.29	10162.2	6855.03	6729.18	6849.52
1286	EDC4	4897.59	-0.329353	0.0486538	-6.76931	1.29e-11	1.95e-10	5506.59	5476.63	5829.13	4624.12	4351.5	4911.86	4507	4436.92	4434.53
1287	C1RL	438.274	-0.750795	0.110963	-6.76618	1.32e-11	1.99e-10	530.962	411.296	502.893	542.092	578.512	521.338	264.302	289.608	303.46
1288	PTTG1	12435.9	-0.406879	0.0601487	-6.76456	1.34e-11	2.01e-10	13683	14728.6	13820.6	12403.6	13747	11682.4	9856.4	10416.9	11584.3
1289	NUCKS1	6855.89	-0.256982	0.0380315	-6.75709	1.41e-11	2.12e-10	7258.98	7078.85	6986.73	7672.24	7492.41	7368.76	5914.63	5993.42	5937.03
1290	SPIRE2	461.165	0.758763	0.112361	6.7529	1.45e-11	2.18e-10	355.402	386.741	419.605	349.386	298.995	376.414	753.311	582.57	628.067
1291	AMD1	1562.77	-0.408246	0.0604648	-6.7518	1.46e-11	2.19e-10	1970.77	2009.12	1874.51	1348.95	1258.31	1189.55	1451.19	1493.88	1468.66
1292	MBTPS1	2297.62	-0.344005	0.0509584	-6.75071	1.47e-11	2.21e-10	2390.4	2380.08	2395.33	2664.38	2531.23	2673.8	1924.36	1813.68	1905.35
1293	FBXL17	1887.71	-0.41311	0.0612041	-6.7497	1.48e-11	2.22e-10	1954.71	1932.83	1861.86	2357.73	2154.32	2407.3	1368.04	1525.19	1427.42
1294	EIF5	8973.85	-0.25742	0.038141	-6.74917	1.49e-11	2.23e-10	9708.25	9788.66	9648.8	9198.81	8990.31	9041.71	7804.34	8362.84	8220.91
1295	MOK	1271.18	-0.411965	0.0610421	-6.74887	1.49e-11	2.23e-10	1425.89	1454	1488.65	1256.78	1312.85	1218.72	1095.82	1112.59	1075.33
1296	TTN	511.858	-0.702599	0.104188	-6.74355	1.55e-11	2.31e-10	642.293	621.767	603.05	544.606	477.223	568.997	364.282	446.152	338.353
1297	EPB41L4A	192.672	0.962567	0.142764	6.74235	1.56e-11	2.33e-10	147.727	148.207	131.785	176.787	145.115	149.787	279.151	298.553	256.936
1298	FAM53C	2883.04	-0.343493	0.0509541	-6.74124	1.57e-11	2.34e-10	2675.15	2784.36	2782.25	3873.41	3553.85	3781.64	2198.56	2197.22	2100.96
1299	TIMM13	2700.28	-0.484851	0.0719769	-6.7362	1.63e-11	2.42e-10	3237.15	3847.24	3794.36	1791.33	2048.17	1810.09	2664.8	2356	2753.34
1300	LSM11	695.778	0.559809	0.083158	6.73187	1.67e-11	2.5e-10	496.706	517.408	463.884	887.289	802.515	913.314	734.503	717.869	728.515
1301	NUMA1	7181.32	-0.381016	0.0566146	-6.73	1.7e-11	2.53e-10	7505.19	7561.18	7873.38	7957.95	7703.75	8420.19	6510.55	5551.74	5547.92
1302	TOP1	4431.32	-0.282796	0.0420243	-6.72935	1.7e-11	2.54e-10	5474.47	5659.04	5450.64	3280.2	3274.34	3107.6	4496.11	4543.15	4596.31
1303	PYGB	7089.45	0.30978	0.0460538	6.72648	1.74e-11	2.58e-10	6889.66	6862.24	7248.19	5467.01	5440.35	5873.8	9078.34	8344.95	8600.5
1304	AL390719.1	258.108	0.863921	0.128472	6.72458	1.76e-11	2.62e-10	229.084	192.932	195.042	189.355	208.42	185.775	326.666	399.189	396.507
1305	RAB35	2651.91	-0.330969	0.0492182	-6.72452	1.76e-11	2.62e-10	2968.46	3008.86	3040.55	2586.46	2507.86	2588.21	2444.05	2266.54	2456.23
1306	TBC1D9B	17622.4	-0.338896	0.0503991	-6.72424	1.77e-11	2.62e-10	19361.9	19624.7	20413	17540.5	16196.4	18505.5	16658	15051.8	15250.2
1307	PSME3	6278.06	-0.287141	0.0427059	-6.7237	1.77e-11	2.63e-10	6743	7162.16	6646.2	6563.76	6232.15	6306.63	5529.56	5638.96	5680.09
1308	TARSL2	380.373	0.676074	0.100649	6.71714	1.85e-11	2.74e-10	313.653	352.539	339.479	270.627	287.308	250.942	531.574	521.07	556.167
1309	GATA2-AS1	301.407	-0.768868	0.114475	-6.71647	1.86e-11	2.76e-10	474.226	438.482	435.419	215.329	173.359	184.803	252.424	260.535	278.084
1310	PDE2A	117.026	1.23242	0.183526	6.71527	1.88e-11	2.78e-10	78.1456	83.3115	102.265	67.0284	54.5398	49.6049	230.646	187.854	199.839
1311	NEK1	518.409	0.582924	0.0868163	6.71445	1.89e-11	2.79e-10	463.521	463.913	506.056	356.926	344.77	384.195	708.766	730.169	707.368
1312	GLI3	488.592	0.671543	0.100051	6.712	1.92e-11	2.83e-10	512.764	461.283	424.876	242.978	231.794	296.657	775.089	741.351	710.54
1313	MRPL16	1729.69	-0.407292	0.0606835	-6.71175	1.92e-11	2.84e-10	1733.12	1760.06	1748	2113.91	2249.77	2008.51	1253.21	1323.92	1376.67
1314	DBP	223.346	0.902673	0.134628	6.70496	2.01e-11	2.97e-10	168.067	163.115	214.019	144.949	149.011	154.651	359.332	317.562	339.41
1315	SELENOM	2568.81	-0.465335	0.0694359	-6.70165	2.06e-11	3.04e-10	2637.68	2765.94	2988.89	2800.95	3060.07	2787.6	1924.36	1876.3	2277.54
1316	CES2	2842.11	0.355289	0.0530509	6.69713	2.13e-11	3.13e-10	2181.65	2361.66	2346.83	3213.18	3316.22	3344.93	3090.46	2790.97	2933.09
1317	KREMEN2	640.828	0.538037	0.08036	6.69533	2.15e-11	3.17e-10	671.196	621.767	709.532	298.277	274.647	288.876	981.977	932.559	988.624
1318	TMEM189	630.41	0.603313	0.090153	6.6921	2.2e-11	3.23e-10	453.887	439.359	458.613	669.446	812.254	787.843	702.826	685.442	664.017
1319	ADCY3	2029.35	-0.425279	0.0635505	-6.69199	2.2e-11	3.23e-10	2206.27	2125.76	2174.99	2394.59	2066.67	2452.04	1665.01	1602.35	1576.51
1320	TMCC3	2032.01	-0.385944	0.0576928	-6.68964	2.24e-11	3.28e-10	2927.78	2807.16	2762.22	1157.92	1023.6	1104.92	2079.77	2287.79	2136.91
1321	MIR22HG	602.278	-0.559437	0.0836369	-6.68888	2.25e-11	3.3e-10	749.341	759.45	745.378	521.984	585.329	528.146	484.059	525.543	521.274
1322	ANKRD10	691.772	0.505759	0.075619	6.68825	2.26e-11	3.31e-10	595.191	627.029	638.895	581.472	574.616	566.08	895.856	856.523	890.29
1323	CDK2	1827.39	-0.395651	0.0591643	-6.68732	2.27e-11	3.33e-10	2123.85	2138.91	2064.29	1796.36	1845.59	1665.17	1507.61	1642.6	1662.16
1324	GLMP	384.614	-0.742317	0.111024	-6.68609	2.29e-11	3.35e-10	389.657	392.003	345.805	516.119	563.903	578.724	206.888	233.699	234.732
1325	NPR3	268.001	0.804724	0.120365	6.68573	2.3e-11	3.36e-10	239.789	293.783	231.942	102.218	97.3925	105.046	435.554	449.507	456.776
1326	MRPL50	1115.55	-0.4515	0.0675466	-6.68427	2.32e-11	3.39e-10	1450.51	1528.55	1401.14	821.098	847.315	784.925	1005.73	1075.69	1125.02
1327	CKAP2	1471.85	-0.482701	0.0722739	-6.67877	2.41e-11	3.52e-10	1752.39	1881.96	1587.75	1363.19	1492.05	1426.87	1156.2	1339.57	1246.62
1328	JAGN1	1263.12	-0.432001	0.0646827	-6.67878	2.41e-11	3.52e-10	1225.71	1277.74	1293.61	1572.65	1598.21	1585.41	914.664	894.541	1005.54
1329	ATP2A3	1457.52	-0.423711	0.0634964	-6.673	2.51e-11	3.65e-10	1668.89	1708.32	1797.55	1384.98	1291.43	1411.31	1368.04	1228.88	1258.25
1330	FRG1HP	296.249	0.752978	0.112869	6.67127	2.54e-11	3.69e-10	240.86	214.856	223.508	272.303	289.256	282.067	364.282	385.771	393.335
1331	EEF1A2	29066.5	-0.315944	0.0473734	-6.66923	2.57e-11	3.74e-10	29140.8	30009.7	32408.7	31963.3	31750.9	32779.1	25898.7	23013.2	24634.2
1332	KIF21A	885.677	0.502821	0.0754051	6.66826	2.59e-11	3.76e-10	875.659	813.822	754.867	697.096	641.817	723.648	1119.57	1194.21	1150.4
1333	MAPK11	1301.22	-0.42999	0.0645151	-6.66495	2.65e-11	3.85e-10	1804.84	1771.47	1966.24	666.095	701.226	689.605	1360.12	1304.91	1446.46
1334	UTP4	4302.81	0.269133	0.0404058	6.66076	2.72e-11	3.96e-10	3830.2	3873.55	3920.88	4380.31	4329.1	4380.79	4605.99	4750.01	4654.46
1335	SAMM50	2066.55	0.371876	0.0558333	6.66046	2.73e-11	3.96e-10	1777.01	1956.5	1873.46	1972.31	1905	1854.83	2417.33	2329.16	2513.33
1336	SMG9	1744.28	-0.359133	0.053925	-6.65986	2.74e-11	3.97e-10	1963.27	2059.99	2098.02	1606.17	1599.19	1599.03	1616.5	1596.76	1559.59
1337	ZNF557	273.163	0.822348	0.123531	6.65699	2.79e-11	4.05e-10	236.578	192.055	193.988	255.546	242.507	239.271	354.383	345.516	398.622
1338	NUDT16	1422.98	-0.425209	0.0638845	-6.65591	2.82e-11	4.08e-10	1769.52	1753.93	1773.3	1086.7	1195.01	1283.89	1300.72	1309.38	1334.38
1339	EVI5L	859.821	0.563571	0.0846897	6.65455	2.84e-11	4.11e-10	540.596	534.071	531.359	1281.08	1138.52	1341.28	863.189	748.06	760.236
1340	NOC4L	1261.95	-0.442139	0.0664489	-6.65382	2.86e-11	4.13e-10	1486.91	1543.46	1671.04	1056.54	1047.94	1093.25	1174.02	1079.04	1205.38
1341	KCTD5	1555.79	-0.417481	0.0627688	-6.65109	2.91e-11	4.2e-10	1415.18	1537.32	1580.37	2073.69	1937.14	2063.95	1164.12	1133.83	1096.47
1342	APBA2	2131.74	-0.357641	0.0537914	-6.64867	2.96e-11	4.27e-10	2332.59	2357.28	2362.65	2183.45	2139.71	2308.09	1900.6	1747.71	1853.54
1343	KIF17	174.398	0.946288	0.142329	6.64859	2.96e-11	4.27e-10	130.599	134.175	133.894	126.516	139.271	137.143	265.292	241.526	261.166
1344	TRAPPC1	2645.04	-0.364216	0.0547803	-6.64866	2.96e-11	4.27e-10	2387.19	2498.47	2637.82	3448.61	3619.11	3370.22	1947.13	1875.18	2021.66
1345	TMEM138	915.816	-0.463191	0.0696717	-6.64819	2.97e-11	4.27e-10	1051.22	1039.2	1013.17	955.993	960.29	969.727	735.493	796.141	721.114
1346	KIAA1524	1211.83	-0.478884	0.0720438	-6.64712	2.99e-11	4.3e-10	1454.79	1436.47	1336.83	1265.16	1172.61	1203.16	921.593	1109.23	1006.6
1347	CRTAP	5532.24	-0.270241	0.0406595	-6.64645	3e-11	4.32e-10	7273.96	7392.8	7499.11	3206.47	2978.26	3060.91	6211.6	6086.23	6080.83
1348	ATP6V0D1	3396.84	0.30439	0.0458164	6.64368	3.06e-11	4.4e-10	2615.2	2668.6	2652.58	4207.71	4447.92	4178.48	3304.27	3234.88	3261.93
1349	PODXL2	1844.91	-0.388689	0.0585298	-6.64087	3.12e-11	4.48e-10	2180.58	2251.16	2325.75	1597.79	1605.03	1484.26	1757.07	1613.53	1789.04
1350	ZNF618	1683.01	-0.528386	0.0796004	-6.63799	3.18e-11	4.56e-10	2545.62	2650.18	2682.1	621.689	511.311	675.016	1992.66	1853.94	1614.58
1351	INPP1	955.255	0.497583	0.0750256	6.63217	3.31e-11	4.74e-10	699.028	763.835	775.952	1087.54	1053.79	1054.35	1003.75	1009.71	1149.34
1352	BICDL1	179.583	1.00211	0.151102	6.63201	3.31e-11	4.75e-10	113.472	114.005	131.785	197.734	152.906	187.721	238.565	233.699	246.363
1353	TOMM70	3562.35	0.313297	0.0472532	6.63018	3.35e-11	4.8e-10	2871.05	2922.92	2775.93	4369.42	4271.64	4195.99	3392.37	3613.94	3647.86
1354	USP22	7279.49	-0.384222	0.0579611	-6.62895	3.38e-11	4.84e-10	8738.39	8533.73	8704.16	6584.71	5896.14	7157.7	6982.73	6650.91	6266.92
1355	AC091230.1	366.32	-0.838496	0.126494	-6.62875	3.39e-11	4.84e-10	533.103	439.359	516.599	289.06	348.665	337.508	272.221	329.862	230.503
1356	RING1	2583.23	-0.350733	0.052935	-6.62574	3.46e-11	4.94e-10	2498.52	2657.2	2597.75	3069.9	3200.32	3145.53	2076.8	1903.14	2099.9
1357	ISG20L2	2739.24	-0.332869	0.050265	-6.62229	3.54e-11	5.05e-10	2574.52	2562.49	2522.9	3720.08	3491.52	3699.94	2068.88	2063.03	1949.76
1358	CAPN2	8700.92	0.255798	0.0386562	6.61725	3.66e-11	5.22e-10	8454.71	8651.24	8615.6	7360.56	7094.07	7422.26	10534.5	9913.75	10261.6
1359	TPI1	10460.4	-0.264677	0.0400018	-6.61663	3.67e-11	5.24e-10	10779.8	11264.6	11124.8	11097.4	11345.3	10920.9	9111.99	8897.33	9601.81
1360	DNAJC25	638.261	0.572643	0.0865897	6.6133	3.76e-11	5.35e-10	462.451	476.191	495.513	700.447	798.619	678.906	732.523	695.505	704.196
1361	REPS1	2242.8	0.359174	0.0543127	6.61307	3.76e-11	5.36e-10	1910.82	1863.55	1784.9	2595.68	2363.72	2534.71	2371.79	2426.44	2333.58
1362	PLIN3	333.603	-0.721352	0.109095	-6.61215	3.79e-11	5.39e-10	428.195	420.942	424.876	300.79	304.839	350.152	262.322	265.008	245.306
1363	RALY	8601.15	-0.260344	0.0393912	-6.6092	3.86e-11	5.49e-10	9542.33	9926.35	10078.9	7625.32	7792.38	7777.27	8322.06	7933.46	8412.29
1364	SEC22B	1420.6	-0.438306	0.0664398	-6.59704	4.19e-11	5.96e-10	1553.28	1662.72	1435.93	1522.38	1561.2	1613.62	1173.03	1175.2	1088.01
1365	PTMA	9309.33	-0.308998	0.046849	-6.59561	4.24e-11	6.01e-10	9996.21	10464.8	9939.78	9550.71	9792.82	9495.94	7783.55	7951.35	8808.8
1366	IMPDH2	5579.35	0.329997	0.0500538	6.59285	4.31e-11	6.12e-10	4705.86	4988.17	5096.4	5538.22	5787.06	5508.09	6357.11	5767.55	6465.71
1367	AKAP13	1559.09	0.546938	0.0830044	6.58926	4.42e-11	6.26e-10	1283.51	1227.75	1260.92	1627.95	1318.7	1803.28	1888.72	1876.3	1744.63
1368	PPM1H	644.177	0.504789	0.0766356	6.58688	4.49e-11	6.36e-10	601.614	580.55	603.05	491.821	483.067	505.776	839.432	845.341	846.939
1369	NCAPG2	5494.06	-0.296697	0.0450659	-6.58363	4.59e-11	6.5e-10	6334.08	6707.89	6087.43	4929.1	4781	5027.6	5202.89	5281.15	5095.38
1370	BMPR1A	630.111	-0.538211	0.0817785	-6.58132	4.66e-11	6.59e-10	749.341	747.173	701.098	635.932	653.504	669.18	493.958	533.37	487.439
1371	CCNB2	1879.33	-0.364892	0.0554574	-6.57968	4.71e-11	6.66e-10	1927.95	1944.23	1892.44	2254.67	2279.96	2136.9	1444.26	1478.23	1555.36
1372	PBK	882.922	-0.496478	0.0754758	-6.57797	4.77e-11	6.73e-10	1068.35	1051.48	1044.79	887.289	876.533	773.253	702.826	780.487	761.293
1373	FXYD5	3731.7	0.326974	0.0497115	6.57744	4.79e-11	6.75e-10	3489.79	3650.8	3793.31	2941.71	3003.59	2993.8	4760.41	4302.74	4649.18
1374	MAZ	6060.14	0.321918	0.0489588	6.57528	4.86e-11	6.85e-10	4520.67	4681.23	5074.26	7614.43	7156.4	7652.77	6101.72	5773.14	5966.64
1375	SCARB2	3900.41	0.302557	0.046016	6.57504	4.86e-11	6.85e-10	2905.3	2870.3	2726.38	5505.55	5285.49	5321.34	3423.06	3596.05	3470.23
1376	MAGEF1	2456.04	-0.344869	0.0524614	-6.57376	4.91e-11	6.91e-10	2342.23	2527.41	2460.7	3006.23	3070.79	2922.8	1898.62	1874.06	2001.57
1377	LCOR	3183.06	0.407198	0.0619866	6.56912	5.06e-11	7.12e-10	2601.28	2512.5	2431.18	3783.76	3344.46	3967.42	3277.55	3544.62	3184.74
1378	RBPJ	1074.83	-0.427583	0.065107	-6.56738	5.12e-11	7.2e-10	1325.26	1410.16	1364.24	869.694	854.133	799.514	1003.75	1044.38	1002.37
1379	HMGA1	48658.6	0.227053	0.0345803	6.56596	5.17e-11	7.26e-10	46724.6	46946.5	49531.3	42943.4	41711.3	42465.7	56766.6	55122.7	55715
1380	AC003092.1	1398.86	-0.411292	0.0626437	-6.56558	5.18e-11	7.27e-10	1819.83	1903.89	1758.54	988.669	1060.6	932.767	1335.37	1394.37	1395.7
1381	ACOT8	1143.74	0.502629	0.0765544	6.56565	5.18e-11	7.27e-10	852.108	898.887	1031.09	1147.86	1186.24	1238.18	1309.63	1225.52	1404.16
1382	THBD	584.939	-0.534819	0.0815141	-6.56107	5.34e-11	7.49e-10	861.743	911.165	954.126	216.167	211.342	227.599	642.443	634.006	605.863
1383	PRKAR2A	3282.41	-0.318103	0.0485015	-6.55862	5.43e-11	7.6e-10	3427.7	3565.73	3445.4	3689.08	3412.63	3626.02	2848.92	2827.87	2698.36
1384	PSMA1	917.089	-0.53179	0.0810813	-6.55872	5.43e-11	7.6e-10	1135.79	1109.36	1059.55	847.072	1006.06	809.241	736.483	780.487	769.752
1385	SLC9A8	1227.74	0.459656	0.0701178	6.55549	5.55e-11	7.76e-10	966.65	956.767	888.76	1518.19	1327.46	1524.14	1313.59	1255.71	1298.43
1386	RAP1GAP2	6633.82	-0.323956	0.0494237	-6.55467	5.58e-11	7.79e-10	8317.69	7882.14	7849.14	5488.79	5165.7	5790.16	6534.3	6607.3	6069.2
1387	IK	5417.38	0.290395	0.0443234	6.55174	5.69e-11	7.94e-10	4437.17	4480.4	4457.51	6254.59	6549.65	6221.04	5471.16	5199.52	5685.38
1388	DPF1	1128.86	-0.501752	0.0765868	-6.55141	5.7e-11	7.96e-10	1302.78	1300.54	1297.82	1173.84	1182.35	1149.67	948.321	788.314	1016.12
1389	PER3	160.268	0.97012	0.148129	6.54914	5.79e-11	8.07e-10	128.459	139.437	134.948	87.137	80.8358	81.7022	279.151	272.835	237.904
1390	TRMT12	900.413	-0.456027	0.0696459	-6.5478	5.84e-11	8.14e-10	1000.91	1044.46	970.995	973.588	976.847	936.657	738.463	729.051	732.745
1391	DPP3	2915.56	-0.343539	0.0524755	-6.54665	5.88e-11	8.2e-10	3683.55	3652.55	3772.22	2190.99	2034.53	2156.35	3075.61	2730.59	2943.67
1392	PRKAG2	1118.29	0.440237	0.0672481	6.54645	5.89e-11	8.2e-10	936.677	906.78	890.869	1258.46	1236.89	1125.35	1217.57	1221.05	1270.94
1393	BMF	145.904	1.06102	0.162097	6.54558	5.93e-11	8.24e-10	95.2734	84.1885	88.5598	160.868	151.932	174.103	181.151	186.735	190.323
1394	CRKL	3653.48	0.316572	0.0483683	6.54504	5.95e-11	8.27e-10	3919.06	3848.99	3798.58	2322.54	2165.04	2422.86	4880.19	4888.67	4635.43
1395	FOS	1487.73	0.467885	0.0715043	6.54346	6.01e-11	8.35e-10	1193.59	1342.63	1057.45	1611.2	1632.3	1573.74	1629.37	1664.96	1684.36
1396	AHRR	1258.66	0.411729	0.0629271	6.54295	6.03e-11	8.37e-10	1165.76	1112.87	1181.85	1064.91	1082.03	1121.46	1610.56	1524.07	1464.43
1397	SEMA4D	1171.73	-0.439152	0.0671527	-6.53961	6.17e-11	8.55e-10	1255.68	1197.93	1254.6	1333.87	1334.28	1437.57	959.209	860.996	911.437
1398	LDLR	5312	-0.382873	0.0585482	-6.53944	6.17e-11	8.56e-10	7569.42	7545.39	7674.13	2534.51	2241.98	2767.18	6110.63	5838	5526.78
1399	NDUFA5	1017.91	0.489586	0.0748853	6.53782	6.24e-11	8.64e-10	872.447	869.07	791.766	988.669	1099.56	980.426	1119.57	1172.97	1266.71
1400	BARX1	3804.63	-0.375508	0.0574433	-6.53702	6.28e-11	8.68e-10	3997.2	4283.09	4333.1	3986.52	4003.81	3916.84	3313.18	2922.91	3485.03
1401	ZNF512B	5009.52	0.358515	0.0548471	6.53662	6.29e-11	8.7e-10	4456.44	4225.21	4575.59	4867.1	4717.69	5254.23	6080.93	5517.08	5391.44
1402	TAZ	1922.4	-0.414785	0.0634904	-6.53304	6.45e-11	8.91e-10	2117.42	2054.72	2283.58	1857.53	2149.45	1997.81	1568	1604.58	1668.5
1403	MECP2	4788.65	0.330042	0.0505345	6.53102	6.53e-11	9.02e-10	4025.03	4345.35	4320.45	5038.02	4544.34	4870.03	5547.38	5224.12	5183.14
1404	EPB41L4B	635.418	0.540979	0.0828588	6.52893	6.62e-11	9.14e-10	475.296	469.175	445.962	756.583	781.088	768.39	716.685	656.369	649.214
1405	FAT4	1914.09	0.515429	0.0789578	6.5279	6.67e-11	9.2e-10	1669.96	1603.09	1461.24	1982.37	1676.13	2065.9	2350.01	2399.61	2018.48
1406	DPYSL4	2318.65	-0.344464	0.0527728	-6.52729	6.7e-11	9.23e-10	2077.82	2133.65	2219.27	3167.09	3058.13	3149.43	1750.14	1625.83	1686.48
1407	CAMLG	2051.01	0.374619	0.057406	6.52579	6.76e-11	9.31e-10	1651.76	1687.28	1602.51	2435.65	2390.99	2280.85	2031.27	2105.53	2273.31
1408	LRPAP1	11456.7	-0.297913	0.0456674	-6.52353	6.87e-11	9.45e-10	12975.4	13805.2	14020.9	9630.31	9863.92	9627.24	11341.2	10340.9	11505
1409	SLC36A1	2087.54	0.452703	0.0693963	6.52345	6.87e-11	9.45e-10	1365.94	1431.2	1450.69	3016.28	2657.84	3051.19	2019.39	2050.73	1744.63
1410	IQCJ-SCHIP1	368.607	-0.733438	0.112472	-6.52107	6.98e-11	9.59e-10	477.437	564.764	495.513	272.303	271.725	308.329	271.232	322.035	334.123
1411	HYAL3	279.13	-0.775829	0.119043	-6.5172	7.16e-11	9.83e-10	337.204	329.738	378.488	284.871	292.178	280.122	205.898	190.09	213.585
1412	NRSN2	2183.58	-0.391743	0.0601156	-6.5165	7.2e-11	9.87e-10	2266.22	2526.53	2403.77	2288.18	2254.64	2426.75	1876.84	1701.86	1907.46
1413	SOCS3	1262.98	0.378866	0.0582435	6.50486	7.78e-11	1.07e-09	1344.53	1326.85	1294.66	766.638	744.079	732.402	1698.66	1717.52	1741.46
1414	AHCY	5651.92	-0.303172	0.0466209	-6.50292	7.88e-11	1.08e-09	6335.15	6454.45	6809.61	5109.24	5148.17	5130.7	5458.29	4964.7	5456.99
1415	CCL20	229.606	-0.842223	0.129608	-6.49825	8.13e-11	1.11e-09	443.182	405.157	372.162	55.2985	58.4355	50.5776	206.888	252.708	222.044
1416	DLGAP5	1677.41	-0.358539	0.0552125	-6.49379	8.37e-11	1.15e-09	1934.37	1915.29	1840.78	1640.52	1710.21	1617.51	1495.73	1451.39	1490.87
1417	ADAT3	389.98	-0.739784	0.113926	-6.49356	8.38e-11	1.15e-09	384.305	449.005	463.884	470.875	505.467	459.089	280.141	273.953	223.101
1418	CD163L1	3212.53	-0.307084	0.047296	-6.49281	8.43e-11	1.15e-09	2877.47	2809.79	2860.27	4412.98	4439.15	4607.42	2382.68	2287.79	2235.24
1419	MRPS12	2126.93	-0.408058	0.0628497	-6.4926	8.44e-11	1.15e-09	2472.83	2509.87	2685.26	1830.71	2026.74	1840.24	1917.43	1787.96	2071.35
1420	CEP295	1918.66	0.388299	0.0598216	6.49095	8.53e-11	1.16e-09	1531.87	1548.72	1484.43	2367.78	2130.95	2227.36	2031.27	2071.98	1873.63
1421	PURB	3161.45	-0.350468	0.0540017	-6.48994	8.59e-11	1.17e-09	3725.3	3663.95	3572.96	3131.9	2784.45	2973.38	2712.32	3000.07	2888.69
1422	CCNH	965.183	-0.467024	0.0719907	-6.48727	8.74e-11	1.19e-09	1030.88	1128.65	1054.28	1080	1032.36	1033.92	766.18	733.523	826.849
1423	PRRC1	3462.56	0.299747	0.0462432	6.48197	9.05e-11	1.23e-09	2971.67	2975.54	2906.66	3884.3	3689.23	3833.19	3516.11	3764.9	3621.43
1424	RBBP6	4068.84	0.268946	0.0415119	6.47879	9.25e-11	1.26e-09	3704.96	3585.9	3598.27	4285.63	4159.64	4166.81	4381.28	4396.67	4340.43
1425	UNKL	1151.15	-0.489606	0.0756267	-6.47398	9.55e-11	1.3e-09	1466.57	1454	1665.77	792.611	879.455	839.393	1177.98	1001.89	1082.73
1426	POLL	1274.89	-0.409469	0.063274	-6.47136	9.71e-11	1.32e-09	1267.46	1283.87	1346.32	1573.49	1549.52	1521.22	1028.5	940.386	963.247
1427	EXOSC9	1503.78	-0.419925	0.0649	-6.47034	9.78e-11	1.33e-09	1552.21	1458.39	1447.53	1935.45	1977.07	1833.44	1180.95	1117.06	1031.98
1428	THUMPD3	1432.26	0.37593	0.0581203	6.46815	9.92e-11	1.35e-09	1145.42	1117.25	1134.41	1710.9	1704.37	1670.03	1459.11	1514.01	1434.83
1429	HIST1H2BK	220.617	0.953439	0.147452	6.4661	1.01e-10	1.36e-09	103.837	98.2199	102.265	358.602	331.135	402.675	189.07	195.681	204.069
1430	RIT1	1472.35	0.421744	0.0652629	6.46224	1.03e-10	1.4e-09	1097.25	1190.04	1066.93	1785.47	1764.75	1846.08	1395.75	1564.33	1540.56
1431	SCAND1	2832.92	-0.390537	0.0604356	-6.46204	1.03e-10	1.4e-09	2476.04	2678.25	2696.86	3792.13	4002.83	3861.4	1998.6	1821.51	2168.63
1432	CLUH	8952.7	-0.331989	0.0513823	-6.46115	1.04e-10	1.41e-09	10325.9	10449.9	11102.7	7673.08	7394.04	8307.36	8983.31	8199.58	8138.44
1433	MPRIP	3871.94	-0.366327	0.0566983	-6.46098	1.04e-10	1.41e-09	4244.48	4272.56	4459.62	3975.62	3651.25	4180.43	3591.34	3287.44	3184.74
1434	ZNF609	2429.28	-0.458138	0.070923	-6.45965	1.05e-10	1.42e-09	2753.29	2684.38	2614.62	2732.25	2308.2	2909.18	2004.54	2038.43	1818.65
1435	FAM234A	1055.12	0.537796	0.0832767	6.45794	1.06e-10	1.43e-09	689.394	776.112	803.364	1291.97	1355.7	1285.84	1122.54	959.395	1211.73
1436	COL6A1	3962.11	-0.322274	0.0499178	-6.45609	1.07e-10	1.45e-09	5009.88	4961.86	5218.7	2795.09	2642.26	2886.81	4271.4	3866.65	4006.31
1437	HACD1	700.639	0.522098	0.0808821	6.45505	1.08e-10	1.46e-09	643.363	634.044	673.687	516.957	537.607	498.967	876.058	906.841	1018.23
1438	AURKAIP1	5395.79	-0.364958	0.0565936	-6.44875	1.13e-10	1.52e-09	5235.75	5672.2	5713.16	6222.75	6650.94	6160.73	4223.89	3999.72	4683.01
1439	HNRNPR	6334.44	-0.234402	0.0363631	-6.44613	1.15e-10	1.54e-09	6657.36	6714.91	6742.14	6591.41	6639.25	6567.3	5722.59	5656.85	5718.16
1440	PLEKHA3	1164.18	0.398604	0.0618535	6.44432	1.16e-10	1.56e-09	938.818	986.583	957.289	1284.43	1252.47	1255.68	1274	1266.89	1261.42
1441	SLC2A4RG	3388.95	0.326297	0.0506361	6.44395	1.16e-10	1.56e-09	2975.96	3009.74	3308.34	3078.28	3278.23	3200.98	3890.29	3808.51	3950.27
1442	VPS25	1592.42	-0.369635	0.0573738	-6.44257	1.17e-10	1.58e-09	1900.12	1860.92	1772.25	1467.08	1542.7	1504.68	1381.9	1432.38	1469.72
1443	ACO2	4345.77	0.333203	0.051734	6.44068	1.19e-10	1.6e-09	3623.6	3906.87	3966.21	4269.71	4254.11	4607.42	4937.6	4578.93	4967.44
1444	ZNF667	650.528	0.520721	0.0808624	6.43959	1.2e-10	1.61e-09	519.186	511.269	542.956	670.284	640.843	713.922	754.301	768.187	733.802
1445	TUSC1	1344.3	-0.418691	0.0650272	-6.43871	1.2e-10	1.62e-09	1296.36	1436.47	1405.36	1635.49	1661.52	1566.93	1050.28	978.404	1067.93
1446	TRIM44	5416.53	-0.306272	0.0475996	-6.43433	1.24e-10	1.66e-09	5754.94	5595.9	5570.83	6167.45	5716.94	6258	4638.65	4710.88	4335.14
1447	SMIM12	1135.86	-0.446162	0.0694182	-6.42716	1.3e-10	1.74e-09	1237.48	1400.51	1337.88	1077.48	1158.97	1088.39	922.583	991.822	1007.66
1448	ZKSCAN1	1785.43	0.430313	0.0669647	6.42597	1.31e-10	1.75e-09	1462.29	1566.26	1566.66	1769.55	1618.66	1889.85	2051.06	2210.63	1933.9
1449	ELP5	2247.94	0.366326	0.057009	6.42576	1.31e-10	1.75e-09	1839.1	1926.69	1959.91	2353.54	2447.47	2323.65	2418.32	2324.69	2638.09
1450	EMP3	4643.58	0.32817	0.0510782	6.42486	1.32e-10	1.76e-09	4534.59	4705.78	4834.94	3263.45	3593.78	3190.28	5942.35	5636.73	6090.35
1451	SAP30L	1477.83	0.415131	0.0646207	6.42413	1.33e-10	1.77e-09	1001.98	1018.15	1098.56	1998.29	2028.69	1997.81	1343.29	1322.8	1490.87
1452	GAN	372.431	0.732216	0.114004	6.42274	1.34e-10	1.79e-09	313.653	235.026	244.594	414.738	396.388	433.8	438.524	421.552	453.604
1453	FAM78A	861.36	-0.48121	0.0750372	-6.41295	1.43e-10	1.9e-09	1004.12	1036.57	1060.61	772.503	784.01	871.49	728.564	783.841	710.54
1454	GPR35	45.9915	1.9613	0.305908	6.41139	1.44e-10	1.92e-09	23.5507	20.1702	13.7057	46.082	37.9831	48.6323	75.2321	68.2087	80.3587
1455	PEX1	715.167	0.5527	0.086371	6.39914	1.56e-10	2.08e-09	579.134	578.796	490.242	800.99	743.105	822.858	764.2	860.996	796.186
1456	GCDH	857.502	-0.494447	0.0772966	-6.39674	1.59e-10	2.11e-09	1053.36	1110.24	1122.81	654.365	693.435	751.855	818.644	714.514	798.301
1457	SLC12A4	6309.06	-0.298954	0.0467394	-6.39618	1.59e-10	2.12e-09	6467.89	6418.49	6986.73	6874.6	6722.03	7163.53	5598.85	5231.95	5317.42
1458	CDK5R1	501.091	0.577131	0.0902787	6.39277	1.63e-10	2.16e-09	464.592	420.942	501.839	348.548	360.352	348.207	705.796	676.496	683.049
1459	SAFB2	5209.13	0.306561	0.0479897	6.38806	1.68e-10	2.23e-09	4737.98	4787.34	5015.22	4728.02	4715.75	4920.61	6357.11	5673.62	5946.55
1460	CMTM4	3099.48	-0.320542	0.0502154	-6.38333	1.73e-10	2.3e-09	4220.93	4270.81	4143.33	1761.17	1581.65	1797.45	3339.91	3446.22	3333.83
1461	GAPDH	37642.4	-0.226837	0.0355454	-6.38163	1.75e-10	2.32e-09	43772.2	45550.3	45904.5	29470.7	29659.9	28873	39223.6	37209.5	39117.8
1462	TTF2	1539.67	-0.43601	0.0683255	-6.38136	1.76e-10	2.33e-09	1851.94	1939.84	1700.56	1439.44	1341.1	1520.24	1317.55	1445.8	1300.54
1463	CCNL2	6110.56	-0.269692	0.0422682	-6.3805	1.77e-10	2.34e-09	7042.74	6704.38	6990.95	5596.87	5873.74	5590.76	5916.61	5581.93	5697.01
1464	RSAD1	1218.07	-0.442915	0.069427	-6.37958	1.78e-10	2.35e-09	1630.35	1661.85	1877.68	682.852	695.383	612.766	1283.9	1269.13	1248.73
1465	DENND4A	825.049	-0.501754	0.0786549	-6.37918	1.78e-10	2.35e-09	935.606	949.751	876.109	949.29	835.628	927.904	670.16	670.906	610.092
1466	SNHG1	2873.41	-0.329747	0.0517164	-6.37605	1.82e-10	2.4e-09	3597.91	3540.3	3537.12	2168.37	2358.85	2162.19	2682.62	2877.07	2936.27
1467	KDM4A	1937.8	-0.36869	0.0578405	-6.37425	1.84e-10	2.43e-09	2053.2	2181.88	2107.51	2087.1	1954.67	2143.71	1694.7	1553.15	1664.27
1468	RTL6	1615.07	-0.370938	0.0582183	-6.37151	1.87e-10	2.47e-09	1686.02	1799.53	1787.01	1715.93	1660.54	1808.15	1372.99	1355.23	1350.24
1469	RBMS2	943.943	-0.466293	0.0731857	-6.37137	1.87e-10	2.47e-09	858.531	867.317	867.675	1369.89	1296.29	1357.81	635.513	661.96	580.486
1470	HNRNPUL1	11189.4	-0.276718	0.0434472	-6.36908	1.9e-10	2.51e-09	12805.2	12636.2	12808.5	10542.7	9853.2	10489	11085.8	10459.4	10024.8
1471	RNASEH2C	1929.88	-0.474073	0.0744623	-6.36662	1.93e-10	2.54e-09	2289.77	2537.05	2495.49	1488.03	1743.33	1543.59	1744.2	1576.63	1950.81
1472	HOOK2	923.486	0.491128	0.0771449	6.3663	1.94e-10	2.55e-09	646.574	734.895	756.975	995.372	1119.04	1051.43	1021.57	968.34	1017.17
1473	ZNF160	284.966	0.744	0.116937	6.36242	1.99e-10	2.61e-09	228.014	218.364	223.508	269.789	230.82	272.341	354.383	385.771	381.704
1474	COL5A2	135.66	1.20453	0.189344	6.36158	2e-10	2.62e-09	52.4539	52.6178	56.9313	226.221	210.368	248.997	123.737	137.536	112.079
1475	INPP5A	1126.67	-0.439169	0.0691073	-6.35488	2.09e-10	2.74e-09	1485.84	1687.28	1724.81	541.255	542.476	544.681	1196.78	1162.9	1254.02
1476	ORMDL3	1565.79	-0.369482	0.0581496	-6.35399	2.1e-10	2.75e-09	1683.88	1674.12	1674.2	1717.6	1755.01	1694.35	1333.39	1218.81	1340.72
1477	STC2	1026.65	0.473853	0.0745745	6.35409	2.1e-10	2.75e-09	981.637	937.474	916.172	799.314	852.185	818.967	1406.64	1172.97	1354.47
1478	ICE1	3205.64	0.310048	0.048869	6.34446	2.23e-10	2.93e-09	3377.39	3266.69	3303.07	2246.29	2061.8	2265.29	4155.58	4203.22	3971.41
1479	VARS	14423.7	-0.287412	0.0453307	-6.34035	2.29e-10	3e-09	16570.1	16290.5	17830	12490.7	12099.1	13005.2	14423.8	13327.5	13776.2
1480	NPR2	447.078	0.646864	0.102049	6.33875	2.32e-10	3.03e-09	259.058	253.442	223.508	728.934	716.809	688.633	391.009	388.007	374.303
1481	GNL2	3676.71	0.28472	0.0449254	6.33761	2.33e-10	3.05e-09	3352.77	3569.24	3383.19	3412.59	3436.01	3378.97	4311	4127.19	4119.44
1482	GSPT1	7792.31	-0.242964	0.0383403	-6.33704	2.34e-10	3.06e-09	8233.12	8595.12	8230.79	8017.44	7760.24	8115.75	7120.32	6987.48	7070.51
1483	EMP1	31.3624	2.3208	0.366235	6.33691	2.34e-10	3.06e-09	10.7049	20.1702	12.6514	8.37855	4.86963	4.86323	72.2624	83.8632	64.4985
1484	TM7SF3	2649.79	-0.30103	0.0475135	-6.33567	2.36e-10	3.08e-09	2916.01	2904.5	2877.14	2763.25	2617.91	2709.79	2335.17	2314.62	2409.7
1485	EMG1	2115.08	-0.405203	0.0639661	-6.33466	2.38e-10	3.1e-09	2355.07	2409.02	2374.25	2070.34	2354.95	2081.46	1739.25	1697.39	1953.99
1486	AVIL	110.016	1.16008	0.18318	6.33301	2.4e-10	3.13e-09	69.5817	78.9267	85.3969	77.0827	72.0705	83.6475	169.272	193.444	160.717
1487	C11orf68	3359.63	-0.341095	0.053887	-6.32981	2.45e-10	3.2e-09	2973.81	3093.05	3267.22	4369.42	4711.85	4455.69	2572.74	2331.4	2461.51
1488	RIN1	3569.99	0.31572	0.049917	6.32489	2.53e-10	3.3e-09	3363.47	3268.44	3602.48	2960.14	3154.54	3049.24	4276.35	4093.64	4361.58
1489	CCDC136	575.774	-0.551051	0.0871305	-6.32444	2.54e-10	3.31e-09	721.509	720.864	719.021	501.875	490.858	553.435	526.625	493.116	454.661
1490	SLC27A4	4208.59	-0.303645	0.0480205	-6.32323	2.56e-10	3.33e-09	4485.34	4592.66	4793.82	4338.42	4124.57	4305.9	3769.52	3558.04	3909.03
1491	RRAGD	1280.9	0.39959	0.06321	6.32164	2.59e-10	3.36e-09	1056.57	1055.86	1055.34	1439.44	1376.16	1363.65	1311.61	1454.75	1414.74
1492	ADIPOR1	4110.59	-0.302742	0.0478944	-6.32104	2.6e-10	3.37e-09	3596.84	3779.71	3480.19	5834.83	5691.62	5806.69	2883.57	2850.23	3071.61
1493	SPHK1	2616.05	0.402982	0.0637528	6.32101	2.6e-10	3.37e-09	2571.31	3005.35	3043.71	1175.51	1172.61	1175.93	3962.55	3520.02	3917.49
1494	BOK	1986.96	-0.377423	0.0597145	-6.32046	2.61e-10	3.38e-09	2437.5	2562.49	2763.28	1389.16	1419.01	1337.39	2059.97	1876.3	2037.52
1495	TMEM177	601.722	-0.556386	0.0880413	-6.3196	2.62e-10	3.4e-09	667.984	671.754	623.081	726.421	693.435	696.414	404.868	447.27	484.267
1496	SORL1	494.109	0.610295	0.0965738	6.31947	2.62e-10	3.4e-09	463.521	522.67	471.264	224.545	258.09	279.149	780.038	761.478	686.221
1497	HIST1H2AC	346.995	0.819597	0.129708	6.31878	2.64e-10	3.41e-09	150.939	173.639	148.654	635.094	591.173	587.478	312.807	229.226	293.944
1498	ZDHHC16	2099.58	-0.320978	0.0507969	-6.31885	2.64e-10	3.41e-09	2387.19	2523.02	2551.36	1802.23	1839.75	1817.87	1975.83	1983.64	2015.31
1499	ADCY6	1450.3	-0.421054	0.0666431	-6.31804	2.65e-10	3.42e-09	1601.45	1575.9	1774.36	1486.36	1363.5	1554.29	1227.47	1252.36	1217.01
1500	MAPK14	2820.1	-0.324512	0.0513697	-6.31719	2.66e-10	3.44e-09	3248.93	3278.97	3266.17	2718	2409.49	2636.84	2578.68	2651.2	2592.63
1501	DTX4	532.277	0.570615	0.0904938	6.30557	2.87e-10	3.71e-09	571.64	499.869	546.119	242.978	244.455	286.93	834.482	800.614	763.408
1502	ZNF398	900.914	0.454154	0.072054	6.30297	2.92e-10	3.77e-09	718.297	769.974	694.772	1004.59	927.177	998.907	993.856	994.058	1006.6
1503	AC015813.6	178.307	0.964554	0.153042	6.30253	2.93e-10	3.77e-09	144.516	156.099	139.165	90.4884	101.288	112.827	273.211	336.571	250.592
1504	NOP9	1504.14	-0.420482	0.0667494	-6.29941	2.99e-10	3.85e-09	1661.4	1660.97	1660.5	1682.41	1465.76	1682.68	1261.13	1300.44	1162.03
1505	UGDH	1263.55	0.415807	0.0660156	6.29862	3e-10	3.87e-09	1149.7	1105.85	1104.89	1276.05	1158.97	1094.23	1479.89	1506.18	1496.15
1506	NANOS1	110.914	1.15491	0.183378	6.29798	3.02e-10	3.88e-09	70.6522	68.4031	82.2341	84.6234	103.236	97.2645	158.383	162.136	171.291
1507	PCGF2	2810	-0.341242	0.0541834	-6.29791	3.02e-10	3.88e-09	3094.78	3132.51	3256.68	2912.39	2709.46	2701.04	2657.87	2439.86	2385.39
1508	IQGAP3	2373.84	-0.408976	0.0649427	-6.29748	3.03e-10	3.89e-09	2958.83	2490.58	2870.81	2252.99	2180.62	2348.94	2133.23	2170.38	1958.22
1509	HS1BP3	1236.54	0.434082	0.068933	6.29717	3.03e-10	3.89e-09	1007.33	1098.83	1177.63	1085.02	1178.45	1145.78	1524.44	1408.9	1502.5
1510	NIPSNAP3A	348.069	0.699458	0.111074	6.29724	3.03e-10	3.89e-09	263.34	242.042	238.268	373.684	428.527	379.332	374.181	409.252	423.998
1511	TUBA1B	4333.38	-0.307681	0.0488952	-6.29267	3.12e-10	4e-09	4544.22	4667.2	4825.45	4558.77	4384.61	4681.34	3801.2	3572.57	3965.07
1512	MRPS25	1132.32	-0.405833	0.0644975	-6.29223	3.13e-10	4.01e-09	1436.59	1513.64	1444.37	818.585	791.801	868.572	1135.41	1061.15	1120.79
1513	SMARCD3	1620.64	0.3791	0.0602658	6.29047	3.17e-10	4.05e-09	1323.12	1374.2	1414.85	1689.12	1770.6	1668.09	1868.92	1677.26	1799.61
1514	WHRN	899.573	-0.452173	0.0718966	-6.28921	3.19e-10	4.08e-09	1159.34	1147.94	1244.05	645.149	661.295	644.864	921.593	859.877	812.046
1515	SH2D5	1233.23	-0.398144	0.0633075	-6.28905	3.19e-10	4.08e-09	1732.05	1760.94	1904.03	529.525	528.842	550.517	1392.78	1300.44	1399.93
1516	IKBIP	1585	-0.421802	0.0670978	-6.28638	3.25e-10	4.15e-09	1707.43	1828.47	1632.03	1689.95	1793.97	1750.76	1178.97	1299.32	1384.07
1517	CNTNAP1	2044.58	-0.339139	0.0540017	-6.28014	3.38e-10	4.32e-09	2796.11	2623.87	2730.59	1233.32	1255.39	1322.8	2234.2	2135.72	2069.24
1518	SFT2D2	2371.21	0.389396	0.0620598	6.27452	3.51e-10	4.48e-09	1763.09	1608.35	1635.19	3263.45	3416.53	3096.9	2094.62	2364.94	2097.79
1519	MRPL57	593.613	-0.545081	0.0869407	-6.26957	3.62e-10	4.62e-09	595.191	653.338	628.353	727.259	747.975	704.195	451.393	399.189	435.629
1520	TUBA1A	1141.83	0.41483	0.0661931	6.26697	3.68e-10	4.69e-09	1174.32	1249.67	1202.94	601.58	630.13	578.724	1521.47	1606.82	1710.8
1521	CASC10	154.784	-1.03965	0.16591	-6.26631	3.7e-10	4.71e-09	183.053	206.086	188.717	163.382	200.629	169.24	91.0704	107.345	83.5308
1522	GRK2	7599.95	0.298619	0.0476548	6.26628	3.7e-10	4.71e-09	5382.41	5406.48	5701.56	10418.7	10372.3	10842.1	7137.15	6321.05	6817.8
1523	CNTD2	27.4028	2.73413	0.436347	6.26596	3.71e-10	4.71e-09	2.14098	7.89267	14.76	21.7842	15.5828	19.4529	57.414	53.6724	53.9249
1524	NORAD	4833.64	-0.354908	0.0566669	-6.26306	3.78e-10	4.8e-09	6440.05	6350.09	5827.02	3383.26	3302.58	3638.67	4738.63	5242.01	4580.45
1525	REEP4	1724.88	-0.38735	0.0618517	-6.26256	3.79e-10	4.81e-09	2007.16	2123.13	2248.79	1428.54	1476.47	1364.62	1669.95	1524.07	1681.19
1526	NUDT8	925.544	-0.421734	0.067385	-6.25857	3.89e-10	4.93e-09	1300.64	1359.29	1408.52	408.873	423.658	391.976	1018.6	988.468	1029.86
1527	C11orf95	2122.43	-0.349901	0.0559104	-6.25824	3.89e-10	4.94e-09	2397.89	2445.85	2594.59	1946.34	1838.77	2043.53	1991.67	1940.04	1903.23
1528	ATN1	9373.84	-0.282419	0.0451415	-6.25631	3.94e-10	5e-09	9239.38	9059.91	9871.25	11068.9	10875.8	11091.1	7965.69	7901.03	7291.5
1529	MVD	1544.26	-0.367152	0.0587002	-6.2547	3.98e-10	5.05e-09	2089.59	2094.19	2298.34	782.557	785.958	823.83	1697.67	1686.21	1639.95
1530	DBF4B	1199.64	-0.392724	0.0627923	-6.25434	3.99e-10	5.05e-09	1324.19	1318.95	1352.64	1212.38	1258.31	1288.75	1055.23	982.877	1003.43
1531	STAG1	1306	-0.420695	0.0672671	-6.25409	4e-10	5.06e-09	1519.02	1467.16	1428.55	1380.79	1247.6	1413.25	1137.39	1128.24	1031.98
1532	SLC25A5	11282.7	-0.306156	0.0489646	-6.2526	4.04e-10	5.1e-09	11856.7	13022.9	12318.2	11327.8	11868.3	11061.9	9866.29	9538.04	10684.5
1533	SYNE2	1482.4	-0.459593	0.0735243	-6.25091	4.08e-10	5.16e-09	1679.6	1589.93	1697.4	1600.3	1424.85	1740.06	1280.93	1209.87	1118.68
1534	RIOX1	955.157	-0.462121	0.0739331	-6.25053	4.09e-10	5.17e-09	1038.37	1215.47	1150.22	893.992	877.507	946.384	809.735	844.223	820.505
1535	NDRG3	1369.5	-0.407953	0.0652705	-6.25019	4.1e-10	5.17e-09	1701	1735.51	1581.42	1264.32	1123.91	1135.08	1226.48	1264.66	1293.14
1536	IDS	3389.44	0.313938	0.0502738	6.24456	4.25e-10	5.36e-09	2954.55	3043.94	2830.75	3679.86	3455.49	3559.88	3700.23	3798.44	3481.86
1537	PDE9A	871.278	-0.453265	0.0725913	-6.24407	4.26e-10	5.37e-09	974.144	958.521	926.715	989.507	933.994	971.673	738.463	667.551	680.935
1538	MRRF	1913.96	0.357313	0.0572287	6.2436	4.28e-10	5.39e-09	1600.38	1532.93	1575.1	2212.78	2249.77	2024.07	1963.95	2061.92	2004.74
1539	ASIC1	424.126	-0.647372	0.103696	-6.24298	4.29e-10	5.4e-09	652.997	672.631	657.873	215.329	183.098	170.213	459.312	368.998	436.686
1540	TTLL12	5337.6	-0.29186	0.0467511	-6.24285	4.3e-10	5.41e-09	5981.88	6120.33	6450.1	4862.08	4509.27	4961.46	5040.55	4980.36	5132.39
1541	POLRMT	2914.62	-0.352261	0.0564282	-6.24264	4.3e-10	5.41e-09	3063.74	3208.81	3396.9	2846.19	2952.94	3190.28	2602.44	2423.09	2547.16
1542	SMIM19	550.919	0.578591	0.0927687	6.23693	4.46e-10	5.61e-09	463.521	442.866	437.527	496.01	582.407	529.119	628.584	650.778	727.458
1543	ERLIN1	2685.56	-0.297596	0.0477645	-6.23048	4.65e-10	5.84e-09	3418.07	3473.65	3309.39	1912.82	1857.28	1895.69	2673.71	2782.02	2847.45
1544	MYBBP1A	6299.89	-0.314186	0.0504342	-6.22963	4.68e-10	5.87e-09	7221.51	7085.86	7687.83	5545.77	5436.45	6036.24	6152.2	5647.91	5885.22
1545	FNTA	1609.56	0.350292	0.0562343	6.22916	4.69e-10	5.88e-09	1483.7	1438.22	1429.61	1550.03	1578.73	1459.94	1857.05	1821.51	1867.28
1546	ZNF510	664.555	0.499016	0.0801347	6.22721	4.75e-10	5.95e-09	559.865	534.947	502.893	686.204	701.226	738.238	766.18	749.178	742.261
1547	NABP2	2340.38	-0.342263	0.054972	-6.22614	4.78e-10	5.99e-09	2419.3	2683.51	2645.2	2330.91	2491.3	2378.12	1998.6	2025.02	2091.44
1548	XRCC2	897.963	-0.544629	0.087486	-6.22532	4.81e-10	6.01e-09	951.663	898.887	850.806	1233.32	1083.01	1211.92	649.372	669.787	532.905
1549	ADRM1	7643.71	0.334394	0.0537249	6.22418	4.84e-10	6.05e-09	6034.34	6596.52	6874.98	8129.71	8362.12	8203.29	8550.72	7553.28	8488.42
1550	ROBO1	1530.18	-0.467199	0.0750621	-6.22417	4.84e-10	6.05e-09	1976.12	2028.42	1797.55	1313.76	1124.88	1331.55	1421.49	1500.59	1277.28
1551	ATAD1	2495.39	0.317934	0.0510908	6.22292	4.88e-10	6.1e-09	2023.22	2088.93	1934.61	2960.14	3003.59	2904.32	2426.24	2563.98	2553.5
1552	MT-ATP6	74966.6	-0.273149	0.0439062	-6.2212	4.93e-10	6.16e-09	80688	73322	81131.3	82381.3	83516.1	79087.7	67339.7	64414.8	62818.3
1553	LRRC27	457.94	0.607178	0.097682	6.21586	5.1e-10	6.37e-09	337.204	297.29	309.959	607.445	566.825	566.08	459.312	472.988	504.357
1554	SP6	239.578	-0.828687	0.133325	-6.21554	5.11e-10	6.38e-09	400.362	375.34	384.813	121.489	88.6272	133.252	236.585	197.917	217.814
1555	LAMP1	3785.38	-0.26876	0.0432676	-6.21158	5.25e-10	6.54e-09	3923.34	3986.67	3928.26	4176.71	4048.61	4179.46	3320.11	3176.74	3328.54
1556	C9orf116	208.51	0.835612	0.134565	6.20973	5.31e-10	6.61e-09	155.221	140.314	168.685	195.22	191.863	198.42	258.363	285.135	283.37
1557	SLC22A4	218.478	0.799996	0.12893	6.20488	5.47e-10	6.81e-09	174.489	178.9	188.717	154.165	154.854	171.186	316.767	334.335	292.886
1558	ANKRD54	1178.11	-0.428054	0.0689973	-6.20392	5.51e-10	6.85e-09	1380.93	1395.25	1468.62	1040.62	1061.58	1103.95	1098.78	950.45	1102.82
1559	NKTR	2899.18	0.380326	0.0613077	6.20356	5.52e-10	6.86e-09	2430.01	2218.72	2179.2	3498.05	3355.17	3525.84	3038.98	3159.97	2686.73
1560	PXMP4	412.318	-0.604792	0.0974919	-6.20351	5.52e-10	6.86e-09	565.217	547.225	577.747	315.871	297.047	296.657	349.433	356.698	404.966
1561	UNC13A	48.7275	1.89206	0.305054	6.20237	5.56e-10	6.9e-09	17.1278	26.3089	35.8456	17.595	21.4264	25.2888	85.1311	125.236	84.5881
1562	FADS3	3691.28	-0.320891	0.0517465	-6.20121	5.6e-10	6.95e-09	4595.6	4746.12	5123.81	2416.38	2474.74	2286.69	3918.01	3705.64	3954.5
1563	KPTN	434.669	-0.600397	0.0968631	-6.19841	5.7e-10	7.07e-09	584.486	565.641	545.064	338.494	377.883	382.25	357.353	361.171	399.679
1564	ZNF267	342.018	0.767486	0.123832	6.19778	5.73e-10	7.09e-09	241.93	225.38	301.525	343.521	342.822	316.11	378.14	453.979	474.751
1565	MAFF	3071.82	-0.275188	0.0444178	-6.19545	5.81e-10	7.19e-09	3950.1	4059.46	4023.14	1878.47	1938.11	1853.86	3384.45	3285.2	3273.56
1566	TSPAN1	95.1406	1.40014	0.225994	6.19547	5.81e-10	7.19e-09	31.0441	36.8325	32.6828	160.03	176.281	152.705	86.121	92.8086	87.7602
1567	CENPA	942.919	-0.467117	0.0754074	-6.19458	5.84e-10	7.22e-09	1090.83	1087.43	1077.48	904.046	1021.65	948.329	723.614	783.841	849.053
1568	SLC38A7	1353.85	-0.410893	0.0663639	-6.19152	5.96e-10	7.36e-09	1356.31	1340	1418.01	1633.82	1587.5	1757.57	1098.78	982.877	1009.77
1569	HS3ST3A1	930.065	-0.441791	0.0713726	-6.18993	6.02e-10	7.43e-09	1292.08	1388.23	1412.74	431.496	386.648	446.444	1042.36	966.104	1004.48
1570	TXNDC5	691.983	-0.483226	0.0780813	-6.18875	6.06e-10	7.48e-09	980.567	976.06	936.203	428.982	388.596	448.389	719.655	684.324	665.074
1571	AC040904.1	54.4343	1.65667	0.267715	6.18818	6.09e-10	7.51e-09	33.1851	31.5707	25.3028	38.5414	45.7745	31.1246	97.0098	101.754	85.6455
1572	ABHD14B	560.916	-0.533366	0.0861966	-6.18778	6.1e-10	7.52e-09	598.403	628.783	617.81	637.608	672.982	616.657	410.807	432.734	432.457
1573	MTATP6P1	10975.3	-0.261325	0.0422687	-6.18246	6.31e-10	7.77e-09	11420	11575.9	11454.8	11750.1	12493.5	11337.2	9255.53	9732.6	9758.3
1574	MTCL1	6811.03	0.365792	0.0592016	6.17876	6.46e-10	7.95e-09	6128.54	6049.29	6194.97	6624.09	5745.19	6885.36	8424.02	7829.47	7418.38
1575	FRS2	789.575	0.522237	0.0845562	6.17621	6.57e-10	8.08e-09	643.363	590.196	546.119	964.372	865.82	939.575	830.523	924.732	801.473
1576	RABGGTA	1893.55	-0.3437	0.0556675	-6.17416	6.65e-10	8.18e-09	2167.74	2102.08	2191.85	1735.2	1832.93	1922.92	1724.4	1658.25	1706.57
1577	BCKDHB	409.299	0.636269	0.10308	6.17255	6.72e-10	8.25e-09	328.64	366.571	309.959	362.791	403.205	346.262	495.938	530.015	540.307
1578	NEK2	990.693	-0.471563	0.0764139	-6.17117	6.78e-10	8.32e-09	1120.8	1173.38	965.723	1071.62	1116.12	1114.65	769.149	793.905	790.899
1579	AMOTL2	9497.94	-0.324087	0.052539	-6.16851	6.89e-10	8.46e-09	9480.24	9776.38	9894.44	11200.5	9988.58	11855.6	7952.83	7781.39	7551.61
1580	CSNK1G2	5302.99	-0.324692	0.0526401	-6.16816	6.91e-10	8.47e-09	5681.08	6024.74	6161.23	5335.46	4997.21	5263.96	5134.59	4519.67	4609
1581	GTF2IP13	275.074	0.746667	0.121108	6.16529	7.04e-10	8.62e-09	166.996	182.408	182.391	342.683	349.639	357.933	296.969	316.444	280.198
1582	ARID5B	127.909	1.06403	0.172601	6.16466	7.06e-10	8.65e-09	111.331	124.529	104.374	28.4871	41.8788	27.2341	211.838	239.29	262.223
1583	S100A14	19.8542	3.21202	0.521057	6.16443	7.07e-10	8.66e-09	8.5639	3.50785	3.16285	10.8921	6.81748	6.80852	49.4948	50.3179	39.122
1584	AC098614.1	251.27	-0.739603	0.119983	-6.16425	7.08e-10	8.66e-09	327.569	329.738	357.402	218.68	213.29	207.173	202.929	207.981	196.667
1585	PRSS27	196.418	0.875224	0.142031	6.1622	7.17e-10	8.77e-09	161.644	139.437	159.197	166.733	166.541	132.28	284.1	263.89	293.944
1586	RAB30	172.366	0.868975	0.141178	6.15517	7.5e-10	9.16e-09	137.022	139.437	142.328	118.138	120.767	128.389	244.504	261.653	259.051
1587	ETS1	6103.79	-0.283214	0.0460417	-6.15126	7.69e-10	9.38e-09	6649.87	6669.3	6314.1	6671	6060.74	6432.1	5346.43	5545.03	5245.52
1588	ZCCHC14	1267.6	0.434143	0.0705911	6.15011	7.74e-10	9.45e-09	1054.43	1106.73	1065.88	1281.08	1203.77	1332.52	1435.35	1588.93	1339.66
1589	DVL3	5959.26	-0.28785	0.0468113	-6.14916	7.79e-10	9.5e-09	6312.67	6238.72	6533.39	6366.03	6020.81	6533.26	5473.14	5161.5	4993.87
1590	TBCE	715.57	0.51146	0.0831765	6.14909	7.79e-10	9.5e-09	594.121	591.95	612.538	683.69	701.226	690.578	773.109	945.977	846.939
1591	FLII	13314.2	-0.259971	0.0422845	-6.14814	7.84e-10	9.55e-09	14673.2	14771.6	15582.3	12487.4	11881.9	12834.1	13000.3	12249.6	12347.8
1592	HIP1	1053.59	-0.424132	0.0689999	-6.14685	7.9e-10	9.62e-09	1239.62	1211.96	1244.05	1049	928.151	1056.29	938.422	921.377	893.462
1593	TESK1	1981.91	-0.395252	0.064302	-6.1468	7.91e-10	9.62e-09	2073.53	2030.17	2239.3	2187.64	2151.4	2337.27	1728.36	1475.99	1613.52
1594	TMED5	3488.77	-0.308031	0.050146	-6.14269	8.11e-10	9.86e-09	4108.53	4226.96	3964.1	3188.88	2935.41	3034.65	3169.65	3449.57	3321.14
1595	M6PR	3117.47	0.302818	0.0493016	6.14215	8.14e-10	9.89e-09	2805.75	2872.05	2755.9	3022.14	2954.89	3241.83	3510.17	3373.54	3520.98
1596	HEXA	411.111	-0.627396	0.102177	-6.1403	8.24e-10	9.99e-09	506.341	492.853	508.164	420.603	369.118	426.991	301.918	319.798	354.213
1597	PLA2G12A	885.166	-0.423603	0.0689875	-6.14029	8.24e-10	9.99e-09	1057.64	1044.46	999.46	832.828	858.028	861.764	774.099	753.651	784.555
1598	AC092687.3	42.5818	1.87297	0.30514	6.13806	8.35e-10	1.01e-08	19.2688	26.3089	27.4114	14.2435	16.5567	11.6717	97.9997	69.3269	100.448
1599	MCMBP	4986.45	-0.276215	0.0450184	-6.13561	8.48e-10	1.03e-08	5189.72	5637.12	5184.96	5250	5229.98	5157.94	4330.8	4372.07	4525.47
1600	C10orf35	1019.14	0.438719	0.0715054	6.13546	8.49e-10	1.03e-08	842.474	869.947	843.426	1028.05	1092.74	1031.98	1187.88	1055.56	1220.18
1601	ASF1B	2251.44	-0.314489	0.051279	-6.13289	8.63e-10	1.04e-08	1848.73	1928.44	1923.01	3302.83	3373.68	3302.13	1547.21	1500.59	1536.33
1602	LINC01341	71.6754	1.41373	0.230532	6.13245	8.65e-10	1.05e-08	44.9605	35.9555	41.117	63.677	70.1226	65.1672	97.0098	111.818	115.251
1603	TRIM11	2810.18	-0.285558	0.0465687	-6.13198	8.68e-10	1.05e-08	3090.5	3130.76	3239.81	2702.08	2667.58	2701.04	2658.86	2552.8	2548.22
1604	CAST	5850.87	-0.230962	0.037671	-6.13102	8.73e-10	1.05e-08	6686.27	6719.29	6514.41	5224.87	5283.55	5254.23	5608.75	5635.61	5730.85
1605	CXorf40B	721.968	-0.496397	0.0809715	-6.13051	8.76e-10	1.06e-08	837.121	834.869	799.146	742.34	752.844	777.144	545.433	646.306	562.511
1606	ATG4D	1424.57	0.415453	0.0677707	6.13027	8.77e-10	1.06e-08	922.76	959.398	1023.71	2002.47	2086.15	1954.04	1359.13	1188.62	1324.86
1607	DPM3	488.303	-0.655351	0.106982	-6.1258	9.02e-10	1.09e-08	367.177	408.665	409.062	819.423	851.211	786.87	244.504	219.162	288.657
1608	C19orf48	2901.1	-0.392678	0.0641517	-6.12109	9.29e-10	1.12e-08	2867.84	2999.21	3129.11	3280.2	3581.12	3402.31	2330.22	2035.08	2484.78
1609	VWA1	526.215	-0.616289	0.10072	-6.1188	9.43e-10	1.14e-08	585.557	728.756	760.138	445.739	431.449	430.882	475.15	420.434	457.833
1610	SUSD1	985.777	-0.458996	0.0750253	-6.11788	9.48e-10	1.14e-08	1000.91	1024.29	1017.38	1218.24	1151.18	1246.93	791.917	759.241	661.902
1611	CYB561D1	688.686	-0.460456	0.0753051	-6.11454	9.68e-10	1.16e-08	848.897	848.9	879.272	573.093	588.251	586.505	611.756	642.951	618.551
1612	SIPA1L3	3661.14	-0.408701	0.0668403	-6.11459	9.68e-10	1.16e-08	3899.79	3816.54	4192.88	4102.14	3654.17	4317.57	3282.5	2922.91	2761.8
1613	DENND5B	2223.83	0.361481	0.0591255	6.11379	9.73e-10	1.17e-08	2038.21	2021.4	1976.78	2041.85	1928.37	2250.7	2536.11	2698.16	2522.84
1614	TTC9C	991.957	-0.429828	0.070325	-6.11203	9.84e-10	1.18e-08	1135.79	1080.42	1120.7	1104.29	1031.39	979.454	821.614	801.732	852.226
1615	FAM131C	257.616	0.795785	0.130232	6.11051	9.93e-10	1.19e-08	180.912	247.304	195.042	192.707	212.316	203.283	346.464	356.698	383.819
1616	ARHGEF17	4454.95	-0.349235	0.0571585	-6.10994	9.97e-10	1.19e-08	4635.21	4380.43	4756.92	5174.6	4841.38	5500.31	3872.47	3482	3451.2
1617	MAP3K21	1025.27	0.516298	0.0845095	6.10935	1e-09	1.2e-08	917.408	1001.49	810.744	909.911	773.297	905.533	1345.27	1355.23	1208.55
1618	MUM1	2253.58	-0.323223	0.0529242	-6.10728	1.01e-09	1.21e-08	2533.84	2666.84	2774.87	1989.91	1967.33	1976.42	2197.57	2039.55	2135.85
1619	DROSHA	3797.56	0.287284	0.0470419	6.10699	1.02e-09	1.21e-08	3487.65	3313.17	3254.57	3890.16	3947.32	4017.02	4213	4145.08	3910.09
1620	CNOT3	4775.51	0.326502	0.0534735	6.10587	1.02e-09	1.22e-08	4017.54	3993.69	4170.74	5252.52	4841.38	5433.2	5439.48	4855.12	4975.9
1621	AC015712.2	109.254	-1.10565	0.181148	-6.10356	1.04e-09	1.24e-08	208.745	165.746	188.717	53.6227	53.5659	51.5502	87.1109	92.8086	81.4161
1622	HSPA8	42889.5	-0.203034	0.0332686	-6.10287	1.04e-09	1.24e-08	48353.9	49171.3	49022	37032.4	37208.8	37906.9	41821.1	41615.2	43873.8
1623	TMEM63A	1717.42	-0.389614	0.0638493	-6.10208	1.05e-09	1.25e-08	2032.86	1772.34	1887.17	1772.06	1736.51	1915.14	1497.71	1434.62	1408.39
1624	ELP2	1740.1	0.367208	0.0602056	6.09923	1.07e-09	1.27e-08	1502.96	1445.24	1493.92	1803.06	1886.49	1798.42	1769.93	2022.78	1938.13
1625	TAGLN2	3188.87	0.328808	0.053911	6.09909	1.07e-09	1.27e-08	3120.47	3447.34	3325.21	2075.37	2210.81	2091.19	4114.01	3934.86	4380.61
1626	PREX1	408.867	0.634796	0.104127	6.09635	1.09e-09	1.29e-08	382.164	420.942	426.985	155.841	171.411	212.037	669.17	620.588	620.665
1627	TIMM10B	301.521	-0.690899	0.113344	-6.09557	1.09e-09	1.3e-08	459.239	413.05	409.062	215.329	194.785	228.572	250.444	267.244	275.969
1628	RAD1	1389.1	-0.406651	0.0667391	-6.09314	1.11e-09	1.32e-08	1440.88	1411.91	1323.13	1711.74	1822.21	1639.88	987.916	1066.74	1097.53
1629	GNG3	45.0067	1.9173	0.314921	6.08818	1.14e-09	1.36e-08	24.6212	15.7853	12.6514	50.2713	50.6441	51.5502	63.3534	73.7996	62.3838
1630	NUAK2	277.491	0.812841	0.133569	6.08557	1.16e-09	1.38e-08	155.221	156.976	119.134	458.307	407.101	440.608	249.454	270.599	240.019
1631	NDUFS2	4940.67	-0.301305	0.0495281	-6.08351	1.18e-09	1.4e-08	4924.24	5212.67	5371.57	5399.14	5648.77	5324.26	4149.64	4007.54	4428.19
1632	GINS1	2155.37	0.312844	0.05143	6.08291	1.18e-09	1.4e-08	1546.85	1560.99	1526.6	2970.2	3053.26	2984.08	1955.04	1868.47	1932.84
1633	MAP2K7	2388.83	0.389971	0.0641106	6.08279	1.18e-09	1.4e-08	2103.51	1897.75	2193.96	2398.78	2316.97	2480.25	2925.14	2527.08	2656.07
1634	ZDHHC21	822.977	-0.468291	0.076992	-6.08234	1.18e-09	1.4e-08	1083.33	1176.01	1082.75	586.499	514.233	544.681	760.24	856.523	802.53
1635	N4BP3	1739.02	0.405451	0.0666726	6.08123	1.19e-09	1.41e-08	1522.23	1575.03	1719.54	1508.14	1379.08	1570.82	2268.84	2016.07	2091.44
1636	SPAG1	1587.37	-0.365965	0.060211	-6.07805	1.22e-09	1.44e-08	1648.55	1598.7	1510.79	2024.26	1858.25	1953.07	1218.56	1243.41	1230.76
1637	NOV	92.9409	1.26521	0.208187	6.0773	1.22e-09	1.45e-08	62.0883	81.5576	81.1798	31.8385	20.4524	17.5076	162.343	173.317	206.184
1638	MLH1	1310.73	0.397152	0.0653589	6.07647	1.23e-09	1.45e-08	999.835	1011.14	1041.63	1637.17	1537.83	1549.42	1296.76	1284.78	1438
1639	SCRT1	24.6169	2.64573	0.435875	6.06993	1.28e-09	1.51e-08	9.63439	10.5236	8.43426	2.51357	8.76533	1.94529	47.515	59.2633	72.9573
1640	CRCP	3875.95	0.264041	0.0435094	6.0686	1.29e-09	1.52e-08	3363.47	3308.78	3451.72	4308.25	4083.67	4212.53	4012.05	4090.29	4052.83
1641	SKI	2598.48	-0.346461	0.0571003	-6.06758	1.3e-09	1.53e-08	2704.05	2893.98	2908.77	2778.33	2562.4	2846.93	2306.46	2284.43	2100.96
1642	TSPO	2069.84	-0.358601	0.0591426	-6.06334	1.33e-09	1.57e-08	2385.05	2603.7	2607.24	1622.93	1816.37	1668.09	1984.74	1898.66	2041.75
1643	ZNF654	435.174	0.659501	0.108785	6.06243	1.34e-09	1.58e-08	383.235	380.602	360.565	390.441	298.995	324.864	528.605	631.769	617.493
1644	EXD3	287.698	0.758006	0.125157	6.05643	1.39e-09	1.64e-08	240.86	208.717	266.734	233.762	200.629	231.49	446.443	376.825	383.819
1645	UCKL1	2909.22	0.320251	0.0528779	6.05642	1.39e-09	1.64e-08	2713.69	2652.81	2935.12	2467.48	2534.15	2522.07	3593.32	3274.02	3490.32
1646	RFXANK	1695.32	-0.386249	0.0637933	-6.0547	1.41e-09	1.66e-08	1758.81	1851.27	1897.71	1782.12	1918.63	1836.35	1411.59	1291.49	1509.9
1647	HNRNPDL	7859.07	-0.25722	0.0425129	-6.05041	1.44e-09	1.7e-08	8584.24	8902.93	8430.05	7668.89	8084.55	7372.65	7210.4	7185.4	7292.56
1648	KIF23	3131.3	-0.282339	0.0466653	-6.0503	1.45e-09	1.7e-08	3166.5	3060.6	2989.95	3758.62	3889.86	3736.9	2502.46	2574.04	2502.75
1649	RHBDF2	416.217	0.599627	0.0991173	6.04968	1.45e-09	1.71e-08	301.877	350.785	343.696	387.927	425.605	424.073	508.807	500.943	502.242
1650	B4GALT3	2836.56	-0.30859	0.0510216	-6.04821	1.46e-09	1.72e-08	3136.53	3298.26	3251.41	2687	2687.06	2649.49	2719.24	2437.62	2662.41
1651	TMEM59L	1918.26	-0.333135	0.0550886	-6.04726	1.47e-09	1.73e-08	1941.86	1933.7	2082.21	2145.75	2229.32	2204.01	1557.11	1544.2	1626.21
1652	TMEM218	447.322	-0.590289	0.0976163	-6.04703	1.48e-09	1.73e-08	579.134	563.01	553.499	392.116	426.579	384.195	336.565	386.889	403.908
1653	RASSF7	1052.27	-0.399154	0.0660242	-6.04557	1.49e-09	1.74e-08	1118.66	1210.21	1150.22	1104.29	1123.91	1122.43	860.22	872.177	908.265
1654	MT-TR	98.6731	-1.23999	0.205115	-6.04531	1.49e-09	1.75e-08	166.996	137.683	144.437	93.002	72.0705	83.6475	51.4746	62.6179	76.1293
1655	PHKG2	1038.98	-0.406723	0.0672882	-6.04449	1.5e-09	1.75e-08	1190.38	1209.33	1156.55	1016.32	1099.56	995.989	910.704	872.177	899.806
1656	CACUL1	3196.42	0.298881	0.0494496	6.04415	1.5e-09	1.76e-08	2910.66	3103.57	2832.86	3054.82	2884.77	3090.09	3594.31	3672.09	3624.6
1657	ADORA1	222.285	-0.940841	0.155711	-6.04223	1.52e-09	1.78e-08	262.269	277.997	356.348	206.95	200.629	230.517	188.08	149.836	127.94
1658	MYLK	567.744	-0.565437	0.0935962	-6.04123	1.53e-09	1.79e-08	739.707	725.248	635.733	548.795	474.302	566.08	489.009	472.988	457.833
1659	HIPK1	3615.53	0.347877	0.0576213	6.0373	1.57e-09	1.83e-08	3057.31	2912.39	2843.4	4286.47	3813.89	4409	3641.83	3937.1	3638.35
1660	CAMTA2	2414.09	-0.372511	0.0617026	-6.0372	1.57e-09	1.83e-08	2618.41	2504.61	2727.43	2668.57	2428.97	2718.54	2155	2029.49	1875.74
1661	ZBTB45	599.619	-0.495787	0.0821342	-6.0363	1.58e-09	1.84e-08	662.632	663.861	634.678	683.69	667.139	693.496	471.191	466.279	453.604
1662	PTPRH	206.896	0.796589	0.132028	6.0335	1.6e-09	1.87e-08	161.644	148.207	167.631	190.193	184.072	182.857	280.141	265.008	282.313
1663	PSMG4	793.206	0.455554	0.0755091	6.03309	1.61e-09	1.87e-08	669.055	611.243	669.47	808.53	866.794	843.283	865.169	882.241	923.068
1664	EPHB2	772.07	0.447633	0.0742007	6.03273	1.61e-09	1.88e-08	758.976	734.018	758.029	541.255	535.659	553.435	1088.89	1011.95	966.42
1665	CFL1	31668.6	-0.266956	0.0442602	-6.03151	1.62e-09	1.89e-08	33053.4	35185.5	35375.4	31609.8	33061.8	30620.8	28938.6	27233.2	29938.9
1666	PSMB10	629.617	-0.515597	0.0854952	-6.03071	1.63e-09	1.9e-08	578.063	580.55	597.778	914.1	922.307	845.229	415.756	421.552	391.22
1667	PROCR	1138.51	-0.411247	0.0682323	-6.02716	1.67e-09	1.94e-08	1472.99	1554.86	1422.23	795.963	876.533	775.198	1078	1101.4	1169.43
1668	RPH3AL	545.303	-0.510783	0.0847494	-6.02698	1.67e-09	1.94e-08	647.645	655.968	696.881	509.416	485.989	507.721	461.292	479.697	463.12
1669	PER2	414.794	0.62246	0.103299	6.02578	1.68e-09	1.95e-08	335.063	330.615	321.556	421.441	365.222	439.636	534.544	517.715	467.349
1670	AKR7A2	237.247	-0.765871	0.127157	-6.02303	1.71e-09	1.99e-08	295.455	329.738	357.402	185.166	186.994	202.31	193.03	199.035	186.094
1671	JADE2	3101.21	-0.318621	0.0529084	-6.02213	1.72e-09	2e-08	3618.25	3834.08	3866.06	2537.03	2371.51	2608.63	3169.65	3019.08	2886.57
1672	NDUFB5	1873.95	0.458159	0.0760956	6.02083	1.74e-09	2.01e-08	1382	1492.59	1510.79	2077.88	2315.99	2058.12	1763.99	2019.43	2244.76
1673	ZHX3	2182.33	-0.403663	0.0670621	-6.01924	1.75e-09	2.03e-08	2847.5	2800.14	2933.02	1578.52	1318.7	1676.84	2129.27	2209.52	2147.48
1674	RAB15	1568.66	-0.353191	0.0587129	-6.01556	1.79e-09	2.07e-08	2251.24	2209.07	2320.48	693.744	653.504	685.715	1864.96	1666.08	1773.18
1675	FAM50B	1472.77	-0.356606	0.0592834	-6.01527	1.8e-09	2.08e-08	1560.77	1642.55	1668.93	1504.79	1560.23	1513.44	1313.59	1215.46	1275.17
1676	CTSC	1773.23	-0.393308	0.0653866	-6.01513	1.8e-09	2.08e-08	2154.89	2390.6	2115.95	1444.46	1453.1	1322.8	1577.89	1721.99	1777.41
1677	MRPL49	3368.83	-0.270574	0.0449867	-6.01454	1.8e-09	2.08e-08	3619.32	3627.12	3608.81	3545.8	3420.43	3498.6	2938.01	2946.39	3114.96
1678	CEP78	2321.4	-0.329301	0.0547608	-6.01345	1.82e-09	2.1e-08	2613.06	2543.19	2444.88	2448.21	2485.46	2305.17	1935.25	2118.94	1998.39
1679	PPP4R1	8726.2	0.249536	0.0415126	6.01109	1.84e-09	2.13e-08	7325.35	7397.18	6942.45	10621.5	9953.52	10534.7	8519.05	8744.14	8497.94
1680	NELFE	6017.72	0.292197	0.0486201	6.00979	1.86e-09	2.14e-08	4751.89	5110.94	5111.16	6886.33	7262.56	6699.58	6197.74	5807.81	6331.42
1681	ZBTB10	801.429	0.499757	0.083169	6.00894	1.87e-09	2.15e-08	598.403	689.293	597.778	878.91	839.524	936.657	868.139	958.277	845.881
1682	ADAM8	106.533	1.16585	0.194026	6.00872	1.87e-09	2.15e-08	72.7932	66.6492	60.0941	108.083	118.819	84.6201	144.525	150.954	152.259
1683	GADD45GIP1	3870.42	-0.401663	0.0668608	-6.00746	1.88e-09	2.17e-08	3913.7	4587.39	4652.55	3888.49	4117.76	3716.48	3391.38	3030.26	3535.78
1684	APEX2	1059.97	-0.409184	0.068114	-6.00734	1.89e-09	2.17e-08	1136.86	1111.99	1078.53	1165.46	1275.84	1264.44	811.715	855.405	839.537
1685	ZNF383	179.696	0.858027	0.142894	6.00463	1.92e-09	2.2e-08	123.106	138.56	128.623	182.652	172.385	163.404	242.525	228.108	237.904
1686	PUSL1	1224.42	0.383821	0.0639259	6.00416	1.92e-09	2.21e-08	898.139	1001.49	981.537	1454.52	1467.71	1454.1	1271.03	1227.76	1263.54
1687	MT-TY	520.796	-0.58848	0.0980966	-5.99899	1.99e-09	2.28e-08	471.015	538.455	491.296	718.042	733.366	736.292	367.251	334.335	297.116
1688	CAPNS1	8057.4	-0.232199	0.0387106	-5.99833	1.99e-09	2.29e-08	8555.34	8885.39	8850.7	7993.14	8055.34	7793.81	7526.18	7227.89	7628.79
1689	CTPS1	4375.03	-0.244727	0.0407989	-5.99837	1.99e-09	2.29e-08	5169.38	5319.66	5167.04	3542.45	3504.18	3455.81	4329.81	4391.08	4495.86
1690	ODC1	12090.6	0.260148	0.04337	5.99834	1.99e-09	2.29e-08	12375.9	12464.3	12261.3	9032.08	9452.92	8792.71	14143.6	14638	15654.1
1691	TOLLIP	2417.04	0.420489	0.0701329	5.99559	2.03e-09	2.32e-08	1463.36	1611.86	1862.92	3415.1	3265.57	3527.78	2279.73	2086.52	2240.53
1692	DIDO1	5312.85	0.292871	0.0488505	5.99526	2.03e-09	2.33e-08	4684.45	4887.32	5021.55	5240.79	4795.61	5308.7	6173.98	5918.51	5784.77
1693	MAPK8IP2	346.832	0.604788	0.100881	5.99504	2.03e-09	2.33e-08	319.005	307.814	328.936	227.897	243.481	242.189	488.019	483.052	481.095
1694	ACBD4	310.372	-0.698174	0.116474	-5.99424	2.04e-09	2.34e-08	431.406	370.955	420.659	284.033	280.491	253.86	255.393	225.872	270.682
1695	LDHB	31561	-0.282883	0.0472102	-5.99198	2.07e-09	2.37e-08	35997.3	38031.3	35977.4	27648.4	29435.9	26536.7	29475.1	28904.8	32042
1696	OSBPL2	3104.93	0.312377	0.0521551	5.98939	2.11e-09	2.41e-08	2606.64	2541.44	2771.71	3570.94	3341.54	3283.65	3387.42	3200.22	3240.78
1697	PPP1R26	5073.71	0.319479	0.0533538	5.98794	2.13e-09	2.43e-08	4945.65	4796.99	5129.09	4170.01	3785.65	4284.5	6434.33	5811.16	6306.05
1698	CAT	994.644	-0.408463	0.0682313	-5.98645	2.14e-09	2.45e-08	981.637	1004.12	978.375	1257.62	1243.7	1252.77	734.503	714.514	784.555
1699	PNPLA6	5061.56	-0.359252	0.0600168	-5.98586	2.15e-09	2.45e-08	6052.54	6271.16	6941.4	3717.56	3567.49	3989.79	5384.05	4698.58	4931.49
1700	OSER1	1438.15	0.364205	0.0608465	5.98563	2.16e-09	2.46e-08	1258.89	1308.43	1276.74	1348.11	1452.12	1351	1688.76	1565.45	1693.88
1701	SKIV2L2	1235.53	-0.382373	0.0639181	-5.98223	2.2e-09	2.51e-08	1403.41	1332.11	1295.71	1271.86	1384.92	1339.33	1025.53	1045.49	1021.4
1702	HOXC10	584.609	-0.492557	0.0823384	-5.9821	2.2e-09	2.51e-08	756.835	767.343	812.852	424.793	429.501	409.484	569.19	569.152	522.332
1703	BLOC1S2	1462.44	0.382945	0.0640327	5.98046	2.23e-09	2.53e-08	1296.36	1382.97	1238.78	1374.08	1449.2	1306.26	1654.12	1680.62	1779.52
1704	HFE	386.063	-0.578403	0.096722	-5.98006	2.23e-09	2.54e-08	558.795	565.641	536.63	228.735	231.794	239.271	354.383	391.362	367.958
1705	SIRPA	1638.65	-0.397473	0.0665053	-5.97657	2.28e-09	2.59e-08	1918.31	2115.23	1949.37	1373.25	1334.28	1514.41	1563.05	1405.55	1574.4
1706	HIST1H4I	125.027	1.2007	0.200968	5.97462	2.31e-09	2.62e-08	51.3834	58.7565	47.4427	185.166	211.342	207.173	102.949	114.054	146.972
1707	ATP6V0E1	3512.63	-0.314997	0.0527476	-5.97177	2.35e-09	2.66e-08	3815.22	4012.11	3938.8	3441.07	3632.74	3314.77	3116.19	2987.77	3354.98
1708	GMPPA	1856.48	-0.380937	0.06382	-5.96892	2.39e-09	2.71e-08	1886.2	2002.11	2182.37	1978.18	2097.84	1901.52	1595.71	1481.58	1582.86
1709	TNPO1	4353.49	-0.368265	0.061702	-5.96844	2.4e-09	2.72e-08	5126.57	5072.35	4626.19	4603.18	3883.04	4381.77	3742.8	4070.16	3675.35
1710	TPM2	10102.4	-0.268816	0.0450529	-5.96667	2.42e-09	2.74e-08	10349.5	11107.6	10931.9	10451.4	10963.5	10234.2	9046.66	8524.97	9312.1
1711	POFUT2	1809.73	0.344245	0.0577017	5.96594	2.43e-09	2.75e-08	1586.46	1527.67	1572.99	1909.47	1886.49	1858.72	2115.41	1954.57	1875.74
1712	SLC26A6	1219.17	-0.444892	0.0746163	-5.96239	2.49e-09	2.81e-08	1558.63	1399.63	1648.9	963.534	1071.32	949.302	1173.03	1155.08	1053.12
1713	SCMH1	882.63	-0.431633	0.0723978	-5.96197	2.49e-09	2.82e-08	1144.35	1029.55	1141.79	753.232	691.487	727.539	819.634	822.978	813.104
1714	HDAC2	4404.5	0.268145	0.0450022	5.95848	2.55e-09	2.88e-08	3673.91	3779.71	3854.46	4968.48	5024.48	4721.22	4484.23	4443.63	4690.41
1715	PDIA5	1056.97	-0.38804	0.0651506	-5.95605	2.58e-09	2.92e-08	1204.3	1278.61	1273.57	977.777	969.056	938.603	967.129	922.495	981.222
1716	SGPP1	937.198	-0.446565	0.0750225	-5.95241	2.64e-09	2.98e-08	899.21	1019.91	921.443	1169.65	1113.2	1223.59	685.998	714.514	687.279
1717	HLX	846.865	-0.460115	0.0773113	-5.95146	2.66e-09	3e-08	981.637	1058.49	1080.64	689.555	737.262	804.378	756.281	786.078	727.458
1718	KIFC1	4966.05	-0.261187	0.0438898	-5.95097	2.67e-09	3e-08	5006.67	5112.69	5097.46	5653.01	5368.28	5760.98	4379.3	4139.49	4176.54
1719	MTSS1L	1000.16	0.4555	0.0765416	5.95101	2.66e-09	3e-08	823.205	860.301	832.883	1044.81	917.438	1072.83	1236.38	1080.16	1133.48
1720	INAFM2	623.04	-0.491147	0.0825369	-5.95063	2.67e-09	3.01e-08	813.571	884.856	860.295	409.711	410.023	408.511	655.311	600.461	564.626
1721	SH3BGR	76.8738	1.41254	0.237399	5.95009	2.68e-09	3.02e-08	31.0441	44.7251	34.7913	89.6505	105.184	89.4834	92.0603	112.936	91.9896
1722	TALDO1	5328.28	-0.274564	0.0461498	-5.9494	2.69e-09	3.03e-08	5380.27	5755.51	5652.01	5725.9	5993.54	5567.42	4657.46	4454.81	4767.6
1723	KIAA1683	27.0337	2.53675	0.42656	5.947	2.73e-09	3.07e-08	3.21146	10.5236	10.5428	28.4871	24.3481	23.3435	51.4746	46.9634	44.4088
1724	FBXO2	1528.02	-0.421537	0.0708965	-5.94581	2.75e-09	3.09e-08	1911.89	2157.33	2159.17	966.047	961.264	947.356	1642.24	1376.47	1630.44
1725	RCC2	4972.76	-0.276132	0.0464662	-5.94265	2.8e-09	3.15e-08	4780.8	4912.75	4818.07	6296.48	5741.29	6221.04	4096.19	4010.9	3877.31
1726	MAPKAP1	6018.18	-0.251061	0.0422486	-5.94247	2.81e-09	3.15e-08	7423.83	7490.14	7903.96	4143.2	4102.17	3930.46	6485.8	6221.53	6462.53
1727	MIGA1	561.171	0.632723	0.106524	5.93975	2.85e-09	3.2e-08	431.406	413.927	327.882	730.61	621.364	703.222	551.372	657.487	613.264
1728	CHD1L	1948.95	-0.329434	0.0554664	-5.93934	2.86e-09	3.21e-08	2189.15	2345	2169.71	1843.28	1826.11	1829.55	1848.14	1794.67	1694.93
1729	KRTAP2-3	223.772	-0.877241	0.147729	-5.93816	2.88e-09	3.23e-08	254.776	218.364	240.377	275.654	351.587	284.985	116.808	129.708	141.685
1730	PPM1F	2228.47	-0.301274	0.0507478	-5.9367	2.91e-09	3.26e-08	2622.69	2612.47	2523.95	1980.69	1936.16	2083.41	2110.46	2066.39	2119.99
1731	2018-03-02	610.501	-0.482126	0.0812379	-5.93474	2.94e-09	3.29e-08	736.495	727.879	766.464	579.796	554.164	533.982	548.402	515.479	531.848
1732	TMEM128	1265.01	0.451648	0.0761177	5.93355	2.96e-09	3.32e-08	1035.16	1011.14	941.475	1433.57	1466.73	1407.42	1188.87	1426.79	1473.95
1733	C9orf16	2580.74	-0.348353	0.0587627	-5.92813	3.06e-09	3.43e-08	2385.05	2577.39	2639.92	3229.93	3381.47	3040.49	1956.03	1914.32	2102.02
1734	COMMD9	802.449	-0.467614	0.0789483	-5.92305	3.16e-09	3.53e-08	861.743	935.72	954.126	781.719	892.116	805.35	637.493	667.551	686.221
1735	NOP10	2026.64	-0.389962	0.0658416	-5.92273	3.17e-09	3.54e-08	2248.02	2547.58	2394.28	1797.2	2024.79	1738.12	1798.64	1766.72	1924.38
1736	SYT12	315.311	0.759802	0.128289	5.92256	3.17e-09	3.54e-08	162.714	163.992	130.731	520.308	498.65	585.532	265.292	250.471	260.109
1737	UBB	15548.9	-0.301026	0.050831	-5.92209	3.18e-09	3.55e-08	17218.8	18479.4	17796.3	14160.6	15116.3	13745.4	13879.3	13888.9	15655.2
1738	FAM76A	530.462	0.507146	0.0856484	5.92125	3.19e-09	3.56e-08	465.662	463.037	473.373	459.145	487.937	432.827	666.2	661.96	664.017
1739	NAT9	1204.05	-0.40824	0.0689448	-5.92126	3.19e-09	3.56e-08	1392.7	1405.77	1403.25	1120.21	1202.8	1147.72	1092.85	948.213	1122.91
1740	EFCAB14	2803.85	-0.289401	0.0488825	-5.92033	3.21e-09	3.58e-08	2832.51	2931.69	2830.75	3252.55	3082.47	3269.06	2353.97	2404.08	2277.54
1741	CDK17	1082.45	-0.400499	0.0676491	-5.92024	3.21e-09	3.58e-08	1408.76	1510.13	1471.78	692.069	636.947	692.523	1066.12	1184.15	1079.56
1742	DPH3	828.039	-0.496635	0.083949	-5.91591	3.3e-09	3.67e-08	893.857	979.568	925.66	904.046	855.107	907.478	587.008	655.251	744.376
1743	FLAD1	1518.66	-0.384455	0.0649948	-5.91516	3.32e-09	3.69e-08	1553.28	1584.67	1591.97	1702.52	1879.68	1734.23	1239.35	1109.23	1273.05
1744	TRIO	12032.4	0.367271	0.0621009	5.9141	3.34e-09	3.71e-08	10375.2	9944.76	10002	13489.5	11556.6	13813.5	13900.1	13382.3	11827.5
1745	YWHAE	14458.1	-0.229445	0.0387988	-5.91371	3.34e-09	3.71e-08	16990.8	17089.4	16948.7	11854.8	12229.6	11482.1	14055.5	14377.5	15094.8
1746	PWWP2A	2661.52	-0.303806	0.0513808	-5.91282	3.36e-09	3.73e-08	3210.39	3235.12	3085.89	2323.37	2152.38	2221.52	2528.19	2700.39	2496.41
1747	FAM86C1	216.204	-0.777934	0.131571	-5.91267	3.37e-09	3.73e-08	351.12	338.508	296.253	120.651	141.219	122.553	184.121	197.917	193.495
1748	MTHFD2L	477.232	-0.577232	0.0976316	-5.91235	3.37e-09	3.74e-08	678.689	630.536	606.213	355.251	349.639	390.031	381.11	439.443	464.177
1749	SCARF1	115.094	1.09572	0.185374	5.91086	3.4e-09	3.77e-08	81.3571	63.1413	91.7226	109.759	98.3665	89.4834	167.292	166.608	168.119
1750	SRSF6	5602.86	-0.234451	0.0396824	-5.90819	3.46e-09	3.83e-08	6255.93	6368.51	6341.51	5137.73	5197.84	4999.4	5221.7	5456.7	5446.42
1751	DGKZ	2222.25	0.340193	0.0575918	5.90698	3.48e-09	3.86e-08	1598.24	1688.15	1760.65	2919.09	2804.91	2842.07	2271.81	2063.03	2052.32
1752	ADO	1597.34	-0.350641	0.0593712	-5.90592	3.51e-09	3.88e-08	2053.2	2194.16	2048.47	1058.21	985.613	1096.17	1613.53	1619.12	1707.62
1753	SLC11A2	1840.87	-0.32344	0.0547762	-5.90476	3.53e-09	3.9e-08	2364.71	2301.15	2184.47	1422.68	1378.1	1440.49	1800.62	1889.72	1785.87
1754	C14orf80	788.065	-0.475685	0.0805899	-5.90253	3.58e-09	3.95e-08	821.064	896.256	954.126	828.639	875.559	794.651	606.806	644.069	671.418
1755	VIRMA	3873.24	0.26978	0.0457136	5.90153	3.6e-09	3.98e-08	3567.94	3428.93	3338.91	3953.84	3938.55	4169.73	4109.06	4241.24	4110.98
1756	MT-CYB	91442.5	-0.231442	0.0392282	-5.8999	3.64e-09	4.01e-08	96585.8	89681.8	88132.8	106053	104358	104442	75812.2	80036.8	77880.3
1757	DPYSL5	1626.99	-0.365217	0.0619172	-5.89847	3.67e-09	4.05e-08	1919.38	1857.41	1966.24	1476.3	1390.77	1577.63	1532.36	1404.43	1518.36
1758	SUPT7L	1686.66	-0.363762	0.0616772	-5.89783	3.68e-09	4.06e-08	1885.13	1777.6	1759.6	1830.71	1793	1923.89	1480.88	1303.79	1425.31
1759	LINC02019	21.2892	2.70561	0.458766	5.89757	3.69e-09	4.06e-08	7.49341	6.13874	9.48855	8.37855	4.86963	5.83587	60.3837	42.4907	46.5235
1760	PPIL6	49.4781	1.78295	0.302452	5.89497	3.75e-09	4.13e-08	14.9868	20.1702	28.4656	45.2442	59.4095	58.3587	70.2826	64.8542	83.5308
1761	CDC14A	834.17	0.444214	0.0754023	5.89126	3.83e-09	4.22e-08	720.438	748.05	710.587	831.153	742.131	786.87	930.502	1035.43	1002.37
1762	SCRN1	10852.9	-0.250957	0.0426092	-5.88973	3.87e-09	4.25e-08	11226.2	11793.4	11415.8	11471.1	10942.1	11886.7	9799.97	9871.26	9269.8
1763	SPOCD1	344.018	0.610722	0.103725	5.88791	3.91e-09	4.3e-08	311.512	313.076	300.471	258.897	250.299	249.97	505.837	446.152	459.948
1764	RBM12B	1154.34	0.486787	0.0826952	5.88652	3.94e-09	4.33e-08	875.659	908.534	816.015	1365.7	1224.22	1551.37	1168.08	1301.56	1177.89
1765	MAGEE1	655.19	-0.501481	0.085197	-5.88614	3.95e-09	4.34e-08	723.65	726.125	691.61	703.799	733.366	805.35	525.635	517.715	469.464
1766	ANKEF1	87.079	1.26452	0.214851	5.88557	3.97e-09	4.35e-08	42.8195	56.1256	50.6056	103.056	82.7837	87.5381	127.697	125.236	107.85
1767	C6orf120	869.748	-0.449288	0.0763678	-5.88321	4.02e-09	4.41e-08	837.121	897.133	809.689	1097.59	1176.5	1145.78	638.483	582.57	642.87
1768	AOC3	36.5076	1.95466	0.332559	5.87764	4.16e-09	4.56e-08	17.1278	16.6623	15.8142	35.1899	23.3742	28.2067	67.3129	60.3815	64.4985
1769	ZC3H7B	7455.37	0.296322	0.0504445	5.87422	4.25e-09	4.65e-08	5851.29	5770.42	6233.97	9196.3	8481.92	9642.8	7573.7	7185.4	7162.5
1770	SLC46A3	1392.71	0.350088	0.059611	5.87287	4.28e-09	4.69e-08	1176.47	1240.03	1147.06	1458.71	1491.08	1473.56	1470	1546.44	1531.05
1771	RABGGTB	2067.82	-0.339284	0.0577735	-5.87266	4.29e-09	4.69e-08	2545.62	2592.3	2421.69	1694.14	1807.61	1571.79	1962.96	1973.58	2040.69
1772	DDAH1	3612.65	0.27845	0.0474384	5.86972	4.37e-09	4.77e-08	2906.37	2854.51	2773.82	4650.94	4408.96	4564.62	3301.3	3532.32	3520.98
1773	ZNF436	413.637	0.561736	0.095721	5.86847	4.4e-09	4.81e-08	370.389	373.586	350.022	344.359	339.9	329.727	571.17	524.425	519.16
1774	SLC27A3	567.432	-0.550311	0.0937899	-5.86749	4.42e-09	4.83e-08	625.165	576.165	665.253	611.634	709.018	646.809	442.484	433.852	396.507
1775	GRAMD4	1077.54	0.445598	0.0759497	5.86702	4.44e-09	4.84e-08	917.408	780.497	931.986	1204.84	1090.8	1198.3	1227.47	1152.84	1193.75
1776	PHGDH	7626.9	0.275416	0.0469498	5.86617	4.46e-09	4.86e-08	7125.17	7626.95	7912.39	6087.86	6263.31	6195.75	9377.29	8652.45	9400.91
1777	ETF1	7018.98	-0.253415	0.0432139	-5.86421	4.51e-09	4.92e-08	8725.54	8710.87	8354.14	5469.52	5267.96	5004.26	7028.26	7206.64	7403.58
1778	UBN2	746.742	0.579362	0.0988223	5.86266	4.56e-09	4.96e-08	632.658	546.348	541.901	820.26	714.861	894.834	881.008	937.031	751.777
1779	SOX18	780.991	-0.487055	0.0830931	-5.86156	4.59e-09	4.99e-08	809.289	910.288	948.855	835.342	861.924	759.636	661.251	601.579	640.755
1780	GMDS	640.063	-0.49935	0.085209	-5.8603	4.62e-09	5.03e-08	716.156	770.851	790.712	604.932	668.113	597.204	504.847	537.843	569.913
1781	MCAM	1127.94	0.401711	0.0686051	5.85541	4.76e-09	5.18e-08	1140.07	1172.5	1182.91	699.609	609.677	729.484	1600.66	1515.13	1501.44
1782	ATP5O	994.088	0.473918	0.0809436	5.85492	4.77e-09	5.19e-08	773.963	846.269	813.906	1068.27	1118.07	943.466	1086.91	1057.79	1238.16
1783	LGR4	437.443	-0.652438	0.111437	-5.85476	4.78e-09	5.19e-08	650.856	569.149	591.453	361.954	285.36	324.864	338.544	439.443	375.36
1784	SLC25A35	347.862	-0.631854	0.10797	-5.85213	4.85e-09	5.27e-08	422.843	397.264	368.999	376.197	388.596	409.484	258.363	260.535	248.478
1785	SEC31A	4456.45	0.270936	0.0462999	5.85177	4.86e-09	5.28e-08	3815.22	3859.51	3772.22	5100.03	4728.41	5017.88	4612.92	4776.85	4425.02
1786	PPARA	1842.19	0.427108	0.0729932	5.85134	4.88e-09	5.29e-08	1544.71	1584.67	1474.94	1971.47	1699.5	2111.61	2127.29	2158.08	1907.46
1787	CTU1	884.494	-0.459663	0.0785744	-5.85003	4.91e-09	5.33e-08	845.685	879.594	962.56	1062.4	1140.47	1117.57	702.826	613.879	635.468
1788	DEGS1	6078.69	-0.273606	0.0467766	-5.84919	4.94e-09	5.35e-08	5709.98	5893.19	5596.13	7904.33	7857.63	7512.71	4453.54	4842.82	4937.83
1789	TMEM160	1086	-0.476887	0.0815303	-5.8492	4.94e-09	5.35e-08	1132.58	1320.71	1292.55	1097.59	1209.62	1027.11	841.412	874.414	978.05
1790	FAF2	4636.91	-0.275673	0.0471446	-5.8474	4.99e-09	5.4e-08	4880.35	4984.66	4800.15	5026.29	4749.83	5171.55	3895.24	4218.88	4005.25
1791	PKP3	1656.05	0.367031	0.0627744	5.84682	5.01e-09	5.42e-08	1396.99	1359.29	1413.79	1763.69	1822.21	1775.08	1857.05	1625.83	1890.54
1792	DNAL4	369.744	-0.646626	0.11063	-5.84496	5.07e-09	5.48e-08	378.953	398.141	381.65	451.604	478.197	497.994	222.727	239.29	279.141
1793	LINC00467	342.58	0.722095	0.123558	5.84418	5.09e-09	5.5e-08	247.283	238.534	231.942	326.764	456.771	397.812	377.15	392.48	414.482
1794	IMPACT	1182.64	0.416079	0.0711969	5.84406	5.09e-09	5.5e-08	983.778	962.905	847.643	1293.65	1421.93	1402.55	1195.79	1263.54	1271.99
1795	TEX2	1076.31	-0.393338	0.0673108	-5.84361	5.11e-09	5.51e-08	1416.26	1286.5	1297.82	857.964	860.95	923.04	1025.53	1034.31	984.394
1796	PAK1	1950.37	-0.325109	0.0556611	-5.84086	5.19e-09	5.6e-08	2042.49	2202.93	2219.27	1917.01	2031.61	1977.39	1678.86	1707.45	1776.35
1797	RNF149	1386.79	0.383379	0.0656541	5.83938	5.24e-09	5.65e-08	1058.71	1127.77	986.809	1799.71	1643.01	1721.58	1392.78	1350.76	1399.93
1798	PICART1	64.7165	2.00519	0.343525	5.8371	5.31e-09	5.72e-08	4.28195	14.9084	13.7057	129.868	160.698	124.499	45.5352	41.3725	47.5808
1799	MRAS	720.799	0.465923	0.0798248	5.83681	5.32e-09	5.73e-08	700.099	785.759	725.347	402.171	382.753	434.772	1078	971.695	1006.6
1800	JARID2	925.019	-0.453988	0.0778042	-5.83501	5.38e-09	5.79e-08	991.272	1057.62	1110.16	943.425	925.229	992.098	832.503	777.132	695.737
1801	TUT1	746.473	0.481474	0.0825462	5.83278	5.45e-09	5.86e-08	548.09	561.256	614.647	827.801	927.177	834.53	827.553	751.414	825.792
1802	NAP1L3	398.531	0.568683	0.0975586	5.82914	5.57e-09	5.99e-08	347.908	327.107	320.502	379.549	352.561	383.222	486.039	489.761	500.127
1803	ENOSF1	429.167	-0.553211	0.0949087	-5.82888	5.58e-09	6e-08	586.627	536.701	597.778	341.007	313.604	315.137	391.999	395.834	383.819
1804	MLF2	9885.71	-0.233881	0.0401415	-5.82642	5.66e-09	6.08e-08	10739.1	11136.6	11446.3	9182.06	9259.11	8874.41	9526.76	9133.26	9673.71
1805	KAT6A	4932.28	0.383534	0.0658785	5.82184	5.82e-09	6.25e-08	4618.08	4530.39	4385.82	4516.88	3966.8	4716.36	6180.91	6236.07	5239.18
1806	AC090673.1	111.275	-1.25234	0.215162	-5.82048	5.87e-09	6.29e-08	218.379	163.992	196.097	49.4335	80.8358	49.6049	59.3938	92.8086	90.9323
1807	TELO2	2349.23	-0.338159	0.0581657	-5.81371	6.11e-09	6.55e-08	2533.84	2622.12	2903.5	2154.96	2241	2314.9	2181.73	2055.21	2135.85
1808	ADCY5	279.609	0.652204	0.112186	5.8136	6.11e-09	6.55e-08	286.891	278.874	302.579	95.5155	82.7837	106.018	450.403	464.043	449.375
1809	TNRC6B	1935.63	0.346451	0.0596025	5.8127	6.15e-09	6.58e-08	2046.77	2017.02	2056.91	1185.57	1142.41	1191.49	2730.13	2690.33	2360.01
1810	CHAC1	252.937	0.691396	0.11897	5.81152	6.19e-09	6.63e-08	229.084	217.487	203.477	199.41	189.915	187.721	353.393	334.335	361.614
1811	TMUB1	2502.72	-0.364689	0.0627638	-5.81049	6.23e-09	6.66e-08	2081.03	2202.05	2428.01	3450.29	3538.27	3615.32	1778.84	1604.58	1826.05
1812	SGF29	551.353	0.568792	0.0979207	5.8087	6.3e-09	6.73e-08	477.437	515.654	540.847	371.17	374.961	408.511	825.573	650.778	797.243
1813	ZNF768	2493.7	-0.323298	0.055664	-5.80803	6.32e-09	6.75e-08	2609.85	2763.31	2792.8	2504.35	2624.73	2622.25	2180.74	2032.84	2312.43
1814	ATP5I	899.25	0.479954	0.0826631	5.80615	6.39e-09	6.83e-08	721.509	787.513	749.595	873.883	995.352	813.131	1024.54	997.413	1130.31
1815	ECSIT	1512.84	0.383173	0.0660004	5.80562	6.41e-09	6.85e-08	1303.85	1425.07	1473.89	1311.24	1342.07	1279.03	1911.49	1678.38	1890.54
1816	LRFN4	2690.88	-0.28651	0.0493839	-5.80169	6.57e-09	7e-08	2681.57	2875.56	2908.77	2979.41	2932.49	2896.54	2282.7	2314.62	2346.26
1817	PPT2	728.056	-0.43858	0.0755994	-5.80138	6.58e-09	7.01e-08	943.1	973.429	922.498	548.795	538.581	529.119	655.311	708.924	732.745
1818	URI1	9550.44	0.211228	0.036423	5.79931	6.66e-09	7.1e-08	8736.25	8813.48	8594.51	10045.9	9755.81	9739.1	9965.28	9959.59	10344.1
1819	FAT1	4816.72	-0.398315	0.0687008	-5.79782	6.72e-09	7.16e-08	6222.74	5966.86	5840.73	4088.73	3376.6	4174.59	4728.73	4820.46	4131.07
1820	ABCC2	245.664	0.743426	0.128257	5.79639	6.78e-09	7.21e-08	213.027	179.777	185.554	223.707	199.655	243.161	338.544	320.917	306.632
1821	ASGR1	334.883	0.628477	0.108485	5.79321	6.91e-09	7.35e-08	322.217	299.044	336.316	182.652	217.185	177.994	475.15	485.288	518.102
1822	P3H1	3274.61	0.281889	0.0486608	5.79293	6.92e-09	7.35e-08	3013.42	3027.28	3194.48	3004.55	2996.77	3012.28	3883.36	3542.38	3796.95
1823	C19orf60	755.133	-0.474351	0.0818976	-5.792	6.96e-09	7.39e-08	973.073	879.594	969.94	624.202	709.992	610.821	704.806	640.715	683.049
1824	SMAD6	37.594	2.02113	0.349156	5.78862	7.1e-09	7.54e-08	20.3393	25.4319	12.6514	9.21641	17.5307	13.617	74.2422	103.99	61.3264
1825	DDIT4L	192.038	-0.860021	0.148583	-5.78816	7.12e-09	7.55e-08	277.256	273.612	263.571	180.977	136.35	146.869	131.656	171.081	146.972
1826	HECTD3	1413.16	-0.37054	0.0640223	-5.78768	7.14e-09	7.57e-08	1762.02	1748.66	1846.05	1074.13	1040.15	1107.84	1498.7	1314.97	1325.92
1827	ADIRF-AS1	272.318	0.720786	0.124595	5.78504	7.25e-09	7.69e-08	239.789	205.209	221.399	207.788	258.09	221.763	357.353	395.834	343.639
1828	LZTS3	1067.66	0.393435	0.0680167	5.78438	7.28e-09	7.71e-08	1159.34	1183.02	1180.8	441.55	533.711	482.432	1526.42	1505.06	1596.6
1829	PIN1	1814.53	-0.338085	0.0584577	-5.78341	7.32e-09	7.75e-08	2164.53	2019.65	2267.76	1591.09	1607.95	1581.52	1765.97	1624.71	1707.62
1830	TXN2	1940.26	-0.333766	0.0577126	-5.78325	7.33e-09	7.76e-08	1850.87	2007.37	2036.87	2276.45	2394.88	2215.69	1518.5	1578.86	1582.86
1831	LLGL1	2542.25	-0.315925	0.0546407	-5.78186	7.39e-09	7.82e-08	2788.62	2900.99	2925.64	2486.75	2273.14	2584.32	2329.23	2245.3	2346.26
1832	SDF4	9787.81	-0.261077	0.0451778	-5.77887	7.52e-09	7.95e-08	10492.9	11010.3	11216.5	9301.87	9559.08	9209	9407.97	8516.03	9376.6
1833	TMEM40	405.932	1.37224	0.237486	5.77819	7.55e-09	7.98e-08	19.2688	19.2932	20.0314	1176.35	1122.94	1143.83	50.4847	52.5543	48.6382
1834	FAHD1	768.895	-0.477242	0.0826044	-5.77744	7.58e-09	8.01e-08	829.628	919.057	903.52	815.233	754.792	793.678	691.937	572.506	639.698
1835	EPOP	1598.36	-0.349372	0.0605118	-5.77362	7.76e-09	8.19e-08	1984.68	2018.77	2041.09	1255.11	1100.54	1241.1	1582.84	1528.55	1632.55
1836	WDR82	4877.59	0.269926	0.0467644	5.77204	7.83e-09	8.26e-08	4471.43	4717.18	4441.69	4624.96	4396.3	4804.87	5420.67	5663.56	5357.6
1837	ADRA2C	3773.32	-0.273323	0.0473565	-5.7716	7.85e-09	8.28e-08	4074.28	4300.63	4431.15	3537.43	3475.94	3546.26	3641.83	3386.96	3565.39
1838	SYF2	1401.86	0.362644	0.0628444	5.77051	7.9e-09	8.33e-08	1143.28	1178.64	1088.02	1572.65	1689.76	1556.23	1413.57	1462.57	1512.01
1839	TMEM65	1073.71	0.378964	0.0656869	5.76924	7.96e-09	8.39e-08	1119.73	1183.02	1047.96	652.689	647.66	649.727	1426.44	1495	1441.17
1840	BTRC	1367.38	0.334628	0.0580317	5.76629	8.1e-09	8.53e-08	1294.22	1361.05	1379	1041.45	1068.4	1072.83	1662.04	1701.86	1725.6
1841	MTA2	8802.29	-0.212054	0.0367787	-5.76568	8.13e-09	8.56e-08	9457.76	9443.14	9480.11	8943.27	8520.87	8876.36	8303.25	8035.21	8160.64
1842	MOB3A	612.96	-0.506924	0.0879227	-5.76556	8.14e-09	8.56e-08	632.658	644.568	671.578	668.609	742.131	785.897	466.241	464.043	440.916
1843	MFNG	65.8099	1.43816	0.249532	5.76341	8.24e-09	8.67e-08	28.9032	47.356	41.117	55.2985	59.4095	39.8785	101.959	107.345	111.022
1844	CCS	1645.43	-0.393737	0.0683181	-5.76328	8.25e-09	8.67e-08	1762.02	1817.94	1945.15	1710.06	1807.61	1563.04	1449.21	1292.61	1461.26
1845	MSRB2	644.386	0.500696	0.0868797	5.76309	8.26e-09	8.67e-08	483.86	506.885	493.404	697.096	783.036	735.32	711.735	638.478	749.662
1846	ETFA	2854.77	-0.315274	0.0547477	-5.75867	8.48e-09	8.9e-08	3329.22	3363.15	3116.46	2620.81	2801.01	2577.51	2572.74	2524.84	2787.18
1847	PABPC1L	1390.87	-0.400496	0.0695675	-5.75694	8.57e-09	8.98e-08	1757.74	1532.05	1697.4	1188.92	1261.23	1305.29	1292.8	1316.09	1166.26
1848	IER2	2504.43	-0.306412	0.0532372	-5.7556	8.63e-09	9.05e-08	2548.83	2462.51	2677.88	2837.82	2936.39	2863.47	2110.46	1962.4	2140.08
1849	TXNRD1	22353	0.211217	0.0367072	5.75411	8.71e-09	9.13e-08	20754.6	21546.1	20083	22678.2	21827.6	22058.6	23745.6	24466.8	24016.7
1850	AP003356.1	32.5377	2.1595	0.375573	5.74988	8.93e-09	9.35e-08	9.63439	9.64659	16.8685	25.1357	33.1135	37.9332	49.4948	58.1452	52.8676
1851	DPYD	531.056	-0.565635	0.098395	-5.74862	9e-09	9.42e-08	523.468	560.379	477.59	689.555	687.591	783.952	349.433	372.353	335.181
1852	PSMC4	6184.33	-0.278686	0.0484798	-5.7485	9e-09	9.42e-08	6755.85	7201.62	7214.46	5674.79	5800.7	5559.64	5920.57	5420.92	6110.44
1853	YKT6	7673.28	0.230582	0.0401252	5.74656	9.11e-09	9.52e-08	7082.35	7367.37	7188.1	7266.72	7363.85	7402.8	8658.62	8091.12	8638.56
1854	NDC80	3897.69	-0.274449	0.047782	-5.74377	9.26e-09	9.67e-08	3780.96	3580.64	3539.23	4981.89	5298.15	4887.54	2994.44	2993.36	3022.97
1855	SLC43A1	461.302	-0.56573	0.0984957	-5.74371	9.26e-09	9.67e-08	599.473	605.105	610.43	335.98	376.909	395.867	366.262	446.152	415.539
1856	TMEM199	394.01	-0.57325	0.0998059	-5.74365	9.27e-09	9.67e-08	465.662	518.285	475.482	373.684	369.118	360.851	310.827	344.398	327.779
1857	RPSAP52	131.915	-0.972297	0.169317	-5.74246	9.33e-09	9.73e-08	243.001	197.317	215.074	67.0284	76.9401	54.4681	110.868	106.227	116.309
1858	GUCD1	2803.95	0.27355	0.0476393	5.74212	9.35e-09	9.75e-08	2481.39	2339.74	2399.55	3095.04	3090.27	3107.6	2993.45	2834.58	2893.97
1859	JAG2	1584.96	0.345898	0.0602893	5.73729	9.62e-09	1e-07	1520.09	1549.59	1610.94	1179.7	1186.24	1272.22	2073.83	1865.12	2006.85
1860	KCND1	86.2838	1.3126	0.228819	5.73641	9.67e-09	1.01e-07	57.8063	45.6021	49.5513	69.542	88.6272	87.5381	146.505	93.9268	137.456
1861	ZC3H12C	1933.86	-0.376252	0.0655908	-5.73636	9.67e-09	1.01e-07	2386.12	2331.84	2104.35	1838.25	1721.9	1762.43	1678.86	1918.79	1662.16
1862	AC144652.1	219.791	-0.894423	0.155963	-5.73484	9.76e-09	1.02e-07	220.52	253.442	266.734	286.547	266.856	286.93	161.353	96.1631	139.57
1863	PCF11	2369.14	0.337262	0.0588344	5.73239	9.9e-09	1.03e-07	2260.87	2188.9	2048.47	2262.21	2085.17	2266.26	2811.31	2842.4	2556.68
1864	SEC11A	2805.54	0.352256	0.0614529	5.73212	9.92e-09	1.03e-07	2382.91	2582.66	2366.87	2749	3103.9	2699.09	3010.27	3041.44	3313.74
1865	CCNE1	2531.47	0.282959	0.0493696	5.73144	9.96e-09	1.03e-07	2225.54	2241.52	2188.69	2688.68	2738.68	2602.8	2738.05	2596.4	2762.86
1866	BYSL	3876.63	-0.268922	0.0469289	-5.7304	1e-08	1.04e-07	4062.5	4169.08	4339.43	3934.57	4075.88	3875.02	3399.3	3408.2	3625.66
1867	EPHB3	122.923	0.997119	0.174009	5.73026	1e-08	1.04e-07	102.767	99.0968	128.623	37.7035	35.0613	44.7417	204.909	210.217	243.191
1868	DDIT4	584.932	0.481694	0.0840806	5.72895	1.01e-08	1.05e-07	534.173	555.118	603.05	396.306	420.736	392.949	786.967	751.414	823.677
1869	FNDC3A	1181.74	-0.445517	0.0777693	-5.7287	1.01e-08	1.05e-07	1299.57	1296.15	1150.22	1498.09	1261.23	1377.27	896.846	982.877	873.373
1870	ZFP90	374.73	0.58053	0.101343	5.72837	1.01e-08	1.05e-07	324.358	315.707	336.316	311.682	293.152	332.645	506.827	490.879	461.005
1871	TRMU	2156.81	-0.284926	0.0497677	-5.72511	1.03e-08	1.07e-07	2425.72	2385.34	2298.34	2155.8	2177.7	2133.01	1950.1	1935.56	1949.76
1872	PREB	2508.07	-0.284753	0.0497608	-5.72242	1.05e-08	1.09e-07	2514.58	2646.67	2719	2738.11	2757.18	2728.27	2162.92	2106.64	2199.29
1873	RNF7	1558.28	-0.366703	0.0640946	-5.72127	1.06e-08	1.09e-07	1648.55	1736.39	1676.31	1653.09	1753.07	1630.15	1248.26	1252.36	1426.37
1874	MGST1	2761.22	-0.329468	0.0575876	-5.72116	1.06e-08	1.09e-07	3536.89	3485.05	3163.9	2170.88	2270.22	2114.53	2537.1	2723.88	2848.51
1875	FER	1633.4	-0.416982	0.0729673	-5.71465	1.1e-08	1.14e-07	2067.11	2085.42	1957.8	1421.84	1180.4	1408.39	1451.19	1667.2	1461.26
1876	ZNF589	352.047	-0.583872	0.102255	-5.70998	1.13e-08	1.17e-07	533.103	509.516	519.761	186.842	192.837	183.83	321.716	344.398	376.417
1877	P2RY11	249.386	0.730666	0.128033	5.70686	1.15e-08	1.19e-07	194.829	189.424	212.965	201.923	238.612	217.873	366.262	307.498	315.091
1878	IRS2	514.514	0.626215	0.109804	5.70301	1.18e-08	1.21e-07	400.362	428.835	447.016	519.47	394.44	471.733	748.361	626.179	594.232
1879	RASGRP2	826.751	0.428988	0.0752316	5.70223	1.18e-08	1.22e-07	863.883	915.549	877.163	414.738	389.57	403.648	1271.03	1091.34	1213.84
1880	FAAP20	2149.95	-0.325678	0.057131	-5.70055	1.19e-08	1.23e-07	2125.99	2333.6	2268.82	2354.37	2544.87	2351.86	1827.35	1720.87	1821.82
1881	KLHL15	561.755	0.51036	0.0895488	5.69925	1.2e-08	1.24e-07	404.644	392.003	413.279	738.988	655.452	728.511	565.231	600.461	557.224
1882	BDP1	1723.49	0.383488	0.0672892	5.6991	1.2e-08	1.24e-07	1625	1561.87	1540.31	1620.41	1383.95	1612.65	2033.25	2191.62	1942.36
1883	AP3S1	2050	0.359787	0.0631355	5.69864	1.21e-08	1.24e-07	1770.59	1936.33	1648.9	1994.93	2144.58	2075.62	2255.97	2202.81	2420.28
1884	KDR	175.347	0.839071	0.147265	5.69768	1.21e-08	1.25e-07	199.111	156.099	169.74	38.5414	30.1917	47.6596	318.747	320.917	297.116
1885	AL591848.4	82.6376	1.21076	0.212546	5.69646	1.22e-08	1.26e-07	61.0178	50.8639	46.3884	69.542	72.0705	77.8116	118.788	133.063	114.194
1886	SMARCA4	11532.6	-0.325814	0.0571973	-5.69632	1.22e-08	1.26e-07	11528.1	11420.7	12474.3	13443.4	12618.2	14052.8	10346.4	8806.75	9102.74
1887	NXPH4	713.703	-0.432004	0.0758448	-5.6959	1.23e-08	1.26e-07	810.359	848.023	848.698	682.014	690.513	684.742	603.837	603.815	651.329
1888	AAAS	2227.49	-0.280526	0.0492711	-5.69353	1.24e-08	1.28e-07	2383.98	2359.03	2428.01	2273.1	2368.59	2332.4	1968.9	1944.51	1988.88
1889	COL4A3BP	1244.58	0.372304	0.0654273	5.69035	1.27e-08	1.3e-07	1259.96	1320.71	1202.94	811.882	811.28	892.888	1651.15	1692.92	1557.48
1890	PGM1	3269.57	0.267317	0.0469844	5.68947	1.27e-08	1.31e-07	3202.9	3182.5	3209.24	2858.76	2602.33	2823.59	3863.56	3839.82	3843.47
1891	MFAP2	20.4831	2.79206	0.490769	5.68916	1.28e-08	1.31e-07	8.5639	4.38482	7.37998	7.5407	5.84355	11.6717	32.6666	49.1997	57.097
1892	EDEM3	1185.42	0.429694	0.0755442	5.68799	1.29e-08	1.32e-07	1176.47	1187.41	1016.33	968.561	832.706	929.849	1447.23	1604.58	1505.67
1893	NPRL3	2130.92	-0.316151	0.0555962	-5.68655	1.3e-08	1.33e-07	2210.56	2162.59	2339.45	2304.94	2300.41	2472.46	1860.01	1758.89	1768.95
1894	PNRC2	1035.69	-0.401249	0.0705648	-5.68625	1.3e-08	1.33e-07	1097.25	1125.14	1053.23	1207.35	1229.09	1127.3	794.887	805.087	881.831
1895	UHRF1	3236.42	-0.336741	0.0592332	-5.685	1.31e-08	1.34e-07	4241.27	4329.57	4262.47	1986.56	1869.94	2276.96	3531.95	3333.28	3295.77
1896	CUEDC2	3139.36	0.31658	0.0557083	5.68281	1.33e-08	1.35e-07	2386.12	2577.39	2515.52	3803.86	3973.62	3682.43	3167.67	2880.42	3267.22
1897	REC8	482.353	0.551155	0.0969978	5.68213	1.33e-08	1.36e-07	376.812	353.416	343.696	529.525	623.312	541.763	526.625	511.006	535.02
1898	ERCC3	2945.12	-0.295592	0.0520334	-5.68082	1.34e-08	1.37e-07	2944.91	2958	3198.69	3420.96	3208.11	3363.41	2566.8	2436.51	2408.65
1899	DAB2IP	4077.64	-0.328576	0.0578453	-5.68027	1.34e-08	1.37e-07	4146	4255.02	4360.51	4740.59	4146.97	4889.49	3545.81	3258.36	3356.03
1900	DPH5	1654.47	0.381078	0.0670945	5.67972	1.35e-08	1.38e-07	1353.1	1356.66	1406.41	1824.01	1867.99	1721.58	1666.99	1714.16	1979.36
1901	PDP1	1735.06	0.351183	0.0618548	5.67755	1.37e-08	1.39e-07	1210.72	1333.86	1151.28	2414.7	2359.82	2422.86	1560.08	1626.95	1535.27
1902	ABCC3	32.5447	2.33772	0.411809	5.6767	1.37e-08	1.4e-07	11.7754	7.89267	8.43426	37.7035	35.0613	50.5776	39.5958	64.8542	37.0073
1903	AL590666.1	16.1998	3.41282	0.601216	5.67653	1.37e-08	1.4e-07	4.28195	3.50785	2.10857	10.0543	10.7132	9.72645	43.5554	29.0726	32.7779
1904	CENPK	409.314	-0.60422	0.106455	-5.67581	1.38e-08	1.4e-07	564.147	456.021	475.482	417.252	381.779	406.566	331.615	343.28	307.689
1905	TMEM121	438.094	-0.578146	0.101883	-5.67462	1.39e-08	1.41e-07	544.878	594.581	616.755	351.061	321.395	337.508	369.231	362.289	445.145
1906	GRHL1	412.332	0.58308	0.102774	5.67342	1.4e-08	1.42e-07	360.754	359.555	319.448	396.306	379.831	335.563	486.039	530.015	543.479
1907	RPS6	32006.5	-0.302308	0.053289	-5.673	1.4e-08	1.43e-07	30103.2	32199.5	30975.9	39375	42990	36767.9	24716.7	24072.1	26857.8
1908	FBXO10	464.213	0.527062	0.0929088	5.67289	1.4e-08	1.43e-07	360.754	370.078	389.03	453.28	488.911	501.885	523.655	547.906	542.421
1909	XRN2	3323.21	-0.264905	0.0467032	-5.67208	1.41e-08	1.43e-07	3916.91	3989.31	3735.32	2829.44	2822.44	2921.83	3138.96	3327.69	3227.04
1910	SZT2	2508.3	-0.367932	0.0648825	-5.67074	1.42e-08	1.44e-07	2522.07	2349.38	2615.68	2985.28	2914.96	3387.72	1957.02	2023.9	1818.65
1911	SLC38A10	4260.14	-0.294081	0.0518721	-5.66935	1.43e-08	1.45e-07	5046.28	5054.82	5240.84	3427.67	3395.1	3668.82	4480.27	3947.16	4080.32
1912	MTBP	1134	-0.392496	0.0692401	-5.66862	1.44e-08	1.46e-07	1285.66	1288.26	1163.93	1216.57	1173.58	1227.48	921.593	1017.54	911.437
1913	RPUSD3	1399.02	-0.366402	0.0646426	-5.66812	1.44e-08	1.46e-07	1439.81	1559.24	1619.38	1462.9	1450.17	1476.48	1164.12	1145.01	1274.11
1914	NDUFS6	4849.59	0.324584	0.0573022	5.66443	1.48e-08	1.49e-07	4219.86	4436.56	4209.75	4716.29	5270.88	4680.37	5556.29	4932.27	5624.05
1915	LASP1	6220.05	0.243067	0.0429294	5.66201	1.5e-08	1.51e-07	5305.34	5475.76	5529.71	6807.58	6495.11	7063.35	6538.26	6296.45	6468.88
1916	MATN1-AS1	117.335	1.05044	0.185542	5.66149	1.5e-08	1.52e-07	86.7095	101.728	68.5284	78.7584	86.6794	99.2098	193.03	172.199	169.176
1917	CARD19	1689.11	0.347899	0.061491	5.65772	1.53e-08	1.55e-07	1551.14	1712.71	1758.54	1213.21	1285.58	1286.81	2102.54	2054.09	2237.36
1918	LRRC37B	303.203	0.657076	0.116156	5.65686	1.54e-08	1.56e-07	257.988	248.181	267.788	236.275	225.951	274.286	441.494	383.534	393.335
1919	DPY19L1	1201.49	0.367832	0.0650364	5.65578	1.55e-08	1.57e-07	1070.49	1100.59	1158.66	1103.46	1054.76	1027.11	1364.08	1499.47	1434.83
1920	LIN52	686.453	-0.461553	0.08161	-5.6556	1.55e-08	1.57e-07	694.746	702.447	643.113	904.046	860.95	888.998	467.231	513.243	503.299
1921	YWHAQ	10698.6	-0.206164	0.0364564	-5.6551	1.56e-08	1.57e-07	11391.1	11856.5	11232.3	10521	10647.9	10742.9	9801.95	10020	10073.4
1922	MED23	1286.3	0.414647	0.0733416	5.65363	1.57e-08	1.58e-07	985.919	934.843	820.232	1774.58	1623.53	1781.89	1200.74	1279.19	1175.78
1923	CDH24	1114.81	-0.397991	0.0704021	-5.65311	1.58e-08	1.59e-07	1419.47	1407.53	1583.53	736.475	817.123	723.648	1136.4	1133.83	1075.33
1924	SEMA3C	1694.75	-0.350563	0.0620315	-5.65137	1.59e-08	1.6e-07	2033.93	2045.08	1995.76	1579.36	1395.64	1435.62	1505.63	1687.33	1574.4
1925	TBC1D9	2046.7	0.356565	0.0630948	5.65126	1.59e-08	1.6e-07	1796.28	1729.37	1764.87	2206.07	1901.1	2249.73	2257.95	2333.63	2181.32
1926	ZNF471	195.376	0.802385	0.142002	5.65051	1.6e-08	1.61e-07	142.375	165.746	146.545	161.706	153.88	193.556	278.161	260.535	255.879
1927	CPE	691.433	-0.434597	0.0769204	-5.64996	1.6e-08	1.61e-07	742.918	768.22	764.355	756.583	732.392	774.226	565.231	569.152	549.823
1928	NFKB2	13610.6	-0.235332	0.0416525	-5.64989	1.61e-08	1.61e-07	13545.9	13695.5	14397.3	14981.7	15265.3	15243.3	12165.8	11153.8	12046.4
1929	PTPN21	677.226	0.500027	0.0885014	5.64993	1.61e-08	1.61e-07	494.565	493.73	497.622	871.37	770.375	866.627	750.341	722.342	628.067
1930	HMX2	666.772	-0.460031	0.0814347	-5.64907	1.61e-08	1.62e-07	727.932	745.419	775.952	697.934	691.487	727.539	533.554	513.243	587.888
1931	ZNF425	84.3142	1.21631	0.215326	5.64871	1.62e-08	1.62e-07	48.1719	50.8639	55.877	76.2448	76.9401	90.456	114.828	138.654	106.793
1932	FAM89B	207.579	-0.787973	0.13953	-5.64733	1.63e-08	1.63e-07	231.225	282.382	269.896	206.95	203.55	219.818	147.495	140.89	166.004
1933	PRPF4	3629.88	-0.259751	0.045999	-5.64687	1.63e-08	1.64e-07	3626.81	3757.79	3521.3	4155.76	4188.85	4305.9	2989.49	2991.12	3131.88
1934	HDAC3	3394.68	-0.257242	0.045556	-5.64671	1.64e-08	1.64e-07	3358.12	3577.13	3473.86	3868.38	3781.75	3780.67	2888.52	2853.59	2970.1
1935	RETSAT	1266.48	-0.366681	0.0649687	-5.64396	1.66e-08	1.66e-07	1540.43	1576.78	1551.9	1023.02	962.238	1122.43	1231.43	1214.34	1175.78
1936	KIFC3	4974.17	0.278636	0.0493762	5.64313	1.67e-08	1.67e-07	4726.2	4686.49	5105.89	4211.06	4101.2	4332.16	6129.44	5552.86	5922.23
1937	SH3BGRL	1741.22	-0.354261	0.0627816	-5.64274	1.67e-08	1.67e-07	2120.64	2317.81	2075.88	1410.95	1383.95	1260.55	1627.39	1756.65	1717.14
1938	PNMA1	2374.03	-0.306647	0.0543567	-5.64138	1.69e-08	1.69e-07	2939.56	2991.32	3023.68	1689.95	1685.86	1797.45	2414.36	2263.19	2560.91
1939	TMEM80	503.194	-0.527553	0.0935821	-5.63733	1.73e-08	1.73e-07	506.341	494.607	519.761	690.393	659.348	604.013	355.373	349.989	348.926
1940	HLA-DQB1	151.336	-0.951076	0.168716	-5.63713	1.73e-08	1.73e-07	148.798	158.73	161.305	211.977	222.055	215.927	67.3129	84.9814	90.9323
1941	FGF5	2891.77	-0.349936	0.0621078	-5.63434	1.76e-08	1.75e-07	3560.44	3562.22	3221.89	2629.19	2393.91	2537.63	2637.08	2957.58	2526.01
1942	POLDIP2	6358.43	0.246377	0.0437505	5.63141	1.79e-08	1.78e-07	5379.2	5503.82	5817.53	6967.61	6811.63	6938.85	6645.17	6340.06	6822.03
1943	C1QBP	8723.89	-0.269689	0.0479094	-5.62914	1.81e-08	1.81e-07	9241.52	9983.35	9714.16	8448.1	8889.02	8230.52	7770.68	7734.42	8503.22
1944	TUBB4A	1225.8	-0.427429	0.075985	-5.62518	1.85e-08	1.85e-07	1500.82	1622.38	1585.64	973.588	808.358	1038.79	1170.06	1167.38	1165.2
1945	TUFT1	526.115	0.488233	0.0868433	5.622	1.89e-08	1.88e-07	438.9	463.037	499.73	445.739	455.797	465.897	664.22	663.078	638.64
1946	IGF2BP2	2038.84	-0.326716	0.0581246	-5.62096	1.9e-08	1.89e-07	2678.36	2733.49	2765.38	1256.78	1123.91	1273.19	2299.53	2139.07	2079.81
1947	TRIAP1	657.59	-0.494201	0.0879421	-5.61962	1.91e-08	1.9e-07	696.887	746.296	685.284	751.556	803.488	720.73	451.393	525.543	537.135
1948	GSE1	1551.14	0.367446	0.0654054	5.61798	1.93e-08	1.92e-07	1394.85	1397	1353.7	1454.52	1376.16	1635.99	1839.23	1777.9	1730.88
1949	SNHG11	796.917	0.469602	0.0836045	5.61694	1.94e-08	1.93e-07	699.028	710.34	805.472	598.229	666.165	627.356	963.169	980.64	1121.85
1950	GEMIN7	309.502	-0.628368	0.112006	-5.6101	2.02e-08	2.01e-07	354.331	363.94	362.673	318.385	359.378	327.781	241.535	226.99	230.503
1951	NUP210	4239.91	0.317345	0.0565871	5.60808	2.05e-08	2.03e-07	3450.18	3162.33	3427.47	5333.79	4772.23	5509.06	4281.3	4214.41	4008.42
1952	COX8A	5215.76	-0.336757	0.0600855	-5.60464	2.09e-08	2.07e-07	5053.77	5793.22	5586.65	5783.72	6015.94	5691.92	4077.38	4167.44	4771.83
1953	ABHD12	5415.9	-0.239431	0.0427294	-5.60342	2.1e-08	2.08e-07	5395.26	5651.15	5609.84	6095.4	6040.29	5841.71	4748.53	4531.97	4828.93
1954	STK11IP	1274.89	-0.359378	0.0641358	-5.6034	2.1e-08	2.08e-07	1360.59	1325.97	1444.37	1317.11	1378.1	1430.76	1099.77	1039.9	1077.44
1955	DNMT1	14492.9	-0.280256	0.0500244	-5.60239	2.11e-08	2.1e-07	14104.7	14282.2	14946.6	17274.9	16049.3	18100	12677.6	11534	11467
1956	CIRBP	2889	0.310726	0.0554913	5.59954	2.15e-08	2.13e-07	2448.21	2382.71	2332.07	3318.75	3543.14	3093.01	2959.79	2858.06	3065.26
1957	RNF38	892.292	0.422728	0.0754935	5.59954	2.15e-08	2.13e-07	833.91	791.898	705.315	889.802	813.228	871.49	1060.18	1026.49	1038.32
1958	SMAGP	842.14	-0.405407	0.0724007	-5.5995	2.15e-08	2.13e-07	977.355	1001.49	954.126	816.071	795.697	817.995	731.533	786.078	698.91
1959	MRPL27	1000.5	-0.472348	0.084373	-5.59833	2.16e-08	2.14e-07	1186.1	1256.69	1187.12	898.181	1012.88	846.201	822.604	803.969	990.739
1960	SNAP91	170.486	0.872231	0.155944	5.59325	2.23e-08	2.2e-07	126.318	124.529	143.382	147.463	131.48	140.061	248.464	272.835	199.839
1961	ARHGEF39	526.573	-0.537201	0.0960483	-5.59303	2.23e-08	2.2e-07	482.79	544.594	540.847	698.771	659.348	731.429	351.413	337.689	392.278
1962	GANC	282.222	-0.663893	0.118723	-5.59193	2.25e-08	2.22e-07	392.869	362.186	344.751	257.222	224.003	265.532	241.535	221.399	230.503
1963	NPRL2	938.435	0.404955	0.0724363	5.5905	2.26e-08	2.23e-07	762.187	796.282	868.729	926.668	984.639	894.834	1093.84	1065.62	1053.12
1964	JPT2	2416.2	-0.272755	0.048793	-5.59004	2.27e-08	2.24e-07	3035.9	3098.31	2997.33	1644.71	1759.88	1648.63	2489.59	2553.91	2517.55
1965	GPR158	350.825	0.607822	0.108737	5.58985	2.27e-08	2.24e-07	278.327	272.736	257.245	392.116	345.744	378.359	379.13	417.08	436.686
1966	GYPC	688.974	0.48986	0.0876489	5.5889	2.29e-08	2.25e-07	582.345	605.982	629.407	594.04	650.582	586.505	837.452	767.069	947.387
1967	CIART	112.266	1.08123	0.193521	5.58713	2.31e-08	2.27e-07	89.921	99.9738	74.8541	62.8392	68.1748	53.4955	200.949	148.717	211.47
1968	GNAQ	1632.56	0.337292	0.060382	5.58597	2.32e-08	2.29e-07	1583.25	1644.31	1565.61	1273.54	1267.08	1299.45	2018.4	2161.43	1879.97
1969	EIF4G2	27097	-0.220046	0.0394129	-5.5831	2.36e-08	2.32e-07	30761.5	30879.6	29434.5	25334.2	23847.5	25419.1	25868	26962.6	25365.9
1970	ADTRP	189.735	0.802727	0.143808	5.58195	2.38e-08	2.34e-07	152.009	161.361	196.097	100.543	111.027	99.2098	301.918	266.126	319.32
1971	PNISR	2437.18	0.281409	0.0504308	5.58011	2.4e-08	2.36e-07	2456.77	2356.4	2328.91	1958.07	2134.84	2021.16	2901.39	2871.48	2905.6
1972	ATP7B	293.173	-0.682105	0.122298	-5.57742	2.44e-08	2.4e-07	408.926	389.372	362.673	263.087	237.638	254.833	281.131	213.572	227.331
1973	MYO1B	2104.34	-0.310899	0.0557639	-5.57527	2.47e-08	2.43e-07	2426.8	2537.93	2339.45	1914.5	1922.53	1908.33	2068.88	1971.34	1849.31
1974	HCAR1	300.061	-0.6241	0.112032	-5.57073	2.54e-08	2.49e-07	405.715	430.589	424.876	227.897	193.811	198.42	265.292	289.608	264.338
1975	LRRC8C	1765.05	-0.366384	0.0657814	-5.56972	2.55e-08	2.5e-07	2298.34	2345	2217.16	1374.08	1160.92	1165.23	1686.78	1839.4	1798.56
1976	KLF11	966.746	0.371139	0.0666602	5.56763	2.58e-08	2.53e-07	964.509	1001.49	952.017	691.231	636.947	677.934	1265.09	1288.14	1223.36
1977	FOXK1	3436.32	0.337263	0.0606033	5.5651	2.62e-08	2.57e-07	2828.23	2704.55	2938.29	3980.65	3693.13	4086.08	3878.41	3532.32	3285.19
1978	C17orf51	853.144	-0.416124	0.0747792	-5.5647	2.63e-08	2.57e-07	1023.39	1065.51	987.863	780.881	703.174	810.213	778.058	782.723	746.49
1979	GJC2	50.1395	1.79545	0.322716	5.56356	2.64e-08	2.59e-07	39.608	14.0314	15.8142	42.7306	44.8006	56.4134	83.1513	83.8632	70.8426
1980	ZFYVE1	1295.37	0.396413	0.0712639	5.5626	2.66e-08	2.6e-07	892.787	882.225	997.352	1848.31	1654.7	1738.12	1250.24	1140.54	1254.02
1981	C14orf93	973.035	0.39667	0.0713314	5.56094	2.68e-08	2.62e-07	824.275	796.282	846.589	1012.13	980.743	1053.37	1159.17	1043.26	1041.49
1982	PIP5KL1	136.511	0.978264	0.175914	5.56102	2.68e-08	2.62e-07	109.19	78.9267	98.0483	116.462	128.558	137.143	208.868	162.136	189.266
1983	CDKN2AIPNL	1787.75	-0.328752	0.0591262	-5.56017	2.7e-08	2.63e-07	1826.25	2080.16	1941.99	1905.28	1844.61	1830.52	1533.35	1535.26	1592.37
1984	SLAIN2	1645.81	-0.32422	0.0583337	-5.55802	2.73e-08	2.66e-07	1834.82	1846.88	1789.12	1736.87	1568.99	1664.2	1410.6	1461.46	1499.32
1985	MAGEA12	1522.96	-0.344658	0.0620145	-5.5577	2.73e-08	2.67e-07	1687.09	1723.23	1600.4	1571.82	1628.4	1548.45	1279.94	1256.83	1410.51
1986	DHX9	9896.56	-0.206012	0.0370695	-5.55746	2.74e-08	2.67e-07	11062.4	11107.6	10588.2	9509.66	9148.08	9250.83	9366.4	9453.06	9582.78
1987	ADCY7	346.963	0.647467	0.116657	5.55016	2.85e-08	2.78e-07	310.441	308.691	317.339	273.979	203.55	243.161	544.443	468.516	452.547
1988	ZNF316	7138.31	0.245349	0.0442159	5.54888	2.88e-08	2.8e-07	5919.8	6094.02	6286.69	8185.01	7865.42	8203.29	7586.56	7171.98	6932
1989	FAM86EP	142.829	0.924063	0.166632	5.54554	2.93e-08	2.85e-07	117.754	102.605	87.5055	123.165	120.767	149.787	195.999	191.208	196.667
1990	NAXD	954.055	0.370813	0.066875	5.54486	2.94e-08	2.86e-07	826.416	815.576	844.481	937.56	987.56	960.973	1065.13	1054.44	1094.36
1991	CCDC90B	1274.39	0.398971	0.0719745	5.54323	2.97e-08	2.89e-07	1114.38	1200.56	1118.59	1116.86	1257.34	1130.21	1405.65	1483.82	1642.07
1992	AP000692.2	32.6049	-1.93737	0.349596	-5.54174	2.99e-08	2.91e-07	53.5244	65.7722	62.2027	23.46	23.3742	17.5076	14.8484	19.009	13.7456
1993	HGS	4960.98	-0.299594	0.0540613	-5.54175	2.99e-08	2.91e-07	5808.47	5777.43	6498.6	3808.05	3989.2	4079.27	5192.01	4737.71	4758.08
1994	IRF1	1027.28	0.426447	0.0769908	5.53894	3.04e-08	2.96e-07	682.971	748.05	765.409	1416.81	1445.31	1233.31	967.129	987.349	999.197
1995	MAP4K2	1900.15	-0.303461	0.0547923	-5.53838	3.05e-08	2.96e-07	2432.15	2346.75	2453.32	1284.43	1415.11	1310.15	1935.25	2009.36	1914.86
1996	KLHL28	349.38	0.700341	0.126492	5.53666	3.08e-08	2.99e-07	254.776	307.814	229.834	344.359	347.691	366.687	387.049	506.534	399.679
1997	EFCAB8	67.8892	1.35462	0.244724	5.5353	3.11e-08	3.01e-07	28.9032	40.3403	41.117	73.7313	73.0444	71.0031	109.878	89.4541	83.5308
1998	RBM26	1565.08	0.326978	0.0590736	5.53509	3.11e-08	3.02e-07	1374.51	1380.34	1333.67	1600.3	1564.12	1701.16	1645.21	1774.55	1711.85
1999	NEU1	2536.27	-0.281945	0.05094	-5.53484	3.12e-08	3.02e-07	3057.31	3253.53	3203.97	1794.69	1883.57	1805.23	2550.96	2544.97	2732.2
[truncated: 29,644 more rows]

## Sheet: Overlap with NFKB genes
Differentially expressed genes overlapped with NFKB target gene database (Gilmore lab website)
CD44
CXCL3
SOD2
GRM2
APOE
DPYD
GSTP1
CD83
TRPC1
WNT10B
GCLC
GADD45B
UCP2
DCTN4
BRCA2
CXCL2
EGFR
ERBB2
ABCB9
G6PD
SLC3A2
TNIP1
IRF2
CDKN1A
MBP
BMI1
NFKBIA
KISS1
CASP4
IER2
IRF1
FAS
SKP2
PTHLH
CD40
TAP1
PRKCD
SERPINA1
TAPBP
EGR1
ASPH
SH3BGRL
PDGFB
DUSP1
PTX3
IL6
PSME1
PTPN1
SERPINE2
NQO1
SERPINB1
FOS
PAFAH2
CAV1
CXCL1
HIF1A
S100A10
IL11
TFPI2
TNIP3
C3
NFKB2
ADAM19
OXTR
FN1
FTH1
CEBPD
IL1A
NFKBIZ
ENO2
BCL2A1
PRDM1
HMOX1
CYP27B1
MYLK
TP53
MX1
RELB
LAMB2
CFLAR
PRKACA
NUAK2
NFKB1
IL1B
PPARGC1B
PGK1
PLAU
GNAI2
TGM2
PLK3
BDNF
PIM1
NR3C1
CDK6
CSF3
REV3L
CCL20
CYP2E1
S100A6
IL12A
HSP90AA1
TGM1
SLC11A2
ADORA1
JUNB
AMH
BCL2L1
TRAF1
SERPINE1
CXCL5
FSTL3
UPP1
F11R
KLF10
CD274
BAX
MMP9

## Sheet: Up List
RASGRF1
ANKRD1
TTC9B
RRAD
AL365181.2
PLB1
LINC00672
CALY
ADGRG1
NRARP
NFATC2
MFAP2
PYGM
CNTD2
LINC02019
SCRT1
LINC00511
SERPINA1
TMEM269
HECW1
KIAA1683
AATBC
SLC22A20
AC010207.1
SMAD7
HES1
ITGB2
ABCC3
EMP1
NHLH1
KLHL4
TCAP
OVGP1
PHYHIP
AP003356.1
MTUS2-AS1
NTN5
PYROXD2
AL365181.3
AC027020.2
AP003469.4
HIST1H2BD
VGF
TNXB
FERMT3
ZNF469
FER1L4
SMAD6
PICART1
PTHLH
HIST1H4E
GPR35
SAMD11
AOC3
HEY1
AL590666.2
FIBCD1
GNG3
SPOCK2
UNC13A
CFP
KCNK3
AC092687.3
HIST1H4H
AC131212.3
AOC2
VWCE
ANKRD53
NLGN3
PIM2
PHEX
BHMG1
AMIGO2
GJC2
PPIL6
THBS4
IGF2-AS
LAMA2
ADPRHL1
NOXA1
CFAP70
ZACN
TCEA3
IL32
RPL12P14
APOE
SLC34A3
PNPLA7
ATP2A1
AL121772.1
AC022509.3
PDGFB
ADSSL1
AC040904.1
CILP2
BEAN1
SMC1B
C9orf139
MMP9
BEST1
ARRDC3
AP002490.1
PLAC9
BHLHE41
GRM2
RNF224
ZG16B
DYNLRB1
AC145098.2
GDF15
GABRR2
LINC01611
AURKC
RPLP0P2
KRT7
ERICH2
CFAP43
HIVEP1
SH3TC1
AC120053.1
UQCRHL
DRD4
RBFOX3
PTX3
JAKMIP3
HSD17B10
PLAU
AP003119.3
CYP1A1
HIST2H2BE
SH2D3C
HPX
CCDC62
CD14
AC005674.2
ASB5
TCTEX1D2
MFNG
FAM238C
AL035252.3
SGPP2
GUCA1B
LINC01341
SH3BGR
FAAH
LINC00324
COL5A1
ITGB3
SLC7A9
TSPAN1
CYP1B1
HIST1H3D
S100A2
STXBP2
NPIPB2
TMEM40
MATN1
PCDH12
SMAD3
LINC00882
TFAP2E
EFCAB8
CYP27A1
ZKSCAN2
C10orf55
LCA5L
ATF3
ANGPTL4
SDSL
AC026803.2
KCND1
FAM71E1
IFITM2
AC015813.1
KCNJ4
PRR5L
ANKRD33B
ZNF844
DDIT3
AL022322.1
LAMC2
GRIK5
NOV
ANKEF1
AL391684.1
PAN3-AS1
TCTE1
CATSPER1
PRSS23
SLC10A5
RBM15
C12orf57
PDE2A
UCN
CLU
AL358472.2
ZSCAN18
PLK2
PIK3IP1
LINC00460
ZNF425
SYNE4
AL591848.4
TEX14
CFL1P1
LINC00659
L1CAM
COL5A2
HIST1H4I
RLF
IL17RE
CEL
QRICH2
NPIPA1
MASP2
SNORA12
TTLL9
NT5M
AC005261.2
ITGA3
AC016773.1
ADAM8
LYST
AVIL
AL031432.4
ZNF442
NANOS1
GGT1
ARMC12
TCP11L2
ZNF460
LGALS2
LY6G5C
ADAM19
ALOXE3
AC104986.2
AC136475.1
GPSM3
CNN1
COL11A2
PAG1
CPEB2
COL16A1
KIF26B
LURAP1L-AS1
PRKXP1
SCARF1
EXPH5
LINC00346
MYH3
DNAH5
C15orf48
AC023509.3
LINC01615
C5
NXNL2
STKLD1
ALDH3B1
CIART
RBAK
LINC00513
CPLX1
ZNF292
SPACA9
ARID5B
TBC1D10C
BMF
MAPRE3
VSIR
FBXO32
ST8SIA6
DUSP16
MATN1-AS1
TLE3
GNB1L
KRT80
PSPN
IL6R
ZNF480
ARHGAP4
STX1A
IMPDH1P8
TRPM2
NGEF
AF241725.1
RTBDN
ABCB6
MIDN
ABCG2
NMT2
SKOR1
AL365330.1
SLC3A2
ZC3H6
BICDL1
AC106782.2
CCDC40
AC127496.7
EPHB3
CALHM2
ATP6AP1L
NR1H3
FSCN1
HIST1H2BC
DCHS1
ANKLE1
SLC16A3
TOR4A
SMG7-AS1
LINC02086
AC015912.3
CYP2E1
ZNF846
DDN
PWAR5
HIC1
OSBPL7
PIP5KL1
EIF2AK3
HYPK
ZBTB34
PER3
AC102953.2
AC015813.6
EPB41L4A
ZBTB43
ECM1
LDLRAD4
FAM133A
TIGD4
HIST1H2BK
C1orf229
AC090922.1
C16orf71
CSRNP1
AHNAK2
PLPPR2
DHRS2
KIF17
MEX3B
SLFN5
DHRS3
CHD5
ZBED9
AL603756.1
DLL4
FAM86EP
TUBB3
NECTIN1
CDH8
ADRB1
ZNF525
ZNF850
ESCO1
TSPAN12
TMIE
AC096733.2
CD27-AS1
FA2H
KIAA1549L
PTPRE
DBP
JUN
IL31RA
ZNF280B
AK8
RHBDL1
CBX3P2
SERTAD2
C7orf57
RUNX2
HRAT92
PRSS27
ANKRD12
MYL5
SNAP91
C19orf54
RAB30
PLIN4
KCNAB2
SULT2B1
KCNMA1
MED19
AL390719.1
SLC16A6
AL035071.1
AC005261.4
ZNF383
CARMIL3
TMEM187
MAPT
YOD1
FBXW8
DCP2
SPEN
MLPH
NDUFV2-AS1
JAG1
CTNND2
SLC26A7
GSTO2
BCL9L
HIST1H3E
ZNF268
AC008079.2
ID3
ZNF264
LINC00641
KRCC1
KDR
NEBL
AC011448.1
C9orf116
MET
HSD17B6
LPXN
C2orf82
HERPUD1
NUAK1
B3GALNT2
ZNF557
TNKS1BP1
AP000648.3
NGFR
HIST1H2AC
Z97634.1
LRRC39
HSPG2
NEUROG2
SMIM14
NUAK2
AC087633.2
OXTR
PPP1R15A
LYPD5
NPR3
ADTRP
ZNF471
NAPB
HSD11B1L
SLC22A4
RELL1
CARF
AL645608.1
SURF1
C11orf1
PTPRH
FAM131C
PEAR1
SARM1
SH3BP1
MDM2
PRSS53
ZMYM5
KLF10
SPATA4
ZNF441
JMJD1C
ZFP3
GAS2L1P2
AC108463.3
N4BP2L1
BSCL2
TJP3
DMTN
KRT8P17
TRPC4
CHRNA10
SKIL
DYRK1A
PDGFA
ARL13A
CELSR3
ZNF267
CMTM3
FN3K
IFFO2
KLF4
L3MBTL3
HECW2
SYT12
SPIRE2
CREBRF
EXD3
MST1
MYOM1
AC104794.2
FRG1HP
SET
CREB3L2
OLFM2
CNIH2
STX18-AS1
GTF2IP13
EP300
ZNF160
AL121753.2
ABCC2
PPP1R10
KCNC1
EDIL3
NR1D2
KDM6B
ZNF280C
CACFD1
NELFA
GAN
SLC22A15
PRDM6
P2RY11
AP001157.1
ZNF286B
ANKRD37
LMLN
ZNF8
CHD7
YJEFN3
LINC02035
LINC00467
MYH15
ADIRF-AS1
KLHDC3
ABLIM2
IQCH-AS1
TRIP11
AL160006.1
PRKAG2-AS1
RAB27B
HLA-DOB
ZNF462
STYXL1
BEST3
CA13
UAP1L1
MX1
ZNF658
BSN
AL355987.4
PLXNC1
PPP1R3B
KDM3A
ZBTB41
KLHL28
PRKAA2
UQCC1
NIPSNAP3A
ZFP36
NR6A1
AC026250.1
HCFC1R1
LMO7
AL133216.2
VAV1
AL031985.3
RC3H1
CHAC1
VCPIP1
KANK3
ANPEP
MINDY2
PTGFR
POLR2A
TET3
AC006547.1
OSGIN1
FSTL3
JUND
TARSL2
CARS
AL392172.1
TLR6
PMS2CL
TMEM217
GLI3
DYNLL2
SLX4IP
SYNGR3
SLC26A10
NOL4L
ZCWPW1
CYP4V2
FCF1P2
CNTF
HDAC5
ZNF654
GJA3
ZNF527
AKAP8L
LRRC37B
SRCIN1
GNMT
NDRG1
C6orf48
TNS2
SPRY4
ID2
ADCY5
TMEM79
SS18
LRCH2
ATP2B4
CEP95
ADCY7
NPR2
ZNF121
POLR2J4
APTR
PCED1B
HHLA3
REV3L
SPTBN5
FAM168B
TMEM45A
SLC7A11
NINL
SSBP2
TAGLN
ZNF765
BCKDHB
ARID4A
AC008741.2
IRF2BPL
CARD9
PREX1
AC020916.1
AC008393.1
MEGF6
NCKAP5L
LINC01003
MIGA1
ASGR1
RBKS
HIP1R
LINC-PINT
IQCK
PLCD3
IRS2
SPRY1
RAB9B
PER2
ZNF256
AC093157.1
PRR16
PPARGC1B
PDP2
DCP1A
AL031587.6
SLC6A17
GADD45B
IPMK
MIB2
SPOCD1
VLDLR
FRMD3
SORL1
GPR158
ZBTB21
LRRC27
KIF26A
SQSTM1
EHMT1
CLEC2B
KATNAL1
LGALS3BP
ANKRD11
POLR3D
MAPK8IP2
TMEM189
PIWIL4
AMZ2P1
ICAM5
LINC01963
SLC17A5
PIM1
KMT2A
ACHE
RHBDF2
LINC01024
PARD6B
GFOD1
PACS1
KLHL11
CAPN10-AS1
AL596244.1
UTP11
ZNF550
TMED4
GABPB2
FRMD4A
OPRL1
OSR2
GLIS3
GCLC
TMEM156
QKI
PTK2B
LFNG
GRK4
ALDH6A1
GRHL1
NEK1
NARF
TPM1
BBC3
ZFP90
SFXN3
UBN2
SMIM19
TMEM182
RARS2
KCTD2
CDK5R1
HIC2
FAM227A
KIAA1024
HMOX1
ZFP82
DOK1
DNAJC25
GFPT2
TGM1
DTX4
YBEY
MAP3K14
SGF29
DUSP8
NAP1L3
GOLGB1
KMT2C
TP53
CCDC191
EVI5L
OCIAD2
PAAF1
ATL1
ZNF436
RERE
AC009404.1
AP001972.5
MISP3
LSM11
ING4
KDM7A
BOD1L1
UCP3
TSSK5P
SLC22A5
IGFBP6
PEX1
TPPP
WDR74
STK40
REC8
ZNF76
S100A6
NSMF
GAB2
KAT6B
SPTY2D1
RPIA
AKAP13
TBX19
COL1A1
LINC00888
AP001486.2
DNAJC27
GRK5
NEK6
GOLGA3
BCL6
STX11
EPB41L4B
GCNA
SLC2A11
KREMEN2
HABP4
FAM234A
MTSS1
FAM43A
PLAGL2
SEZ6L2
MBP
STX3
CUTC
AFG3L2
AK4
USP40
SLC44A3
ZBTB48
MICALL2
ARMC5
HDAC10
BRCA2
MRNIP
FBXO10
FYN
TBCK
CEP350
ZNF622
MAFK
CYP27B1
ZMIZ1
MPC1
HIVEP2
FRS2
MAP9
HACD1
KIAA0907
USP49
ZNF667
IFI16
DAGLA
LMTK3
PIK3C2B
FURIN
MAP3K21
FAT4
ZNF28
JAKMIP1
RBM27
ATXN7L1
TBCE
SIRT5
DMPK
KLHL15
USF2
TSTA3
PPIC
TBCCD1
TRNAU1AP
FAM171A1
BHLHE40
USP53
FAM76A
CACNB4
ZNF33B
SUN3
ZNF284
RYBP
PRKCE
ANKRD10
UBFD1
CIB2
GPR180
PPM1H
ETV3
PLA2G6
KIF21A
ACOT8
TMEM242
VAV2
MSRB2
PLCXD2
PRELID3B
PTPN21
ZBTB10
ZNF510
PAPOLG
FAM81A
ZNF583
APC
DHDDS
INPP1
IGIP
ZNF555
ATP9A
COX10
ARL8A
LINC01270
CTGF
GABPB1-AS1
MNT
LAGE3
METRNL
RANBP2
PPARG
PARL
NOP53
AC025594.2
COL7A1
FOXO3
ZRANB3
HEXIM1
HOOK2
ZNF766
GYPC
NDUFA5
DCP1B
TUFT1
RBM12B
SEC24A
RAB26
SNHG19
IL1RAP
ZNF711
POLR3GL
TMEM67
ZNF717
SMURF1
MAGED2
ICA1
ZBTB12
NR1D1
DDIT4
AC125257.1
TUT1
MVB12B
ZFP69B
ATP5I
KIF9
AL731571.1
SH3BP5-AS1
TMEM198
SEC31B
CCT6P1
GPR162
LINC00944
TPRG1L
ATP5O
STC2
NADK2
GSDMB
CECR2
UBAC1
RSF1
TMEM116
CBX6
SERPINE1
FNIP1
SNHG11
SNRPN
SLC30A6
FOS
DZIP3
KIAA1551
MRAS
HDAC9
ASH1L
TRPC1
MRPS18B
SNX30
NR1H2
IER5L
NFXL1
RNF103
ZC3H8
CDYL2
B4GALT4
ZNF814
SLC9A8
DTNBP1
MUC1
ZNF227
EFNA1
ZNF354A
NDUFB5
MED12L
ZNF467
LARP1
PSMG4
AMER1
VDR
MTSS1L
ZNF286A
GFPT1
ACVR2A
ZNF398
ZNF605
AC093297.3
COG6
SLC36A1
SERPINE2
STK19
TMEM128
PPP1R21
EXOC6B
C22orf34
LINC00963
WARS
MYNN
EPHB2
GNAI2
GRAMD4
SETD2
CCDC171
BX322557.1
FOXD3-AS1
SUPT5H
ZMIZ2
ZNF629
CDC14A
ADAMTS10
AC005332.8
LY6E
MAX
ULK2
KRT8
PRKAG2
CAMK2D
C10orf35
ZMAT1
RUSC2
SUDS3
ZNF697
TRAFD1
ZCCHC14
HS1BP3
DDR1
HSPA14
NPAS2
AIG1
ZNF84
LINC00265
ZKSCAN1
SEL1L
PRKRIP1
EDEM3
NQO2
RASGRP2
DENND6B
CCDC58
DIP2C
PPARA
SCX
IRF1
NEK11
ZSCAN12
NOL8
C20orf194
FAM114A2
FOXJ3
CPEB3
CACNB3
SBNO1
GLIS2
RNF38
PHC3
DAGLB
PEX12
RIT1
ID1
ZNF333
PGAP1
TOLLIP
SYT11
MFSD8
CRBN
FTH1
SNHG5
IGBP1
CCNY
OGDH
PDGFC
TCEA2
CORO2B
IMPACT
UGDH
DLL1
ATG4D
ENDOV
SAP30L
TUBA1A
MYOF
MED23
TSPAN9
PLK3
LINC00668
FSD1L
DENND1B
MSTO2P
AHRR
CHD2
TBC1D12
MRPS36
NUDT19
CSRP2
APOO
KAT2B
ZNF304
ZNF12
LCOR
TUBGCP5
N4BP3
CCDC115
NPRL2
BAG1
ZBTB37
ANKDD1A
COG3
BECN1
FAM216A
CDC42BPG
SAMD12
SPHK1
LONRF1
CACNA2D2
MCAM
SMIM29
SUCO
ZNF689
C16orf87
RNF214
MMD
DMRTA1
RIMS2
RRAGD
CCDC90B
RIBC2
PLEKHA3
SLC13A3
FOSB
SYVN1
UPP1
SHISA5
MLH1
ZNF845
C14orf93
ZFYVE1
TSC22D3
TMEM87B
ZFHX2
TTC19
ZNF670
CYB5R3
RILPL1
EXOC8
LZTS3
SEC24D
GABARAPL1
ZNF628
ZNF776
ZPR1
MAP7D3
MAP2K7
CCDC174
ZNF721
SFT2D2
CCNK
CLN8
TMEM134
UBQLN4
CEP295
DFNA5
SIPA1L2
SLC30A1
ACBD3
WBP4
HMGCL
ARHGAP5
RARA
PUSL1
PPP1R16A
KAT6A
BDP1
RNF149
BTG1
ECSIT
BLOC1S2
CISD1
LPIN2
TANC2
FAM13B
UFL1
DBNDD1
DPH5
PCMTD1
NKTR
MB21D2
GPR107
RICTOR
SMARCD3
TMEM65
CRTC1
SOCS3
TIMM44
TAF1A
ZNF181
MYBL1
RUFY1
AXL
ARHGAP26
THUMPD3
SLC39A10
ZNF211
CAMLG
ZNF706
SLC41A2
FHOD3
CSNK1G1
COL4A3BP
SAMM50
KLF11
C14orf28
NXF1
NAXD
MSTO1
ATF1
CLIC1
RNF139
RSRP1
TRAF1
RBM38
GKAP1
GPCPD1
NR3C1
DPY19L1
GSE1
SLC35A5
TRIO
ELP2
PKP3
LINC00662
ELP5
IL17RD
RNF212
MTCL1
HSD17B12
AMH
ELMSAN1
PLTP
OSER1
PPP1R16B
PRADC1
SYF2
MAP2K5
COG7
GLCCI1
THYN1
DENND5B
EIF4B
DENND6A
PHYH
PNN
TBKBP1
FHL2
FAM155B
EPC2
NRG2
AP3S1
IRF5
TAF3
SFMBT1
ZNF197
ARID4B
REPS1
ZBTB39
PTPN14
RNF111
TIPRL
LMNA
GLRB
ZNF512B
EEFSEC
GPRASP2
SNAPC1
ANXA4
DHX35
NAPG
AC243964.3
MRRF
LRRCC1
TMEM55A
CSPP1
TBC1D9
CHKA
APLN
THUMPD2
C6orf136
ZNF627
CES2
CRISPLD1
XPNPEP3
PPP1R3D
BCL7A
DNAJB4
DSP
ATP6V0A1
NR4A1
TRAPPC6B
SLC39A11
ELMOD1
ZFHX4
YTHDC1
NMI
SEC11A
MRPS23
PDP1
SHPRH
AL391121.1
COX5B
FNTA
SNCA
SLC46A3
ERICH1
LRIG2
DYRK2
FBXO30
EFNA5
CD83
ZNF761
CARD19
HIPK1
LZIC
TMEM159
CENPH
KLHL24
VGLL4
TNRC6B
JAG2
SLC30A7
SP2
TACC2
FBXL20
ZNF518A
STAG3L4
RNPC3
MBTD1
TLN2
TCTN1
POFUT2
RPS6KC1
TMEM183A
PIKFYVE
DYNC2LI1
TRPC4AP
CTAGE5
BTNL9
PCLO
CDKN1C
DGKZ
YAF2
SVIL
BVES
ZFAND2A
WNT3
FAM214A
SF3B4
SLC16A2
CCDC12
TJP1
GNAQ
FOXK1
PCF11
LY6K
ZNF669
OGFR
SLC35D2
HIPK3
ENAH
CERK
GRB10
RALGPS2
BTRC
ZNF92
ADRM1
ELK4
RAB8B
THOC6
THOC1
ACO2
BSDC1
USP43
CITED2
ZCCHC6
PIP5K1C
SMARCA2
UBE2E1
MECP2
IMPDH2
CHML
FAM162A
TAGLN2
SETD1B
EMP3
RSRC1
MXD1
ACVR2B
DSTYK
RBM26
FXYD5
MFAP1
CPTP
C1orf52
YIPF2
TGIF2
CNOT3
SLC2A4RG
AAED1
DPY30
TM9SF4
UBXN2B
SMOX
AJUBA
NDUFS6
TNRC18
PLPP2
TNRC6C
ST7L
IRF2BP2
CDK11B
PRKCA
MAZ
HLTF
MITD1
CRMP1
CASP8AP2
CCDC112
UCKL1
DNMT3A
NCR3LG1
RAB3IL1
PPP1R26
IBTK
POT1
METTL2B
ZNF143
PCGF6
C1QTNF12
DPCD
NFIL3
RASSF3
ATAD1
TAF12
NUP210
CCDC142
ABHD8
SUGT1
ZFP62
NQO1
CUEDC2
CRKL
FIP1L1
SCAMP1
CCDC113
CRIP2
RIN1
CRYBG1
FOSL2
TOP1MT
HBP1
PLA2G16
COMMD6
MIER1
NANS
GFI1
ZIC2
AC132008.2
DGUOK
IDS
SGMS2
FBXO42
CCDC93
TOMM70
ANKMY2
AFAP1L1
GDAP2
GINS1
OSBPL2
GOSR1
ROGDI
CIRBP
DNAJB9
CLIP2
RNF24
ICE1
NSMCE1
PYGB
CFAP36
VEZF1
TLE4
SLC22A18
IFT52
CCNT2
ABLIM3
MOSPD1
INIP
RIN3
EFR3A
RASAL2
FRAT2
HELZ
SAFB2
ACIN1
EVC
VANGL1
HERC1
TMEM263
SIAE
ATP6V0D1
LIFR
MMP17
MRPL21
ZC4H2
GPR161
SNX6
PCID2
M6PR
SCARB2
FAM3C
NGDN
NLRC5
KCNN4
AGO3
ZNF653
DNAH1
UBE2Q2
NDUFS3
TMEM170A
NIPAL3
DOCK6
PALM
SNX27
GZF1
PRRC1
HSF1
CYB5R4
CYP2U1
PXDC1
COX19
CACUL1
TBPL1
EFL1
GRK2
CDKN2AIP
STN1
SMAP2
ARMCX1
ZNF451
UQCRB
ZC3H7B
KLF7
SAMHD1
NEAT1
SPRED2
RAPGEFL1
PRDM11
IFNAR2
ETFB
SMARCD1
SLC2A10
CREBBP
MIB1
CDK6
BCORL1
TRPS1
LINC01578
DIDO1
USP42
KMT2E
ADPRHL2
TRO
NELFE
VPS13D
ZFAND2B
TBRG1
LRP11
SNAPC5
ZNF445
DPY19L4
IK
E2F7
AIFM2
IMPA1
DAP
METTL2A
TNNT1
XRN1
ZNF574
NUB1
DROSHA
DCAF17
STX4
ABR
MAP3K9
ZNF581
KIAA0355
GOLGA5
TMEM164
ACTR1B
GNL2
SWI5
MDM4
EBAG9
GCC2
RLIM
LMBRD1
CCNE1
MGA
CAV2
BEND3
TLE1
SYNJ2
FAM69B
HOMER2
GPATCH1
DECR2
P3H1
GMCL1
PNISR
SDHAP1
ZBTB6
AGBL5
CHN1
BABAM2
ZFP1
ZEB1
PLPBP
ECI1
KMT2B
CARD10
CAMTA1
SLU7
SCML2
KIFC3
DDAH1
DOK4
LINC00174
MIEF1
ARRDC2
LRP5
IKZF5
EMSY
CPNE7
MFSD9
RAB6B
FAM32A
XPC
PHGDH
ZNF644
INO80
PPP1R7
FEM1B
SLC15A4
RIDA
ATG2A
POGLUT1
C2orf49
GUCD1
ZNF395
AMMECR1L
ITGA5
FASTKD1
ABCB9
NCOA2
SOCS7
SEC31A
KANK2
COX6B1
ARVCF
SRSF10
PTPRA
REV1
FBXO3
WDR82
VIRMA
MROH1
CAV1
EAPP
CLK4
UTP4
RBBP6
TCFL5
HDAC2
MAGOHB
RHBDD2
HIRA
PPIL4
SETDB1
ERN1
NIPSNAP1
DUSP22
USE1
PGM1
TTC38
PPP4R1L
NEDD4L
GLOD4
LUC7L3
KANSL1
TSC22D4
GPX4
ATP6V1B2
PRR14L
MUTYH
ZNF317
PRDM2
CRCP
UPF2
MPHOSPH10
KLHL18
NDUFA12
MSL2
RBM33
KAT8
COX4I1
AC021078.1
NGRN
TRIM37
MIGA2
UBXN1
CAMSAP1
FAM96A
MKL1
CBX8
CCDC34
ODC1
ELF4
MED9
AP3M2
ERLIN2
ZNF185
ABRACL
SPRED1
ISCU
FBXW5
TM2D3
FGFR1OP2
CRY1
KRI1
FAM126B
CCNT1
COX7B
PPRC1
SYNE1
CAPN2
MKRN1
C5orf42
PAN2
RGS10
SUB1
RGS3
SH3GL1
MRPS9
UQCRH
KCTD18
DNAJB2
MLF1
TMEM237
AGPAT4
HBEGF
DNMBP
ARFGAP3
PRDX5
KLHL21
NCOA3
MMP15
PAPD4
DPP7
TNFRSF10B
C1orf109
PJA2
PRMT2
CTDSPL2
PPP4R1
SLC7A1
RRN3
DMTF1
FAM83G
XBP1
SMARCAL1
DLG1
NDUFA8
NF2
WDR60
SLC2A3
DGKE
POLDIP2
ZCRB1
SAR1B
ZNF316
DIP2A
PMPCA
BRSK1
ACBD5
MRPL10
SYT1
PLEKHA1
RNF114
EIF2B1
NDUFAF6
SMC6
LASP1
COX7A2L
ZSCAN29
CXorf56
BCOR
RPAP3
SCAF8
NHLRC2
SARS
PCYOX1L
ARL1
GPBP1L1
FLCN
NPDC1
DDX50
PPP6R1
STK32C
EIF4E2
MRPS22
ABI2
COG1
USP15
NFX1
USP47
VDAC2
AKAP9
SDHB
USP12
PRDM4
MTIF2
IPO13
ELMOD2
PDXK
F11R
KIAA1324L
ATP5J
TYMP
PER1
FRA10AC1
ASAP2
RNF11
BOD1
2019-03-04
MSH2
BRD2
CBFA2T2
INF2
LRSAM1
SETX
EMC9
STK38
SLC35F2
RIF1
SPATA13
FAM204A
SLC20A2
TSPYL2
PBX2
PAX2
WDR3
ATP5C1
PRMT7
MOB1B
BTBD2
MTG2
CAAP1
ATXN7L2
YKT6
SLC9A7
HTATIP2
SYNGAP1
TRIM28
LAMTOR2
BLVRB
DDAH2
CENPV
VPS4B
MAD1L1
PDRG1
SNX10
HMGA1
LCMT1
PDCD4
KIAA0930
PISD
YTHDF1
FAM57A
PSMF1
CPSF3
NECAB3
BAHD1
MAP3K2
DCAF13
PGLS
SAP30BP
STK10
ADAM17
RIOK3
LATS1
SDCCAG3
R3HCC1
CWC15
VAMP2
ARHGEF11
TTC27
TMEM38B
MAPK8
THAP9-AS1
FCHSD1
AKIRIN1
C16orf72
ACAP3
ASAH1
TM9SF2
DNAJA3
ANKRD28
CYTH3
TRA2A
SDAD1
WDR83OS
GTF3C3
CEP250
TAF1
NFYC
CDH2
SNX5
IGFBP3
WIPI1
PRPF38B
RARS
PEX14
FGD1
HERC5
UVSSA
PPP1R14B
RSL24D1
TMEM14C
SAR1A
AMOTL1
EHD4
ZBTB7A
DNAJC7
C16orf58
URI1
TXNRD1
NID1
WDR70
POLE3
TRAPPC8
S100A10
PJA1
SRPRA
ATP1B1
ICK
PRAME
PES1
RFX1
PPME1
SNHG17
CEBPG
CLK2
DEDD2
ARID1A
GPATCH8
CDC14B
SIKE1
CHD9
TNFAIP1
SNHG12
KCTD15
PRKACA
DYNC1LI1
DNTTIP1
ABCB7
PARP6
C7orf26
ARHGEF16
EIF3M
ZNHIT6
UBE2L6
DUS1L
WASF1
PHTF1
ZCCHC3
RNF10
ATG3
ELOVL5
FAM160A2
NDUFB9
GNPTG
AEBP2
UBE3B
CBX5
KIRREL1
PRKAR1A
SS18L1
TXNRD2
BCL2L1
RPL15
IST1
NINJ1
SOCS2
DDX1
SCFD1
ARIH1
NUDT21
SHTN1
ATP5F1
DCAF5
SMG7
RALA
LZTS2
TAF15
SLC25A4
TFAP2A
PRKAA1
PLRG1
DNAJC2
TSN
[truncated: 159 more rows]

## Sheet: GOrilla Raw Output Upregulated
GO term	Description	P-value	FDR q-value	Enrichment (N, B, n, b)	Genes
GO:0043062	extracellular structure organization	9.06e-10	7.56e-06	4.98 (1918,44,184,21)	[+] Show genes
GO:0030198	extracellular matrix organization	4.74e-09	1.98e-05	5.08 (1918,39,184,19)	[+] Show genes
GO:0023052	signaling	1.33e-07	0.00037	4.75 (1918,53,137,18)	[+] Show genes
GO:0007267	cell-cell signaling	1.89e-07	0.000393	6.35 (1918,47,90,14)	[+] Show genes
GO:0048870	cell motility	2.82e-07	0.00047	2.80 (1918,95,231,32)	[+] Show genes
GO:0016477	cell migration	4.11e-06	0.00572	2.74 (1918,85,231,28)	[+] Show genes
GO:0040011	locomotion	4.19e-06	0.00499	2.53 (1918,105,231,32)	[+] Show genes
GO:0032501	multicellular organismal process	4.42e-06	0.00461	1.28 (1918,347,847,196)	[+] Show genes
GO:0045596	negative regulation of cell differentiation	1.8e-05	0.0167	3.05 (1918,88,157,22)	[+] Show genes
GO:0006928	movement of cell or subcellular component	2.95e-05	0.0246	2.15 (1918,147,231,38)	[+] Show genes
GO:0006721	terpenoid metabolic process	4.37e-05	0.0331	4.28 (1918,8,448,8)	[+] Show genes
GO:0022610	biological adhesion	4.52e-05	0.0314	2.79 (1918,85,186,23)	[+] Show genes
GO:0007155	cell adhesion	4.52e-05	0.029	2.79 (1918,85,186,23)	[+] Show genes
GO:0051270	regulation of cellular component movement	4.61e-05	0.0274	1.94 (1918,112,380,43)	[+] Show genes
GO:0051093	negative regulation of developmental process	6.23e-05	0.0347	1.77 (1918,118,468,51)	[+] Show genes
GO:2000145	regulation of cell motility	7.03e-05	0.0366	1.97 (1918,104,375,40)	[+] Show genes
GO:0051239	regulation of multicellular organismal process	0.000142	0.0696	1.41 (1918,383,388,109)	[+] Show genes
GO:0048869	cellular developmental process	0.000144	0.0666	1.32 (1918,311,650,139)	[+] Show genes
GO:0030199	collagen fibril organization	0.000163	0.0715	8.83 (1918,6,181,5)	[+] Show genes
GO:0080154	regulation of fertilization	0.000163	0.0681	76.72 (1918,2,25,2)	[+] Show genes
GO:0030334	regulation of cell migration	0.000173	0.0688	1.94 (1918,100,375,38)	[+] Show genes
GO:0060411	cardiac septum morphogenesis	0.000182	0.0689	3.92 (1918,11,400,9)	[+] Show genes
GO:0001523	retinoid metabolic process	0.000189	0.0686	4.28 (1918,7,448,7)	[+] Show genes
GO:0016101	diterpenoid metabolic process	0.000189	0.0657	4.28 (1918,7,448,7)	[+] Show genes
GO:0050900	leukocyte migration	0.000202	0.0674	3.60 (1918,30,231,13)	[+] Show genes
GO:0006707	cholesterol catabolic process	0.000227	0.0728	10.31 (1918,4,186,4)	[+] Show genes
GO:0016127	sterol catabolic process	0.000227	0.0701	10.31 (1918,4,186,4)	[+] Show genes
GO:0006956	complement activation	0.000267	0.0794	10.04 (1918,4,191,4)	[+] Show genes
GO:0072376	protein activation cascade	0.000267	0.0767	10.04 (1918,4,191,4)	[+] Show genes
GO:0002920	regulation of humoral immune response	0.000267	0.0741	10.04 (1918,4,191,4)	[+] Show genes
GO:0060412	ventricular septum morphogenesis	0.000301	0.081	28.77 (1918,5,40,3)	[+] Show genes
GO:0042330	taxis	0.000332	0.0866	2.45 (1918,29,485,18)	[+] Show genes
GO:0006959	humoral immune response	0.000338	0.0853	5.37 (1918,10,250,7)	[+] Show genes
GO:0034723	DNA replication-dependent nucleosome organization	0.000347	0.0851	6.29 (1918,5,305,5)	[+] Show genes
GO:0006335	DNA replication-dependent nucleosome assembly	0.000347	0.0827	6.29 (1918,5,305,5)	[+] Show genes
GO:0048844	artery morphogenesis	0.000404	0.0936	14.98 (1918,8,64,4)	[+] Show genes
GO:0007154	cell communication	0.000501	0.113	1.43 (1918,92,933,64)	[+] Show genes
GO:0035020	regulation of Rac protein signal transduction	0.000521	0.114	1,918.00 (1918,1,1,1)	[+] Show genes
GO:0040012	regulation of locomotion	0.000537	0.115	1.81 (1918,116,375,41)	[+] Show genes
GO:0032879	regulation of localization	0.000544	0.113	1.33 (1918,305,561,119)	[+] Show genes
GO:0050878	regulation of body fluid levels	0.000557	0.113	1.61 (1918,57,835,40)	[+] Show genes
GO:0065008	regulation of biological quality	0.000678	0.135	1.29 (1918,392,552,145)	[+] Show genes
GO:0071603	endothelial cell-cell adhesion	0.000683	0.133	13.90 (1918,3,138,3)	[+] Show genes
GO:0006935	chemotaxis	0.000725	0.137	3.69 (1918,27,212,11)	[+] Show genes
GO:0007166	cell surface receptor signaling pathway	0.000742	0.138	1.27 (1918,232,893,137)	[+] Show genes
GO:0002251	organ or tissue specific immune response	0.000768	0.139	7.67 (1918,4,250,4)	[+] Show genes
GO:0051241	negative regulation of multicellular organismal process	0.000814	0.145	1.59 (1918,147,468,57)	[+] Show genes
GO:0055008	cardiac muscle tissue morphogenesis	0.000862	0.15	26.64 (1918,9,24,3)	[+] Show genes
GO:0060415	muscle tissue morphogenesis	0.000862	0.147	26.64 (1918,9,24,3)	[+] Show genes
Species used: Homo sapiens
The system has recognized 2008 genes out of 2159 gene terms entered by the user.
2008 genes were recognized by gene symbol and 0 genes by other gene IDs .
1 duplicate genes were removed (keeping the highest ranking instance of each gene) leaving a total of 2007 genes.
Only 1918 of these genes are associated with a GO term.
The GOrilla database is periodically updated using the GO database and other sources.
The GOrilla database was last updated on Feb 9, 2019
This results page will be available on this site for one month from now (until Mar 16, 2019 ). You can bookmark this page and come back to it later.
'P-value' is the enrichment p-value computed according to the mHG or HG model. This p-value is not corrected for multiple testing of 8342 GO terms.
'FDR q-value' is the correction of the above p-value for multiple testing using the Benjamini and Hochberg (1995) method.
Namely, for the ith term (ranked according to p-value) the FDR q-value is (p-value * number of GO terms) / i.
Enrichment (N, B, n, b) is defined as follows:
N - is the total number of genes
B - is the total number of genes associated with a specific GO term
n - is the number of genes in the top of the user's input list or in the target set when appropriate
b - is the number of genes in the intersection
Enrichment = (b/n) / (B/N)
Genes: For each GO term you can see the list of associated genes that appear in the optimal top of the list.
Each gene name is specified by gene symbol followed by a short description of the gene
Back to the GOrilla main page

## Sheet: Top 20 GO Term Plot Upregulated
	Description	log10 P-avlue	P-value
	extracellular structure organization	9.04287	9.06e-10				X-axis is -Log10 (P Value), so X=2 corresponds to p=0.01
	extracellular matrix organization	8.32422	4.74e-09
	signaling	6.87615	1.33e-07
	cell-cell signaling	6.72354	1.89e-07
	cell motility	6.54975	2.82e-07
	cell migration	5.38616	4.11e-06
	locomotion	5.37779	4.19e-06
	multicellular organismal process	5.35458	4.42e-06
	negative regulation of cell differentiation	4.74473	1.8e-05
	movement of cell or subcellular component	4.53018	2.95e-05
	terpenoid metabolic process	4.35952	4.37e-05
	biological adhesion	4.34486	4.52e-05
	cell adhesion	4.34486	4.52e-05
	regulation of cellular component movement	4.3363	4.61e-05
	negative regulation of developmental process	4.20551	6.23e-05
	regulation of cell motility	4.15304	7.03e-05
	regulation of multicellular organismal process	3.84771	0.000142
	cellular developmental process	3.84164	0.000144
	collagen fibril organization	3.78781	0.000163
	regulation of fertilization	3.78781	0.000163
							Top 20 enriched GO terms

## Sheet: GO Term Detail Upregulated
GO term	Description	Gene List
GO:0043062	extracellular structure organization
		LAMC2 - laminin, gamma 2
		PTX3 - pentraxin 3, long
		ADAM19 - adam metallopeptidase domain 19
		MATN1 - matrilin 1, cartilage matrix protein
		TEX14 - testis expressed 14
		COL5A2 - collagen, type v, alpha 2
		MMP9 - matrix metallopeptidase 9 (gelatinase b, 92kda gelatinase, 92kda type iv collagenase)
		MFAP2 - microfibrillar-associated protein 2
		ITGA3 - integrin, alpha 3 (antigen cd49c, alpha 3 subunit of vla-3 receptor)
		COL5A1 - collagen, type v, alpha 1
		PDGFB - platelet-derived growth factor beta polypeptide
		APOE - apolipoprotein e
		SPOCK2 - sparc/osteonectin, cwcv and kazal-like domains proteoglycan (testican) 2
		ADAM8 - adam metallopeptidase domain 8
		COL11A2 - collagen, type xi, alpha 2
		TNXB - tenascin xb
		LAMA2 - laminin, alpha 2
		CYP1B1 - cytochrome p450, family 1, subfamily b, polypeptide 1
		ITGB2 - integrin, beta 2 (complement component 3 receptor 3 and 4 subunit)
		COL16A1 - collagen, type xvi, alpha 1
		ITGB3 - integrin, beta 3 (platelet glycoprotein iiia, antigen cd61)
GO:0030198	extracellular matrix organization
		LAMC2 - laminin, gamma 2
		PTX3 - pentraxin 3, long
		ADAM19 - adam metallopeptidase domain 19
		MATN1 - matrilin 1, cartilage matrix protein
		COL5A2 - collagen, type v, alpha 2
		MMP9 - matrix metallopeptidase 9 (gelatinase b, 92kda gelatinase, 92kda type iv collagenase)
		MFAP2 - microfibrillar-associated protein 2
		ITGA3 - integrin, alpha 3 (antigen cd49c, alpha 3 subunit of vla-3 receptor)
		COL5A1 - collagen, type v, alpha 1
		PDGFB - platelet-derived growth factor beta polypeptide
		SPOCK2 - sparc/osteonectin, cwcv and kazal-like domains proteoglycan (testican) 2
		ADAM8 - adam metallopeptidase domain 8
		COL11A2 - collagen, type xi, alpha 2
		TNXB - tenascin xb
		LAMA2 - laminin, alpha 2
		CYP1B1 - cytochrome p450, family 1, subfamily b, polypeptide 1
		ITGB2 - integrin, beta 2 (complement component 3 receptor 3 and 4 subunit)
		COL16A1 - collagen, type xvi, alpha 1
		ITGB3 - integrin, beta 3 (platelet glycoprotein iiia, antigen cd61)
GO:0023052	signaling
		GRIK5 - glutamate receptor, ionotropic, kainate 5
		GUCA1B - guanylate cyclase activator 1b (retina)
		DRD4 - dopamine receptor d4
		KCNJ4 - potassium inwardly-rectifying channel, subfamily j, member 4
		GRM2 - glutamate receptor, metabotropic 2
		GDF15 - growth differentiation factor 15
		PDGFB - platelet-derived growth factor beta polypeptide
		HES1 - hairy and enhancer of split 1, (drosophila)
		ZACN - zinc activated ligand-gated ion channel
		APOE - apolipoprotein e
		GJC2 - gap junction protein, gamma 2, 47kda
		PTHLH - parathyroid hormone-like hormone
		UNC13A - unc-13 homolog a (c. elegans)
		KCNK3 - potassium channel, subfamily k, member 3
		PHEX - phosphate regulating endopeptidase homolog, x-linked
		ITGB2 - integrin, beta 2 (complement component 3 receptor 3 and 4 subunit)
		KCND1 - potassium voltage-gated channel, shal-related subfamily, member 1
		GABRR2 - gamma-aminobutyric acid (gaba) a receptor, rho 2
GO:0007267	cell-cell signaling
		DRD4 - dopamine receptor d4
		GDF15 - growth differentiation factor 15
		GRM2 - glutamate receptor, metabotropic 2
		PDGFB - platelet-derived growth factor beta polypeptide
		HES1 - hairy and enhancer of split 1, (drosophila)
		ZACN - zinc activated ligand-gated ion channel
		APOE - apolipoprotein e
		GJC2 - gap junction protein, gamma 2, 47kda
		PTHLH - parathyroid hormone-like hormone
		UNC13A - unc-13 homolog a (c. elegans)
		PHEX - phosphate regulating endopeptidase homolog, x-linked
		ITGB2 - integrin, beta 2 (complement component 3 receptor 3 and 4 subunit)
		KCNK3 - potassium channel, subfamily k, member 3
		GABRR2 - gamma-aminobutyric acid (gaba) a receptor, rho 2
GO:0048870	cell motility
		DCHS1 - dachsous 1 (drosophila)
		CATSPER1 - cation channel, sperm associated 1
		FSCN1 - fascin homolog 1, actin-bundling protein (strongylocentrotus purpuratus)
		ARID5B - at rich interactive domain 5b (mrf1-like)
		SLC16A3 - solute carrier family 16 (monocarboxylate transporter), member 3
		ITGA3 - integrin, alpha 3 (antigen cd49c, alpha 3 subunit of vla-3 receptor)
		PDGFB - platelet-derived growth factor beta polypeptide
		HES1 - hairy and enhancer of split 1, (drosophila)
		NOV - nephroblastoma overexpressed
		PLAU - plasminogen activator, urokinase
		LYST - lysosomal trafficking regulator
		CCDC40 - coiled-coil domain containing 40
		TRPM2 - transient receptor potential cation channel, subfamily m, member 2
		ADAM8 - adam metallopeptidase domain 8
		TCTE1 - t-complex-associated-testis-expressed 1
		CYP1B1 - cytochrome p450, family 1, subfamily b, polypeptide 1
		NFATC2 - nuclear factor of activated t-cells, cytoplasmic, calcineurin-dependent 2
		ITGB2 - integrin, beta 2 (complement component 3 receptor 3 and 4 subunit)
		ITGB3 - integrin, beta 3 (platelet glycoprotein iiia, antigen cd61)
		S100A2 - s100 calcium binding protein a2
		TSPAN1 - tetraspanin 1
		EPHB3 - eph receptor b3
		MMP9 - matrix metallopeptidase 9 (gelatinase b, 92kda gelatinase, 92kda type iv collagenase)
		COL5A1 - collagen, type v, alpha 1
		SLC7A9 - solute carrier family 7 (amino acid transporter light chain, bo,+ system), member 9
		SLC3A2 - solute carrier family 3 (amino acid transporter heavy chain), member 2
		THBS4 - thrombospondin 4
		L1CAM - l1 cell adhesion molecule
		NANOS1 - nanos homolog 1 (drosophila)
		DNAH5 - dynein, axonemal, heavy chain 5
		C5 - complement component 5
		IL6R - interleukin 6 receptor
GO:0016477	cell migration
		DCHS1 - dachsous 1 (drosophila)
		FSCN1 - fascin homolog 1, actin-bundling protein (strongylocentrotus purpuratus)
		ARID5B - at rich interactive domain 5b (mrf1-like)
		ITGA3 - integrin, alpha 3 (antigen cd49c, alpha 3 subunit of vla-3 receptor)
		SLC16A3 - solute carrier family 16 (monocarboxylate transporter), member 3
		PDGFB - platelet-derived growth factor beta polypeptide
		NOV - nephroblastoma overexpressed
		HES1 - hairy and enhancer of split 1, (drosophila)
		PLAU - plasminogen activator, urokinase
		LYST - lysosomal trafficking regulator
		TRPM2 - transient receptor potential cation channel, subfamily m, member 2
		ADAM8 - adam metallopeptidase domain 8
		NFATC2 - nuclear factor of activated t-cells, cytoplasmic, calcineurin-dependent 2
		CYP1B1 - cytochrome p450, family 1, subfamily b, polypeptide 1
		ITGB2 - integrin, beta 2 (complement component 3 receptor 3 and 4 subunit)
		ITGB3 - integrin, beta 3 (platelet glycoprotein iiia, antigen cd61)
		TSPAN1 - tetraspanin 1
		S100A2 - s100 calcium binding protein a2
		EPHB3 - eph receptor b3
		MMP9 - matrix metallopeptidase 9 (gelatinase b, 92kda gelatinase, 92kda type iv collagenase)
		COL5A1 - collagen, type v, alpha 1
		SLC3A2 - solute carrier family 3 (amino acid transporter heavy chain), member 2
		SLC7A9 - solute carrier family 7 (amino acid transporter light chain, bo,+ system), member 9
		NANOS1 - nanos homolog 1 (drosophila)
		L1CAM - l1 cell adhesion molecule
		THBS4 - thrombospondin 4
		C5 - complement component 5
		IL6R - interleukin 6 receptor
GO:0040011	locomotion
		DCHS1 - dachsous 1 (drosophila)
		CATSPER1 - cation channel, sperm associated 1
		FSCN1 - fascin homolog 1, actin-bundling protein (strongylocentrotus purpuratus)
		ARID5B - at rich interactive domain 5b (mrf1-like)
		ITGA3 - integrin, alpha 3 (antigen cd49c, alpha 3 subunit of vla-3 receptor)
		SLC16A3 - solute carrier family 16 (monocarboxylate transporter), member 3
		PDGFB - platelet-derived growth factor beta polypeptide
		HES1 - hairy and enhancer of split 1, (drosophila)
		NOV - nephroblastoma overexpressed
		PLAU - plasminogen activator, urokinase
		LYST - lysosomal trafficking regulator
		CCDC40 - coiled-coil domain containing 40
		ADAM8 - adam metallopeptidase domain 8
		TRPM2 - transient receptor potential cation channel, subfamily m, member 2
		TCTE1 - t-complex-associated-testis-expressed 1
		NFATC2 - nuclear factor of activated t-cells, cytoplasmic, calcineurin-dependent 2
		CYP1B1 - cytochrome p450, family 1, subfamily b, polypeptide 1
		ITGB2 - integrin, beta 2 (complement component 3 receptor 3 and 4 subunit)
		ITGB3 - integrin, beta 3 (platelet glycoprotein iiia, antigen cd61)
		S100A2 - s100 calcium binding protein a2
		TSPAN1 - tetraspanin 1
		EPHB3 - eph receptor b3
		MMP9 - matrix metallopeptidase 9 (gelatinase b, 92kda gelatinase, 92kda type iv collagenase)
		COL5A1 - collagen, type v, alpha 1
		SLC7A9 - solute carrier family 7 (amino acid transporter light chain, bo,+ system), member 9
		SLC3A2 - solute carrier family 3 (amino acid transporter heavy chain), member 2
		NANOS1 - nanos homolog 1 (drosophila)
		THBS4 - thrombospondin 4
		L1CAM - l1 cell adhesion molecule
		DNAH5 - dynein, axonemal, heavy chain 5
		C5 - complement component 5
		IL6R - interleukin 6 receptor
GO:0032501	multicellular organismal process
		EMP1 - epithelial membrane protein 1
		GFPT1 - glutamine--fructose-6-phosphate transaminase 1
		CATSPER1 - cation channel, sperm associated 1
		ANKRD11 - ankyrin repeat domain 11
		HES1 - hairy and enhancer of split 1, (drosophila)
		FA2H - fatty acid 2-hydroxylase
		EP300 - e1a binding protein p300
		PHC3 - polyhomeotic homolog 3 (drosophila)
		TRPM2 - transient receptor potential cation channel, subfamily m, member 2
		LFNG - lfng o-fucosylpeptide 3-beta-n-acetylglucosaminyltransferase
		ZNF267 - zinc finger protein 267
		ZNF256 - zinc finger protein 256
		GJA3 - gap junction protein, alpha 3, 46kda
		CHD7 - chromodomain helicase dna binding protein 7
		GRHL1 - grainyhead-like 1 (drosophila)
		MAGED2 - melanoma antigen family d, 2
		PER2 - period circadian clock 2
		PER3 - period circadian clock 3
		MYL5 - myosin, light chain 5, regulatory
		C9orf116 - chromosome 9 open reading frame 116
		NR1D1 - nuclear receptor subfamily 1, group d, member 1
		CDK5R1 - cyclin-dependent kinase 5, regulatory subunit 1 (p35)
		MYH3 - myosin, heavy chain 3, skeletal muscle, embryonic
		TPM1 - tropomyosin 1 (alpha)
		GADD45B - growth arrest and dna-damage-inducible, beta
		ACVR2A - activin a receptor, type iia
		OLFM2 - olfactomedin 2
		TP53 - tumor protein p53
		COL1A1 - collagen, type i, alpha 1
		GLI3 - gli family zinc finger 3
		KRT8 - keratin 8
		EDIL3 - egf-like repeats and discoidin i-like domains 3
		KRT7 - keratin 7
		ADCY5 - adenylate cyclase 5
		GCLC - glutamate-cysteine ligase, catalytic subunit
		UNC13A - unc-13 homolog a (c. elegans)
		ADCY7 - adenylate cyclase 7
		PPARA - peroxisome proliferator-activated receptor alpha
		PPARG - peroxisome proliferator-activated receptor gamma
		NXNL2 - nucleoredoxin-like 2
		OSGIN1 - oxidative stress induced growth inhibitor 1
		SLC7A11 - solute carrier family 7 (anionic amino acid transporter light chain, xc- system), member 11
		COL5A2 - collagen, type v, alpha 2
		GNAI2 - guanine nucleotide binding protein (g protein), alpha inhibiting activity polypeptide 2
		SPRY4 - sprouty homolog 4 (drosophila)
		ECM1 - extracellular matrix protein 1
		FSTL3 - follistatin-like 3 (secreted glycoprotein)
		CCDC62 - coiled-coil domain containing 62
		C5 - complement component 5
		COL11A2 - collagen, type xi, alpha 2
		COL16A1 - collagen, type xvi, alpha 1
		POLR2A - polymerase (rna) ii (dna directed) polypeptide a, 220kda
		PRKAA2 - protein kinase, amp-activated, alpha 2 catalytic subunit
		ALOXE3 - arachidonate lipoxygenase 3
		QKI - qki, kh domain containing, rna binding
		DCHS1 - dachsous 1 (drosophila)
		ADRB1 - adrenoceptor beta 1
		SLC26A7 - solute carrier family 26 (anion exchanger), member 7
		ARID5B - at rich interactive domain 5b (mrf1-like)
		CAMK2D - calcium/calmodulin-dependent protein kinase ii delta
		CTGF - connective tissue growth factor
		CCDC40 - coiled-coil domain containing 40
		JAG1 - jagged 1
		EIF2AK3 - eukaryotic translation initiation factor 2-alpha kinase 3
		KCNK3 - potassium channel, subfamily k, member 3
		KCNMA1 - potassium large conductance calcium-activated channel, subfamily m, alpha member 1
		MAFK - v-maf avian musculoaponeurotic fibrosarcoma oncogene homolog k
		NR1H2 - nuclear receptor subfamily 1, group h, member 2
		VDR - vitamin d (1,25- dihydroxyvitamin d3) receptor
		METRNL - meteorin, glial cell differentiation regulator-like
		VGF - vgf nerve growth factor inducible
		CACNB4 - calcium channel, voltage-dependent, beta 4 subunit
		NRARP - notch-regulated ankyrin repeat protein
		CHRNA10 - cholinergic receptor, nicotinic, alpha 10 (neuronal)
		CACNB3 - calcium channel, voltage-dependent, beta 3 subunit
		DDR1 - discoidin domain receptor tyrosine kinase 1
		VLDLR - very low density lipoprotein receptor
		NR1H3 - nuclear receptor subfamily 1, group h, member 3
		FYN - fyn oncogene related to src, fgr, yes
		OSR2 - odd-skipped related 2 (drosophila)
		HIC1 - hypermethylated in cancer 1
		JUN - jun proto-oncogene
		TMEM79 - transmembrane protein 79
		TMIE - transmembrane inner ear
		MYOM1 - myomesin 1
		SS18 - synovial sarcoma translocation, chromosome 18
		GABRR2 - gamma-aminobutyric acid (gaba) a receptor, rho 2
		ZMIZ1 - zinc finger, miz-type containing 1
		UCN - urocortin
		SMIM14 - small integral membrane protein 14
		EPHB2 - eph receptor b2
		KCNJ4 - potassium inwardly-rectifying channel, subfamily j, member 4
		RUNX2 - runt-related transcription factor 2
		UCP3 - uncoupling protein 3 (mitochondrial, proton carrier)
		KLF4 - kruppel-like factor 4 (gut)
		SETD2 - set domain containing 2
		HMOX1 - heme oxygenase (decycling) 1
		NR1D2 - nuclear receptor subfamily 1, group d, member 2
		KCND1 - potassium voltage-gated channel, shal-related subfamily, member 1
		OPRL1 - opiate receptor-like 1
		CMTM3 - cklf-like marvel transmembrane domain containing 3
		KCNAB2 - potassium voltage-gated channel, shaker-related subfamily, beta member 2
		RBM15 - rna binding motif protein 15
		STK40 - serine/threonine kinase 40
		ZNF354A - zinc finger protein 354a
		AOC2 - amine oxidase, copper containing 2 (retina-specific)
		OVGP1 - oviductal glycoprotein 1, 120kda
		APC - adenomatous polyposis coli
		FOXO3 - forkhead box o3
		OXTR - oxytocin receptor
		KMT2A - lysine (k)-specific methyltransferase 2a
		ASH1L - ash1 (absent, small, or homeotic)-like (drosophila)
		C12orf57 - chromosome 12 open reading frame 57
		DHRS3 - dehydrogenase/reductase (sdr family) member 3
		BHLHE40 - basic helix-loop-helix family, member e40
		GUCA1B - guanylate cyclase activator 1b (retina)
		PRKRIP1 - prkr interacting protein 1 (il11 inducible)
		MMP9 - matrix metallopeptidase 9 (gelatinase b, 92kda gelatinase, 92kda type iv collagenase)
		FURIN - furin (paired basic amino acid cleaving enzyme)
		APOE - apolipoprotein e
		MNT - mnt, max dimerization protein
		NLGN3 - neuroligin 3
		CSRNP1 - cysteine-serine-rich nuclear protein 1
		PPARGC1B - peroxisome proliferator-activated receptor gamma, coactivator 1 beta
		PDGFA - platelet-derived growth factor alpha polypeptide
		CEL - carboxyl ester lipase
		PIWIL4 - piwi-like rna-mediated gene silencing 4
		JAKMIP1 - janus kinase and microtubule interacting protein 1
		ITGA3 - integrin, alpha 3 (antigen cd49c, alpha 3 subunit of vla-3 receptor)
		MDM2 - mdm2 oncogene, e3 ubiquitin protein ligase
		PDGFB - platelet-derived growth factor beta polypeptide
		PTGFR - prostaglandin f receptor (fp)
		CIB2 - calcium and integrin binding family member 2
		DTNBP1 - dystrobrevin binding protein 1
		CDC14A - cell division cycle 14a
		TCAP - titin-cap
		PTHLH - parathyroid hormone-like hormone
		CYP1B1 - cytochrome p450, family 1, subfamily b, polypeptide 1
		PTPLA - protein tyrosine phosphatase-like (proline instead of catalytic arginine), member a
		ITGB2 - integrin, beta 2 (complement component 3 receptor 3 and 4 subunit)
		IL31RA - interleukin 31 receptor a
		ITGB3 - integrin, beta 3 (platelet glycoprotein iiia, antigen cd61)
		KRT80 - keratin 80
		NPR3 - natriuretic peptide receptor c/guanylate cyclase c (atrionatriuretic peptide receptor c)
		MET - met proto-oncogene
		NPR2 - natriuretic peptide receptor b/guanylate cyclase b (atrionatriuretic peptide receptor b)
		FAT4 - fat atypical cadherin 4
		MFNG - mfng o-fucosylpeptide 3-beta-n-acetylglucosaminyltransferase
		PDE2A - phosphodiesterase 2a, cgmp-stimulated
		TENC1 - tensin like c1 domain containing phosphatase (tensin 2)
		IRF1 - interferon regulatory factor 1
		NQO2 - nad(p)h dehydrogenase, quinone 2
		HIST1H3D - histone cluster 1, h3d
		ATP2A1 - atpase, ca++ transporting, cardiac muscle, fast twitch 1
		HIST1H3E - histone cluster 1, h3e
		DRD4 - dopamine receptor d4
		RYBP - ring1 and yy1 binding protein
		PLK2 - polo-like kinase 2
		ARRDC3 - arrestin domain containing 3
		MAPT - microtubule-associated protein tau
		RERE - arginine-glutamic acid dipeptide (re) repeats
		NPAS2 - neuronal pas domain protein 2
		BHLHE41 - basic helix-loop-helix family, member e41
		ID2 - inhibitor of dna binding 2, dominant negative helix-loop-helix protein
		ID3 - inhibitor of dna binding 3, dominant negative helix-loop-helix protein
		MBP - myelin basic protein
		DYNLRB1 - dynein, light chain, roadblock-type 1
		NGFR - nerve growth factor receptor
		FRS2 - fibroblast growth factor receptor substrate 2
		NELFA - negative elongation factor complex member a
		PLA2G6 - phospholipase a2, group vi (cytosolic, calcium-independent)
		BEST1 - bestrophin 1
		BCL9L - b-cell cll/lymphoma 9-like
		TMEM198 - transmembrane protein 198
		CPEB3 - cytoplasmic polyadenylation element binding protein 3
		CYP4V2 - cytochrome p450, family 4, subfamily v, polypeptide 2
		USP53 - ubiquitin specific peptidase 53
		PLAU - plasminogen activator, urokinase
		MRAS - muscle ras oncogene homolog
		DLL4 - delta-like 4 (drosophila)
		PLAGL2 - pleiomorphic adenoma gene-like 2
		ZACN - zinc activated ligand-gated ion channel
		NFATC2 - nuclear factor of activated t-cells, cytoplasmic, calcineurin-dependent 2
		JMJD1C - jumonji domain containing 1c
		ST8SIA6 - st8 alpha-n-acetyl-neuraminide alpha-2,8-sialyltransferase 6
		SERPINE2 - serpin peptidase inhibitor, clade e (nexin, plasminogen activator inhibitor type 1), member 2
		MAPK8IP2 - mitogen-activated protein kinase 8 interacting protein 2
		RASGRF1 - ras protein-specific guanine nucleotide-releasing factor 1
		SERPINA1 - serpin peptidase inhibitor, clade a (alpha-1 antiproteinase, antitrypsin), member 1
		FOS - fbj murine osteosarcoma viral oncogene homolog
		PIM1 - pim-1 oncogene
		THBS4 - thrombospondin 4
		DNAH5 - dynein, axonemal, heavy chain 5
		SMAD3 - smad family member 3
		KLF10 - kruppel-like factor 10
		SMAD6 - smad family member 6
GO:0045596	negative regulation of cell differentiation
		HIST1H4I - histone cluster 1, h4i
		DDIT3 - dna-damage-inducible transcript 3
		RBM15 - rna binding motif protein 15
		NRARP - notch-regulated ankyrin repeat protein
		COL5A2 - collagen, type v, alpha 2
		MMP9 - matrix metallopeptidase 9 (gelatinase b, 92kda gelatinase, 92kda type iv collagenase)
		COL5A1 - collagen, type v, alpha 1
		PDGFB - platelet-derived growth factor beta polypeptide
		NOV - nephroblastoma overexpressed
		HES1 - hairy and enhancer of split 1, (drosophila)
		PLK2 - polo-like kinase 2
		HIST1H4E - histone cluster 1, h4e
		HIST1H4H - histone cluster 1, h4h
		APOE - apolipoprotein e
		SMAD3 - smad family member 3
		SMAD6 - smad family member 6
		PTHLH - parathyroid hormone-like hormone
		NFATC2 - nuclear factor of activated t-cells, cytoplasmic, calcineurin-dependent 2
		NLGN3 - neuroligin 3
		SMAD7 - smad family member 7
		ITGB3 - integrin, beta 3 (platelet glycoprotein iiia, antigen cd61)
		BHLHE41 - basic helix-loop-helix family, member e41
GO:0006928	movement of cell or subcellular component
		MYH3 - myosin, heavy chain 3, skeletal muscle, embryonic
		DCHS1 - dachsous 1 (drosophila)
		CATSPER1 - cation channel, sperm associated 1
		FSCN1 - fascin homolog 1, actin-bundling protein (strongylocentrotus purpuratus)
		ARID5B - at rich interactive domain 5b (mrf1-like)
		ITGA3 - integrin, alpha 3 (antigen cd49c, alpha 3 subunit of vla-3 receptor)
		SLC16A3 - solute carrier family 16 (monocarboxylate transporter), member 3
		PSPN - persephin
		PDGFB - platelet-derived growth factor beta polypeptide
		LCA5L - leber congenital amaurosis 5-like
		PLAU - plasminogen activator, urokinase
		HES1 - hairy and enhancer of split 1, (drosophila)
		NOV - nephroblastoma overexpressed
		LYST - lysosomal trafficking regulator
		CCDC40 - coiled-coil domain containing 40
		ADAM8 - adam metallopeptidase domain 8
		TRPM2 - transient receptor potential cation channel, subfamily m, member 2
		TCTE1 - t-complex-associated-testis-expressed 1
		TCAP - titin-cap
		NFATC2 - nuclear factor of activated t-cells, cytoplasmic, calcineurin-dependent 2
		CYP1B1 - cytochrome p450, family 1, subfamily b, polypeptide 1
		ITGB2 - integrin, beta 2 (complement component 3 receptor 3 and 4 subunit)
		ITGB3 - integrin, beta 3 (platelet glycoprotein iiia, antigen cd61)
		DYNLRB1 - dynein, light chain, roadblock-type 1
		S100A2 - s100 calcium binding protein a2
		TSPAN1 - tetraspanin 1
		EPHB3 - eph receptor b3
		MMP9 - matrix metallopeptidase 9 (gelatinase b, 92kda gelatinase, 92kda type iv collagenase)
		COL5A1 - collagen, type v, alpha 1
		SLC3A2 - solute carrier family 3 (amino acid transporter heavy chain), member 2
		SLC7A9 - solute carrier family 7 (amino acid transporter light chain, bo,+ system), member 9
		NANOS1 - nanos homolog 1 (drosophila)
		THBS4 - thrombospondin 4
		L1CAM - l1 cell adhesion molecule
		DNAH5 - dynein, axonemal, heavy chain 5
		C5 - complement component 5
		LAMA2 - laminin, alpha 2
		IL6R - interleukin 6 receptor
GO:0006721	terpenoid metabolic process
		DHRS3 - dehydrogenase/reductase (sdr family) member 3
		CYP4V2 - cytochrome p450, family 4, subfamily v, polypeptide 2
		PLB1 - phospholipase b1
		APOE - apolipoprotein e
		CYP1A1 - cytochrome p450, family 1, subfamily a, polypeptide 1
		CYP2E1 - cytochrome p450, family 2, subfamily e, polypeptide 1
		CYP1B1 - cytochrome p450, family 1, subfamily b, polypeptide 1
		HSPG2 - heparan sulfate proteoglycan 2
GO:0022610	biological adhesion
		CEL - carboxyl ester lipase
		LAMC2 - laminin, gamma 2
		AOC3 - amine oxidase, copper containing 3
		PCDH12 - protocadherin 12
		SCARF1 - scavenger receptor class f, member 1
		ITGA3 - integrin, alpha 3 (antigen cd49c, alpha 3 subunit of vla-3 receptor)
		COL5A1 - collagen, type v, alpha 1
		HES1 - hairy and enhancer of split 1, (drosophila)
		NOV - nephroblastoma overexpressed
		THBS4 - thrombospondin 4
		L1CAM - l1 cell adhesion molecule
		FERMT3 - fermitin family member 3
		ADAM8 - adam metallopeptidase domain 8
		TNXB - tenascin xb
		SMAD6 - smad family member 6
		LAMA2 - laminin, alpha 2
		CYP1B1 - cytochrome p450, family 1, subfamily b, polypeptide 1
		ITGB2 - integrin, beta 2 (complement component 3 receptor 3 and 4 subunit)
		NLGN3 - neuroligin 3
		COL16A1 - collagen, type xvi, alpha 1
		ITGB3 - integrin, beta 3 (platelet glycoprotein iiia, antigen cd61)
		IL32 - interleukin 32
		AMIGO2 - adhesion molecule with ig-like domain 2
GO:0007155	cell adhesion
		CEL - carboxyl ester lipase
		LAMC2 - laminin, gamma 2
		AOC3 - amine oxidase, copper containing 3
		PCDH12 - protocadherin 12
		SCARF1 - scavenger receptor class f, member 1
		ITGA3 - integrin, alpha 3 (antigen cd49c, alpha 3 subunit of vla-3 receptor)
		COL5A1 - collagen, type v, alpha 1
		HES1 - hairy and enhancer of split 1, (drosophila)
		NOV - nephroblastoma overexpressed
		L1CAM - l1 cell adhesion molecule
		THBS4 - thrombospondin 4
		FERMT3 - fermitin family member 3
		ADAM8 - adam metallopeptidase domain 8
		TNXB - tenascin xb
		SMAD6 - smad family member 6
		LAMA2 - laminin, alpha 2
		CYP1B1 - cytochrome p450, family 1, subfamily b, polypeptide 1
		ITGB2 - integrin, beta 2 (complement component 3 receptor 3 and 4 subunit)
		NLGN3 - neuroligin 3
		COL16A1 - collagen, type xvi, alpha 1
		ITGB3 - integrin, beta 3 (platelet glycoprotein iiia, antigen cd61)
		IL32 - interleukin 32
		AMIGO2 - adhesion molecule with ig-like domain 2
GO:0051270	regulation of cellular component movement
		PDGFA - platelet-derived growth factor alpha polypeptide
		SH3BP1 - sh3-domain binding protein 1
		CATSPER1 - cation channel, sperm associated 1
		JUN - jun proto-oncogene
		LDLRAD4 - low density lipoprotein receptor class a domain containing 4
		ITGA3 - integrin, alpha 3 (antigen cd49c, alpha 3 subunit of vla-3 receptor)
		PDGFB - platelet-derived growth factor beta polypeptide
		MDM2 - mdm2 oncogene, e3 ubiquitin protein ligase
		SCRT1 - scratch homolog 1, zinc finger protein (drosophila)
		PLAU - plasminogen activator, urokinase
		NOV - nephroblastoma overexpressed
		KDR - kinase insert domain receptor (a type iii receptor tyrosine kinase)
		DLL4 - delta-like 4 (drosophila)
		PLK2 - polo-like kinase 2
		CCDC40 - coiled-coil domain containing 40
		ADTRP - androgen-dependent tfpi-regulating protein
		JAG1 - jagged 1
		FERMT3 - fermitin family member 3
		ADAM8 - adam metallopeptidase domain 8
		CYP1B1 - cytochrome p450, family 1, subfamily b, polypeptide 1
		PRR5L - proline rich 5 like
		CNIH2 - cornichon homolog 2 (drosophila)
		ITGB3 - integrin, beta 3 (platelet glycoprotein iiia, antigen cd61)
		ARHGAP4 - rho gtpase activating protein 4
		DMTN - dematin actin binding protein
		LAMC2 - laminin, gamma 2
		MET - met proto-oncogene
		MMP9 - matrix metallopeptidase 9 (gelatinase b, 92kda gelatinase, 92kda type iv collagenase)
		PIP5KL1 - phosphatidylinositol-4-phosphate 5-kinase-like 1
		KLF4 - kruppel-like factor 4 (gut)
		THBS4 - thrombospondin 4
		MST1 - macrophage stimulating 1 (hepatocyte growth factor-like)
		TCTEX1D2 - tctex1 domain containing 2
		APOE - apolipoprotein e
		SPOCK2 - sparc/osteonectin, cwcv and kazal-like domains proteoglycan (testican) 2
		ECM1 - extracellular matrix protein 1
		SMAD3 - smad family member 3
		C5 - complement component 5
		ZNF268 - zinc finger protein 268
		GPSM3 - g-protein signaling modulator 3
		LAMA2 - laminin, alpha 2
		SMAD7 - smad family member 7
		IL6R - interleukin 6 receptor
GO:0051093	negative regulation of developmental process
		ADRB1 - adrenoceptor beta 1
		RBM15 - rna binding motif protein 15
		DDIT3 - dna-damage-inducible transcript 3
		HES1 - hairy and enhancer of split 1, (drosophila)
		NOV - nephroblastoma overexpressed
		PLK2 - polo-like kinase 2
		MAPT - microtubule-associated protein tau
		JAG1 - jagged 1
		EIF2AK3 - eukaryotic translation initiation factor 2-alpha kinase 3
		HDAC5 - histone deacetylase 5
		BHLHE41 - basic helix-loop-helix family, member e41
		ID2 - inhibitor of dna binding 2, dominant negative helix-loop-helix protein
		ID3 - inhibitor of dna binding 3, dominant negative helix-loop-helix protein
		NGFR - nerve growth factor receptor
		SKIL - ski-like oncogene
		NRARP - notch-regulated ankyrin repeat protein
		MMP9 - matrix metallopeptidase 9 (gelatinase b, 92kda gelatinase, 92kda type iv collagenase)
		HIST1H4E - histone cluster 1, h4e
		HIST1H4H - histone cluster 1, h4h
		APOE - apolipoprotein e
		NR1H3 - nuclear receptor subfamily 1, group h, member 3
		NLGN3 - neuroligin 3
		HIST1H4I - histone cluster 1, h4i
		LDLRAD4 - low density lipoprotein receptor class a domain containing 4
		PRDM6 - pr domain containing 6
		GDF15 - growth differentiation factor 15
		RC3H1 - ring finger and ccch-type domains 1
		MDM2 - mdm2 oncogene, e3 ubiquitin protein ligase
		PDGFB - platelet-derived growth factor beta polypeptide
		GLI3 - gli family zinc finger 3
		DLL4 - delta-like 4 (drosophila)
		SKOR1 - ski family transcriptional corepressor 1
		PTHLH - parathyroid hormone-like hormone
		NFATC2 - nuclear factor of activated t-cells, cytoplasmic, calcineurin-dependent 2
		CNTF - ciliary neurotrophic factor
		ITGB3 - integrin, beta 3 (platelet glycoprotein iiia, antigen cd61)
		ARHGAP4 - rho gtpase activating protein 4
		DMTN - dematin actin binding protein
		NGEF - neuronal guanine nucleotide exchange factor
		ZFP36 - zfp36 ring finger protein
		NPR2 - natriuretic peptide receptor b/guanylate cyclase b (atrionatriuretic peptide receptor b)
		COL5A2 - collagen, type v, alpha 2
		COL5A1 - collagen, type v, alpha 1
		HSPG2 - heparan sulfate proteoglycan 2
		KLF4 - kruppel-like factor 4 (gut)
		THBS4 - thrombospondin 4
		ECM1 - extracellular matrix protein 1
		FSTL3 - follistatin-like 3 (secreted glycoprotein)
		SMAD3 - smad family member 3
		SMAD6 - smad family member 6
		SMAD7 - smad family member 7
GO:2000145	regulation of cell motility
		PDGFA - platelet-derived growth factor alpha polypeptide
		SH3BP1 - sh3-domain binding protein 1
		CATSPER1 - cation channel, sperm associated 1
		JUN - jun proto-oncogene
		LDLRAD4 - low density lipoprotein receptor class a domain containing 4
		ITGA3 - integrin, alpha 3 (antigen cd49c, alpha 3 subunit of vla-3 receptor)
		PDGFB - platelet-derived growth factor beta polypeptide
		MDM2 - mdm2 oncogene, e3 ubiquitin protein ligase
		SCRT1 - scratch homolog 1, zinc finger protein (drosophila)
		PLAU - plasminogen activator, urokinase
		NOV - nephroblastoma overexpressed
		KDR - kinase insert domain receptor (a type iii receptor tyrosine kinase)
		DLL4 - delta-like 4 (drosophila)
		PLK2 - polo-like kinase 2
		ADTRP - androgen-dependent tfpi-regulating protein
		JAG1 - jagged 1
		FERMT3 - fermitin family member 3
		ADAM8 - adam metallopeptidase domain 8
		CYP1B1 - cytochrome p450, family 1, subfamily b, polypeptide 1
		PRR5L - proline rich 5 like
		ITGB3 - integrin, beta 3 (platelet glycoprotein iiia, antigen cd61)
		ARHGAP4 - rho gtpase activating protein 4
		DMTN - dematin actin binding protein
		LAMC2 - laminin, gamma 2
		MET - met proto-oncogene
		MMP9 - matrix metallopeptidase 9 (gelatinase b, 92kda gelatinase, 92kda type iv collagenase)
		PIP5KL1 - phosphatidylinositol-4-phosphate 5-kinase-like 1
		KLF4 - kruppel-like factor 4 (gut)
		THBS4 - thrombospondin 4
		MST1 - macrophage stimulating 1 (hepatocyte growth factor-like)
		APOE - apolipoprotein e
		SPOCK2 - sparc/osteonectin, cwcv and kazal-like domains proteoglycan (testican) 2
		ECM1 - extracellular matrix protein 1
		SMAD3 - smad family member 3
		C5 - complement component 5
		ZNF268 - zinc finger protein 268
		GPSM3 - g-protein signaling modulator 3
		LAMA2 - laminin, alpha 2
		SMAD7 - smad family member 7
		IL6R - interleukin 6 receptor
GO:0051239	regulation of multicellular organismal process
		SH3BP1 - sh3-domain binding protein 1
		RBM15 - rna binding motif protein 15
		DDIT3 - dna-damage-inducible transcript 3
		HES1 - hairy and enhancer of split 1, (drosophila)
		FA2H - fatty acid 2-hydroxylase
		EP300 - e1a binding protein p300
		CREB3L2 - camp responsive element binding protein 3-like 2
		CNIH2 - cornichon homolog 2 (drosophila)
		OXTR - oxytocin receptor
		C12orf57 - chromosome 12 open reading frame 57
		DHRS3 - dehydrogenase/reductase (sdr family) member 3
		MMP9 - matrix metallopeptidase 9 (gelatinase b, 92kda gelatinase, 92kda type iv collagenase)
		PER3 - period circadian clock 3
		MYL5 - myosin, light chain 5, regulatory
		APOE - apolipoprotein e
		NLGN3 - neuroligin 3
		IL6R - interleukin 6 receptor
		PDGFA - platelet-derived growth factor alpha polypeptide
		SPEN - spen homolog, transcriptional regulator (drosophila)
		HIST1H4I - histone cluster 1, h4i
		CNN1 - calponin 1, basic, smooth muscle
		LDLRAD4 - low density lipoprotein receptor class a domain containing 4
		GDF15 - growth differentiation factor 15
		SCARF1 - scavenger receptor class f, member 1
		ITGA3 - integrin, alpha 3 (antigen cd49c, alpha 3 subunit of vla-3 receptor)
		MDM2 - mdm2 oncogene, e3 ubiquitin protein ligase
		PDGFB - platelet-derived growth factor beta polypeptide
		ADAM8 - adam metallopeptidase domain 8
		CELSR3 - cadherin, egf lag seven-pass g-type receptor 3
		PTHLH - parathyroid hormone-like hormone
		UNC13A - unc-13 homolog a (c. elegans)
		CYP1B1 - cytochrome p450, family 1, subfamily b, polypeptide 1
		ITGB2 - integrin, beta 2 (complement component 3 receptor 3 and 4 subunit)
		ITGB3 - integrin, beta 3 (platelet glycoprotein iiia, antigen cd61)
		ARHGAP4 - rho gtpase activating protein 4
		AMIGO2 - adhesion molecule with ig-like domain 2
		NPR3 - natriuretic peptide receptor c/guanylate cyclase c (atrionatriuretic peptide receptor c)
		MET - met proto-oncogene
		COL5A2 - collagen, type v, alpha 2
		MFAP2 - microfibrillar-associated protein 2
		HSPG2 - heparan sulfate proteoglycan 2
		COL5A1 - collagen, type v, alpha 1
		L1CAM - l1 cell adhesion molecule
		HECW1 - hect, c2 and ww domain containing e3 ubiquitin protein ligase 1
		ECM1 - extracellular matrix protein 1
		C5 - complement component 5
		HECW2 - hect, c2 and ww domain containing e3 ubiquitin protein ligase 2
		LAMA2 - laminin, alpha 2
		HIST1H3D - histone cluster 1, h3d
		ATP2A1 - atpase, ca++ transporting, cardiac muscle, fast twitch 1
		HIST1H3E - histone cluster 1, h3e
		ADRB1 - adrenoceptor beta 1
		SARM1 - sterile alpha and tir motif containing 1
		TLE3 - transducin-like enhancer of split 3 (e(sp1) homolog, drosophila)
		SCRT1 - scratch homolog 1, zinc finger protein (drosophila)
		NOV - nephroblastoma overexpressed
		KDR - kinase insert domain receptor (a type iii receptor tyrosine kinase)
		PLK2 - polo-like kinase 2
		ARRDC3 - arrestin domain containing 3
		MAPT - microtubule-associated protein tau
		JAG1 - jagged 1
		EIF2AK3 - eukaryotic translation initiation factor 2-alpha kinase 3
		KCNK3 - potassium channel, subfamily k, member 3
		KCNMA1 - potassium large conductance calcium-activated channel, subfamily m, alpha member 1
		BHLHE41 - basic helix-loop-helix family, member e41
		ID3 - inhibitor of dna binding 3, dominant negative helix-loop-helix protein
		ANGPTL4 - angiopoietin-like 4
		NGFR - nerve growth factor receptor
		STX1A - syntaxin 1a (brain)
		SKIL - ski-like oncogene
		HEY1 - hairy/enhancer-of-split related with yrpw motif 1
		KDM6B - lysine (k)-specific demethylase 6b
		MATN1 - matrilin 1, cartilage matrix protein
		NRARP - notch-regulated ankyrin repeat protein
		SULT2B1 - sulfotransferase family, cytosolic, 2b, member 1
		BCL9L - b-cell cll/lymphoma 9-like
		HIST1H4E - histone cluster 1, h4e
		MST1 - macrophage stimulating 1 (hepatocyte growth factor-like)
		BSCL2 - berardinelli-seip congenital lipodystrophy 2 (seipin)
		HIST1H4H - histone cluster 1, h4h
		NR1H3 - nuclear receptor subfamily 1, group h, member 3
		GPR35 - g protein-coupled receptor 35
		JUN - jun proto-oncogene
		AVIL - advillin
		FBXW8 - f-box and wd repeat domain containing 8
		PLAU - plasminogen activator, urokinase
		DLL4 - delta-like 4 (drosophila)
		ADTRP - androgen-dependent tfpi-regulating protein
		CD14 - cd14 molecule
		GJC2 - gap junction protein, gamma 2, 47kda
		CLU - clusterin
		NFATC2 - nuclear factor of activated t-cells, cytoplasmic, calcineurin-dependent 2
		DMTN - dematin actin binding protein
		NGEF - neuronal guanine nucleotide exchange factor
		UCN - urocortin
		KCNJ4 - potassium inwardly-rectifying channel, subfamily j, member 4
		TSPAN12 - tetraspanin 12
		EPHB3 - eph receptor b3
		RUNX2 - runt-related transcription factor 2
		ANKRD1 - ankyrin repeat domain 1 (cardiac muscle)
		KLF4 - kruppel-like factor 4 (gut)
		THBS4 - thrombospondin 4
		SMAD3 - smad family member 3
		KLF10 - kruppel-like factor 10
		SMAD6 - smad family member 6
		GPSM3 - g-protein signaling modulator 3
		NR1D2 - nuclear receptor subfamily 1, group d, member 2
		SMAD7 - smad family member 7
		KCND1 - potassium voltage-gated channel, shal-related subfamily, member 1
GO:0048869	cellular developmental process
		AFG3L2 - afg3 atpase family member 3-like 2 (s. cerevisiae)
		SH3BP1 - sh3-domain binding protein 1
		KCNAB2 - potassium voltage-gated channel, shaker-related subfamily, beta member 2
		CATSPER1 - cation channel, sperm associated 1
		BRCA2 - breast cancer 2, early onset
		HDAC10 - histone deacetylase 10
		CHAC1 - chac, cation transport regulator homolog 1 (e. coli)
		HES1 - hairy and enhancer of split 1, (drosophila)
		TRPC4 - transient receptor potential cation channel, subfamily c, member 4
		FA2H - fatty acid 2-hydroxylase
		GAB2 - grb2-associated binding protein 2
		EP300 - e1a binding protein p300
		TRPM2 - transient receptor potential cation channel, subfamily m, member 2
		LFNG - lfng o-fucosylpeptide 3-beta-n-acetylglucosaminyltransferase
		CREB3L2 - camp responsive element binding protein 3-like 2
		C12orf57 - chromosome 12 open reading frame 57
		L3MBTL3 - l(3)mbt-like 3 (drosophila)
		ACHE - acetylcholinesterase
		CHD7 - chromodomain helicase dna binding protein 7
		SRCIN1 - src kinase signaling inhibitor 1
		MMP9 - matrix metallopeptidase 9 (gelatinase b, 92kda gelatinase, 92kda type iv collagenase)
		PER2 - period circadian clock 2
		DHRS2 - dehydrogenase/reductase (sdr family) member 2
		AKAP13 - a kinase (prka) anchor protein 13
		ALDH6A1 - aldehyde dehydrogenase 6 family, member a1
		NLGN3 - neuroligin 3
		CDK5R1 - cyclin-dependent kinase 5, regulatory subunit 1 (p35)
		NEBL - nebulette
		PIWIL4 - piwi-like rna-mediated gene silencing 4
		TAGLN - transgelin
		DAGLA - diacylglycerol lipase, alpha
		GADD45B - growth arrest and dna-damage-inducible, beta
		MTSS1 - metastasis suppressor 1
		PRDM6 - pr domain containing 6
		GDF15 - growth differentiation factor 15
		RC3H1 - ring finger and ccch-type domains 1
		SQSTM1 - sequestosome 1
		SCARF1 - scavenger receptor class f, member 1
		ITGA3 - integrin, alpha 3 (antigen cd49c, alpha 3 subunit of vla-3 receptor)
		CHD5 - chromodomain helicase dna binding protein 5
		PDGFB - platelet-derived growth factor beta polypeptide
		TP53 - tumor protein p53
		COL1A1 - collagen, type i, alpha 1
		GLI3 - gli family zinc finger 3
		SKOR1 - ski family transcriptional corepressor 1
		ADAM8 - adam metallopeptidase domain 8
		PARD6B - par-6 partitioning defective 6 homolog beta (c. elegans)
		TCAP - titin-cap
		PTHLH - parathyroid hormone-like hormone
		ATL1 - atlastin gtpase 1
		ITGB2 - integrin, beta 2 (complement component 3 receptor 3 and 4 subunit)
		CNTF - ciliary neurotrophic factor
		IL31RA - interleukin 31 receptor a
		ITGB3 - integrin, beta 3 (platelet glycoprotein iiia, antigen cd61)
		SLC7A11 - solute carrier family 7 (anionic amino acid transporter light chain, xc- system), member 11
		OSGIN1 - oxidative stress induced growth inhibitor 1
		SPRY1 - sprouty homolog 1, antagonist of fgf signaling (drosophila)
		MET - met proto-oncogene
		S100A6 - s100 calcium binding protein a6
		FAT4 - fat atypical cadherin 4
		HSPG2 - heparan sulfate proteoglycan 2
		MFNG - mfng o-fucosylpeptide 3-beta-n-acetylglucosaminyltransferase
		PDE2A - phosphodiesterase 2a, cgmp-stimulated
		CDH8 - cadherin 8, type 2
		ECM1 - extracellular matrix protein 1
		FSTL3 - follistatin-like 3 (secreted glycoprotein)
		LAMA2 - laminin, alpha 2
		QKI - qki, kh domain containing, rna binding
		ALOXE3 - arachidonate lipoxygenase 3
		DCHS1 - dachsous 1 (drosophila)
		IFI16 - interferon, gamma-inducible protein 16
		EXPH5 - exophilin 5
		ADRB1 - adrenoceptor beta 1
		ARID5B - at rich interactive domain 5b (mrf1-like)
		NOV - nephroblastoma overexpressed
		KDR - kinase insert domain receptor (a type iii receptor tyrosine kinase)
		MAPT - microtubule-associated protein tau
		JAG1 - jagged 1
		PTK2B - protein tyrosine kinase 2 beta
		RERE - arginine-glutamic acid dipeptide (re) repeats
		EIF2AK3 - eukaryotic translation initiation factor 2-alpha kinase 3
		CTNND2 - catenin (cadherin-associated protein), delta 2
		ATF3 - activating transcription factor 3
		HDAC5 - histone deacetylase 5
		BHLHE41 - basic helix-loop-helix family, member e41
		ID2 - inhibitor of dna binding 2, dominant negative helix-loop-helix protein
		ID3 - inhibitor of dna binding 3, dominant negative helix-loop-helix protein
		PREX1 - phosphatidylinositol-3,4,5-trisphosphate-dependent rac exchange factor 1
		ANGPTL4 - angiopoietin-like 4
		SKIL - ski-like oncogene
		TBX19 - t-box 19
		HEY1 - hairy/enhancer-of-split related with yrpw motif 1
		FRS2 - fibroblast growth factor receptor substrate 2
		MATN1 - matrilin 1, cartilage matrix protein
		KDM6B - lysine (k)-specific demethylase 6b
		NTN5 - netrin 5
		VLDLR - very low density lipoprotein receptor
		BCL9L - b-cell cll/lymphoma 9-like
		VAV1 - vav 1 guanine nucleotide exchange factor
		BSCL2 - berardinelli-seip congenital lipodystrophy 2 (seipin)
		NR1H3 - nuclear receptor subfamily 1, group h, member 3
		AURKC - aurora kinase c
		CYP1A1 - cytochrome p450, family 1, subfamily a, polypeptide 1
		OSR2 - odd-skipped related 2 (drosophila)
		FYN - fyn oncogene related to src, fgr, yes
		ZNF268 - zinc finger protein 268
		NHLH1 - nescient helix loop helix 1
		FN3K - fructosamine 3 kinase
		GRK5 - g protein-coupled receptor kinase 5
		SLFN5 - schlafen family member 5
		JUN - jun proto-oncogene
		TMEM79 - transmembrane protein 79
		DLL4 - delta-like 4 (drosophila)
		MYOM1 - myomesin 1
		FERMT3 - fermitin family member 3
		CLU - clusterin
		TUBB3 - tubulin, beta 3 class iii
		NFATC2 - nuclear factor of activated t-cells, cytoplasmic, calcineurin-dependent 2
		SS18 - synovial sarcoma translocation, chromosome 18
		ZMIZ1 - zinc finger, miz-type containing 1
		DMTN - dematin actin binding protein
		TRIP11 - thyroid hormone receptor interactor 11
		NEUROG2 - neurogenin 2
		MAPK8IP2 - mitogen-activated protein kinase 8 interacting protein 2
		ARID4A - at rich interactive domain 4a (rbp1-like)
		EPHB3 - eph receptor b3
		BCL6 - b-cell cll/lymphoma 6
		RUNX2 - runt-related transcription factor 2
		TGM1 - transglutaminase 1
		MICALL2 - mical-like 2
		SYNE4 - spectrin repeat containing, nuclear envelope family member 4
		ANKRD1 - ankyrin repeat domain 1 (cardiac muscle)
		KLF4 - kruppel-like factor 4 (gut)
		REC8 - rec8 meiotic recombination protein
		NANOS1 - nanos homolog 1 (drosophila)
		SMAD3 - smad family member 3
		SMAD6 - smad family member 6
		NR1D2 - nuclear receptor subfamily 1, group d, member 2
		ANPEP - alanyl (membrane) aminopeptidase
GO:0030199	collagen fibril organization
		COL11A2 - collagen, type xi, alpha 2
		TNXB - tenascin xb
		CYP1B1 - cytochrome p450, family 1, subfamily b, polypeptide 1
		COL5A2 - collagen, type v, alpha 2
		COL5A1 - collagen, type v, alpha 1
GO:0080154	regulation of fertilization
		PLB1 - phospholipase b1
		OVGP1 - oviductal glycoprotein 1, 120kda
GO:0030334	regulation of cell migration
		PDGFA - platelet-derived growth factor alpha polypeptide
		SH3BP1 - sh3-domain binding protein 1
		JUN - jun proto-oncogene
		LDLRAD4 - low density lipoprotein receptor class a domain containing 4
		ITGA3 - integrin, alpha 3 (antigen cd49c, alpha 3 subunit of vla-3 receptor)
		MDM2 - mdm2 oncogene, e3 ubiquitin protein ligase
		PDGFB - platelet-derived growth factor beta polypeptide
		SCRT1 - scratch homolog 1, zinc finger protein (drosophila)
		PLAU - plasminogen activator, urokinase
		NOV - nephroblastoma overexpressed
		KDR - kinase insert domain receptor (a type iii receptor tyrosine kinase)
		DLL4 - delta-like 4 (drosophila)
		PLK2 - polo-like kinase 2
		ADTRP - androgen-dependent tfpi-regulating protein
		JAG1 - jagged 1
		FERMT3 - fermitin family member 3
		ADAM8 - adam metallopeptidase domain 8
		CYP1B1 - cytochrome p450, family 1, subfamily b, polypeptide 1
		PRR5L - proline rich 5 like
		ARHGAP4 - rho gtpase activating protein 4
		ITGB3 - integrin, beta 3 (platelet glycoprotein iiia, antigen cd61)
		DMTN - dematin actin binding protein
		LAMC2 - laminin, gamma 2
		MET - met proto-oncogene
		MMP9 - matrix metallopeptidase 9 (gelatinase b, 92kda gelatinase, 92kda type iv collagenase)
		PIP5KL1 - phosphatidylinositol-4-phosphate 5-kinase-like 1
		KLF4 - kruppel-like factor 4 (gut)
		THBS4 - thrombospondin 4
		MST1 - macrophage stimulating 1 (hepatocyte growth factor-like)
		APOE - apolipoprotein e
		ECM1 - extracellular matrix protein 1
		SMAD3 - smad family member 3
		C5 - complement component 5
		ZNF268 - zinc finger protein 268
		GPSM3 - g-protein signaling modulator 3
		LAMA2 - laminin, alpha 2
		SMAD7 - smad family member 7
		IL6R - interleukin 6 receptor
GO:0060411	cardiac septum morphogenesis
		HES1 - hairy and enhancer of split 1, (drosophila)
		DHRS3 - dehydrogenase/reductase (sdr family) member 3
		JAG1 - jagged 1
		HEY1 - hairy/enhancer-of-split related with yrpw motif 1
		RBM15 - rna binding motif protein 15
		SMAD6 - smad family member 6
		CHD7 - chromodomain helicase dna binding protein 7
		SMAD7 - smad family member 7
		MDM2 - mdm2 oncogene, e3 ubiquitin protein ligase
GO:0001523	retinoid metabolic process
		DHRS3 - dehydrogenase/reductase (sdr family) member 3
		CYP4V2 - cytochrome p450, family 4, subfamily v, polypeptide 2
		PLB1 - phospholipase b1
		APOE - apolipoprotein e
		CYP1A1 - cytochrome p450, family 1, subfamily a, polypeptide 1
		CYP1B1 - cytochrome p450, family 1, subfamily b, polypeptide 1
		HSPG2 - heparan sulfate proteoglycan 2
GO:0016101	diterpenoid metabolic process
		CYP4V2 - cytochrome p450, family 4, subfamily v, polypeptide 2
		DHRS3 - dehydrogenase/reductase (sdr family) member 3
		PLB1 - phospholipase b1
		APOE - apolipoprotein e
		CYP1A1 - cytochrome p450, family 1, subfamily a, polypeptide 1
		CYP1B1 - cytochrome p450, family 1, subfamily b, polypeptide 1
		HSPG2 - heparan sulfate proteoglycan 2
GO:0050900	leukocyte migration
		MMP9 - matrix metallopeptidase 9 (gelatinase b, 92kda gelatinase, 92kda type iv collagenase)
		SLC16A3 - solute carrier family 16 (monocarboxylate transporter), member 3
		ITGA3 - integrin, alpha 3 (antigen cd49c, alpha 3 subunit of vla-3 receptor)
		PDGFB - platelet-derived growth factor beta polypeptide
		SLC7A9 - solute carrier family 7 (amino acid transporter light chain, bo,+ system), member 9
		SLC3A2 - solute carrier family 3 (amino acid transporter heavy chain), member 2
		LYST - lysosomal trafficking regulator
		L1CAM - l1 cell adhesion molecule
		TRPM2 - transient receptor potential cation channel, subfamily m, member 2
		ADAM8 - adam metallopeptidase domain 8
		ITGB2 - integrin, beta 2 (complement component 3 receptor 3 and 4 subunit)
		ITGB3 - integrin, beta 3 (platelet glycoprotein iiia, antigen cd61)
		IL6R - interleukin 6 receptor
GO:0006707	cholesterol catabolic process
		CEL - carboxyl ester lipase
		APOE - apolipoprotein e
		SCARF1 - scavenger receptor class f, member 1
		CYP27A1 - cytochrome p450, family 27, subfamily a, polypeptide 1
GO:0016127	sterol catabolic process
		CEL - carboxyl ester lipase
		APOE - apolipoprotein e
		SCARF1 - scavenger receptor class f, member 1
		CYP27A1 - cytochrome p450, family 27, subfamily a, polypeptide 1
GO:0006956	complement activation
		MASP2 - mannan-binding lectin serine peptidase 2
		CFP - complement factor properdin
		C5 - complement component 5
		CLU - clusterin
GO:0072376	protein activation cascade
		MASP2 - mannan-binding lectin serine peptidase 2
		CFP - complement factor properdin
		CLU - clusterin
		C5 - complement component 5
GO:0002920	regulation of humoral immune response
		CFP - complement factor properdin
		CLU - clusterin
		C5 - complement component 5
		HPX - hemopexin
GO:0060412	ventricular septum morphogenesis
		HES1 - hairy and enhancer of split 1, (drosophila)
		HEY1 - hairy/enhancer-of-split related with yrpw motif 1
		SMAD7 - smad family member 7
GO:0042330	taxis
		PDGFA - platelet-derived growth factor alpha polypeptide
		ID2 - inhibitor of dna binding 2, dominant negative helix-loop-helix protein
		PREX1 - phosphatidylinositol-3,4,5-trisphosphate-dependent rac exchange factor 1
		CMTM3 - cklf-like marvel transmembrane domain containing 3
		MET - met proto-oncogene
		PDGFB - platelet-derived growth factor beta polypeptide
		PLAU - plasminogen activator, urokinase
		NOV - nephroblastoma overexpressed
		LYST - lysosomal trafficking regulator
		L1CAM - l1 cell adhesion molecule
		VAV1 - vav 1 guanine nucleotide exchange factor
		EP300 - e1a binding protein p300
		ADAM8 - adam metallopeptidase domain 8
		TRPM2 - transient receptor potential cation channel, subfamily m, member 2
		C5 - complement component 5
		ITGB2 - integrin, beta 2 (complement component 3 receptor 3 and 4 subunit)
		ITGB3 - integrin, beta 3 (platelet glycoprotein iiia, antigen cd61)
		IL6R - interleukin 6 receptor
GO:0006959	humoral immune response
		HIST1H2BC - histone cluster 1, h2bc
		MASP2 - mannan-binding lectin serine peptidase 2
		HIST2H2BE - histone cluster 2, h2be
		CFP - complement factor properdin
		CLU - clusterin
		C5 - complement component 5
		HIST1H2BK - histone cluster 1, h2bk
GO:0034723	DNA replication-dependent nucleosome organization
		HIST1H3D - histone cluster 1, h3d
		HIST1H3E - histone cluster 1, h3e
		HIST1H4E - histone cluster 1, h4e
		HIST1H4I - histone cluster 1, h4i
		HIST1H4H - histone cluster 1, h4h
GO:0006335	DNA replication-dependent nucleosome assembly
		HIST1H3D - histone cluster 1, h3d
		HIST1H3E - histone cluster 1, h3e
		HIST1H4E - histone cluster 1, h4e
		HIST1H4I - histone cluster 1, h4i
		HIST1H4H - histone cluster 1, h4h
GO:0048844	artery morphogenesis
		HES1 - hairy and enhancer of split 1, (drosophila)
		HEY1 - hairy/enhancer-of-split related with yrpw motif 1
		APOE - apolipoprotein e
		SMAD7 - smad family member 7
GO:0007154	cell communication
		PRKAA2 - protein kinase, amp-activated, alpha 2 catalytic subunit
		DRD4 - dopamine receptor d4
		IFI16 - interferon, gamma-inducible protein 16
		USF2 - upstream transcription factor 2, c-fos interacting
		HES1 - hairy and enhancer of split 1, (drosophila)
		MAPT - microtubule-associated protein tau
		TOLLIP - toll interacting protein
		EIF2AK3 - eukaryotic translation initiation factor 2-alpha kinase 3
		UPP1 - uridine phosphorylase 1
		ATF3 - activating transcription factor 3
		KCNK3 - potassium channel, subfamily k, member 3
		PHEX - phosphate regulating endopeptidase homolog, x-linked
		CNIH2 - cornichon homolog 2 (drosophila)
		ASH1L - ash1 (absent, small, or homeotic)-like (drosophila)
		MBP - myelin basic protein
		BECN1 - beclin 1, autophagy related
		GUCA1B - guanylate cyclase activator 1b (retina)
		CACNB4 - calcium channel, voltage-dependent, beta 4 subunit
		NPRL2 - nitrogen permease regulator-like 2 (s. cerevisiae)
		P2RY11 - purinergic receptor p2y, g-protein coupled, 11
		CPLX1 - complexin 1
		CHRNA10 - cholinergic receptor, nicotinic, alpha 10 (neuronal)
		CACNB3 - calcium channel, voltage-dependent, beta 3 subunit
		GJA3 - gap junction protein, alpha 3, 46kda
		MAX - myc associated factor x
		IL1RAP - interleukin 1 receptor accessory protein
		DAGLB - diacylglycerol lipase, beta
		IMPACT - impact rwd domain protein
		APOE - apolipoprotein e
		FYN - fyn oncogene related to src, fgr, yes
		PDGFA - platelet-derived growth factor alpha polypeptide
		EFNA1 - ephrin-a1
		GABARAPL1 - gaba(a) receptor-associated protein like 1
		DAGLA - diacylglycerol lipase, alpha
		JUN - jun proto-oncogene
		GDF15 - growth differentiation factor 15
		MDM2 - mdm2 oncogene, e3 ubiquitin protein ligase
		PDGFB - platelet-derived growth factor beta polypeptide
		DLL1 - delta-like 1 (drosophila)
		TP53 - tumor protein p53
		COL1A1 - collagen, type i, alpha 1
		CIB2 - calcium and integrin binding family member 2
		ZACN - zinc activated ligand-gated ion channel
		GJC2 - gap junction protein, gamma 2, 47kda
		PTHLH - parathyroid hormone-like hormone
		UNC13A - unc-13 homolog a (c. elegans)
		ITGB2 - integrin, beta 2 (complement component 3 receptor 3 and 4 subunit)
		FNIP1 - folliculin interacting protein 1
		GABRR2 - gamma-aminobutyric acid (gaba) a receptor, rho 2
		PPARG - peroxisome proliferator-activated receptor gamma
		GRIK5 - glutamate receptor, ionotropic, kainate 5
		NAPB - n-ethylmaleimide-sensitive factor attachment protein, beta
		NUAK2 - nuak family, snf1-like kinase, 2
		BSN - bassoon presynaptic cytomatrix protein
		EPHB2 - eph receptor b2
		ZFYVE1 - zinc finger, fyve domain containing 1
		GRM2 - glutamate receptor, metabotropic 2
		RRAGD - ras-related gtp binding d
		FOS - fbj murine osteosarcoma viral oncogene homolog
		PIK3C2B - phosphatidylinositol-4-phosphate 3-kinase, catalytic subunit type 2 beta
		CDH8 - cadherin 8, type 2
		ASGR1 - asialoglycoprotein receptor 1
		HMOX1 - heme oxygenase (decycling) 1
		KLF10 - kruppel-like factor 10
GO:0035020	regulation of Rac protein signal transduction
		RASGRF1 - ras protein-specific guanine nucleotide-releasing factor 1
GO:0040012	regulation of locomotion
		PDGFA - platelet-derived growth factor alpha polypeptide
		SH3BP1 - sh3-domain binding protein 1
		CATSPER1 - cation channel, sperm associated 1
		JUN - jun proto-oncogene
		LDLRAD4 - low density lipoprotein receptor class a domain containing 4
		ITGA3 - integrin, alpha 3 (antigen cd49c, alpha 3 subunit of vla-3 receptor)
		PDGFB - platelet-derived growth factor beta polypeptide
		MDM2 - mdm2 oncogene, e3 ubiquitin protein ligase
		SCRT1 - scratch homolog 1, zinc finger protein (drosophila)
		PLAU - plasminogen activator, urokinase
		NOV - nephroblastoma overexpressed
		KDR - kinase insert domain receptor (a type iii receptor tyrosine kinase)
		DLL4 - delta-like 4 (drosophila)
		PLK2 - polo-like kinase 2
		ARRDC3 - arrestin domain containing 3
		ADTRP - androgen-dependent tfpi-regulating protein
		JAG1 - jagged 1
		FERMT3 - fermitin family member 3
		ADAM8 - adam metallopeptidase domain 8
		CYP1B1 - cytochrome p450, family 1, subfamily b, polypeptide 1
		PRR5L - proline rich 5 like
		ITGB3 - integrin, beta 3 (platelet glycoprotein iiia, antigen cd61)
		ARHGAP4 - rho gtpase activating protein 4
		DMTN - dematin actin binding protein
		LAMC2 - laminin, gamma 2
		MET - met proto-oncogene
		MMP9 - matrix metallopeptidase 9 (gelatinase b, 92kda gelatinase, 92kda type iv collagenase)
		PIP5KL1 - phosphatidylinositol-4-phosphate 5-kinase-like 1
		KLF4 - kruppel-like factor 4 (gut)
		THBS4 - thrombospondin 4
		MST1 - macrophage stimulating 1 (hepatocyte growth factor-like)
		APOE - apolipoprotein e
		SPOCK2 - sparc/osteonectin, cwcv and kazal-like domains proteoglycan (testican) 2
		ECM1 - extracellular matrix protein 1
		SMAD3 - smad family member 3
		C5 - complement component 5
		ZNF268 - zinc finger protein 268
		GPSM3 - g-protein signaling modulator 3
		LAMA2 - laminin, alpha 2
		SMAD7 - smad family member 7
		IL6R - interleukin 6 receptor
GO:0032879	regulation of localization
		OPRL1 - opiate receptor-like 1
		SH3BP1 - sh3-domain binding protein 1
		KCNAB2 - potassium voltage-gated channel, shaker-related subfamily, beta member 2
		CATSPER1 - cation channel, sperm associated 1
		DDIT3 - dna-damage-inducible transcript 3
		PLXNC1 - plexin c1
		MIDN - midnolin
		TRPM2 - transient receptor potential cation channel, subfamily m, member 2
		RHBDF2 - rhomboid 5 homolog 2 (drosophila)
		OXTR - oxytocin receptor
		CNIH2 - cornichon homolog 2 (drosophila)
		KMT2A - lysine (k)-specific methyltransferase 2a
		ACHE - acetylcholinesterase
		TLR6 - toll-like receptor 6
		CHD7 - chromodomain helicase dna binding protein 7
		SRCIN1 - src kinase signaling inhibitor 1
		MMP9 - matrix metallopeptidase 9 (gelatinase b, 92kda gelatinase, 92kda type iv collagenase)
		PIP5KL1 - phosphatidylinositol-4-phosphate 5-kinase-like 1
		PER2 - period circadian clock 2
		SORL1 - sortilin-related receptor, l(dlr class) a repeats containing
		APOE - apolipoprotein e
		NLGN3 - neuroligin 3
		SNAP91 - synaptosomal-associated protein, 91kda
		CDK5R1 - cyclin-dependent kinase 5, regulatory subunit 1 (p35)
		IL6R - interleukin 6 receptor
		PDGFA - platelet-derived growth factor alpha polypeptide
		YOD1 - yod1 deubiquitinase
		DCP2 - decapping mrna 2
		TPM1 - tropomyosin 1 (alpha)
		LDLRAD4 - low density lipoprotein receptor class a domain containing 4
		SQSTM1 - sequestosome 1
		ITGA3 - integrin, alpha 3 (antigen cd49c, alpha 3 subunit of vla-3 receptor)
		PDGFB - platelet-derived growth factor beta polypeptide
		MDM2 - mdm2 oncogene, e3 ubiquitin protein ligase
		GLI3 - gli family zinc finger 3
		ADAM8 - adam metallopeptidase domain 8
		CELSR3 - cadherin, egf lag seven-pass g-type receptor 3
		ADCY5 - adenylate cyclase 5
		PARD6B - par-6 partitioning defective 6 homolog beta (c. elegans)
		UNC13A - unc-13 homolog a (c. elegans)
		CYP1B1 - cytochrome p450, family 1, subfamily b, polypeptide 1
		PRR5L - proline rich 5 like
		ITGB2 - integrin, beta 2 (complement component 3 receptor 3 and 4 subunit)
		ARHGAP4 - rho gtpase activating protein 4
		ITGB3 - integrin, beta 3 (platelet glycoprotein iiia, antigen cd61)
		BEST3 - bestrophin 3
		LAMC2 - laminin, gamma 2
		BSN - bassoon presynaptic cytomatrix protein
		TSPAN1 - tetraspanin 1
		SLC7A11 - solute carrier family 7 (anionic amino acid transporter light chain, xc- system), member 11
		MET - met proto-oncogene
		SYNGR3 - synaptogyrin 3
		SPOCK2 - sparc/osteonectin, cwcv and kazal-like domains proteoglycan (testican) 2
		HECW1 - hect, c2 and ww domain containing e3 ubiquitin protein ligase 1
		ECM1 - extracellular matrix protein 1
		C5 - complement component 5
		HECW2 - hect, c2 and ww domain containing e3 ubiquitin protein ligase 2
		LAMA2 - laminin, alpha 2
		PRKAA2 - protein kinase, amp-activated, alpha 2 catalytic subunit
		DRD4 - dopamine receptor d4
		EXPH5 - exophilin 5
		PTX3 - pentraxin 3, long
		BBC3 - bcl2 binding component 3
		SCRT1 - scratch homolog 1, zinc finger protein (drosophila)
		NOV - nephroblastoma overexpressed
		KDR - kinase insert domain receptor (a type iii receptor tyrosine kinase)
		PLK2 - polo-like kinase 2
		CCDC40 - coiled-coil domain containing 40
		MAPT - microtubule-associated protein tau
		JAG1 - jagged 1
		IRS2 - insulin receptor substrate 2
		PTK2B - protein tyrosine kinase 2 beta
		EIF2AK3 - eukaryotic translation initiation factor 2-alpha kinase 3
		HDAC5 - histone deacetylase 5
		KCNMA1 - potassium large conductance calcium-activated channel, subfamily m, alpha member 1
		STXBP2 - syntaxin binding protein 2
		PREX1 - phosphatidylinositol-3,4,5-trisphosphate-dependent rac exchange factor 1
		NGFR - nerve growth factor receptor
		STX1A - syntaxin 1a (brain)
		CPLX1 - complexin 1
		BEST1 - bestrophin 1
		MST1 - macrophage stimulating 1 (hepatocyte growth factor-like)
		TCTEX1D2 - tctex1 domain containing 2
		NR1H3 - nuclear receptor subfamily 1, group h, member 3
		ATP2B4 - atpase, ca++ transporting, plasma membrane 4
		ZNF268 - zinc finger protein 268
		GPR35 - g protein-coupled receptor 35
		RAB27B - rab27b, member ras oncogene family
		JUN - jun proto-oncogene
		AKAP8L - a kinase (prka) anchor protein 8-like
		PLAU - plasminogen activator, urokinase
		DLL4 - delta-like 4 (drosophila)
		MYOM1 - myomesin 1
		CD14 - cd14 molecule
		ADTRP - androgen-dependent tfpi-regulating protein
		FERMT3 - fermitin family member 3
		GJC2 - gap junction protein, gamma 2, 47kda
		CLU - clusterin
		HIP1R - huntingtin interacting protein 1 related
		GRIK5 - glutamate receptor, ionotropic, kainate 5
		NAPB - n-ethylmaleimide-sensitive factor attachment protein, beta
		DMTN - dematin actin binding protein
		UCN - urocortin
		ZFP36 - zfp36 ring finger protein
		MAPK8IP2 - mitogen-activated protein kinase 8 interacting protein 2
		KCNJ4 - potassium inwardly-rectifying channel, subfamily j, member 4
		RASGRF1 - ras protein-specific guanine nucleotide-releasing factor 1
		CALY - calcyon neuron-specific vesicular protein
		ANKRD1 - ankyrin repeat domain 1 (cardiac muscle)
		KLF4 - kruppel-like factor 4 (gut)
		THBS4 - thrombospondin 4
		SMAD3 - smad family member 3
		HMOX1 - heme oxygenase (decycling) 1
		KCNC1 - potassium voltage-gated channel, shaw-related subfamily, member 1
		RRAD - ras-related associated with diabetes
		GPSM3 - g-protein signaling modulator 3
		SYT12 - synaptotagmin xii
		SMAD7 - smad family member 7
		KCND1 - potassium voltage-gated channel, shal-related subfamily, member 1
GO:0050878	regulation of body fluid levels
		HIST1H3D - histone cluster 1, h3d
		OPRL1 - opiate receptor-like 1
		PDGFA - platelet-derived growth factor alpha polypeptide
		CEL - carboxyl ester lipase
		HIST1H3E - histone cluster 1, h3e
		ALOXE3 - arachidonate lipoxygenase 3
		USF2 - upstream transcription factor 2, c-fos interacting
		PDGFB - platelet-derived growth factor beta polypeptide
		TMEM79 - transmembrane protein 79
		PLAU - plasminogen activator, urokinase
		COL1A1 - collagen, type i, alpha 1
		FA2H - fatty acid 2-hydroxylase
		ADTRP - androgen-dependent tfpi-regulating protein
		DTNBP1 - dystrobrevin binding protein 1
		ADCY5 - adenylate cyclase 5
		ADCY7 - adenylate cyclase 7
		ITGB3 - integrin, beta 3 (platelet glycoprotein iiia, antigen cd61)
		OXTR - oxytocin receptor
		MAFK - v-maf avian musculoaponeurotic fibrosarcoma oncogene homolog k
		NR1H2 - nuclear receptor subfamily 1, group h, member 2
		VDR - vitamin d (1,25- dihydroxyvitamin d3) receptor
		JMJD1C - jumonji domain containing 1c
		DMTN - dematin actin binding protein
		GUCA1B - guanylate cyclase activator 1b (retina)
		UCN - urocortin
		SERPINE2 - serpin peptidase inhibitor, clade e (nexin, plasminogen activator inhibitor type 1), member 2
		NPR3 - natriuretic peptide receptor c/guanylate cyclase c (atrionatriuretic peptide receptor c)
		EPHB2 - eph receptor b2
		MET - met proto-oncogene
		GRHL1 - grainyhead-like 1 (drosophila)
		DDR1 - discoidin domain receptor tyrosine kinase 1
		SERPINA1 - serpin peptidase inhibitor, clade a (alpha-1 antiproteinase, antitrypsin), member 1
		GNAI2 - guanine nucleotide binding protein (g protein), alpha inhibiting activity polypeptide 2
		IRF1 - interferon regulatory factor 1
		SLC22A4 - solute carrier family 22 (organic cation/zwitterion transporter), member 4
		PRKCE - protein kinase c, epsilon
		APOE - apolipoprotein e
		NR1H3 - nuclear receptor subfamily 1, group h, member 3
		SERPINE1 - serpin peptidase inhibitor, clade e (nexin, plasminogen activator inhibitor type 1), member 1
		FYN - fyn oncogene related to src, fgr, yes
GO:0065008	regulation of biological quality
		OPRL1 - opiate receptor-like 1
		SH3BP1 - sh3-domain binding protein 1
		CATSPER1 - cation channel, sperm associated 1
		ZG16B - zymogen granule protein 16b
		DDIT3 - dna-damage-inducible transcript 3
		SPTBN5 - spectrin, beta, non-erythrocytic 5
		PRR16 - proline rich 16
		ANKRD11 - ankyrin repeat domain 11
		MIDN - midnolin
		PLXNC1 - plexin c1
		SDSL - serine dehydratase-like
		SLC34A3 - solute carrier family 34 (type ii sodium/phosphate contransporter), member 3
		SET - set nuclear oncogene
		TRPC4 - transient receptor potential cation channel, subfamily c, member 4
		FA2H - fatty acid 2-hydroxylase
		EP300 - e1a binding protein p300
		TRPM2 - transient receptor potential cation channel, subfamily m, member 2
		OXTR - oxytocin receptor
		CNIH2 - cornichon homolog 2 (drosophila)
		HPX - hemopexin
		DHRS3 - dehydrogenase/reductase (sdr family) member 3
		GUCA1B - guanylate cyclase activator 1b (retina)
		ACHE - acetylcholinesterase
		DCP1A - decapping mrna 1a
		TLR6 - toll-like receptor 6
		CHD7 - chromodomain helicase dna binding protein 7
		GRHL1 - grainyhead-like 1 (drosophila)
		PER2 - period circadian clock 2
		SORL1 - sortilin-related receptor, l(dlr class) a repeats containing
		PER3 - period circadian clock 3
		APOE - apolipoprotein e
		SPIRE2 - spire actin nucleation factor 2
		DHRS2 - dehydrogenase/reductase (sdr family) member 2
		KDM3A - lysine (k)-specific demethylase 3a
		NLGN3 - neuroligin 3
		ATP6AP1L - atpase, h+ transporting, lysosomal accessory protein 1-like
		CEL - carboxyl ester lipase
		PPARGC1B - peroxisome proliferator-activated receptor gamma, coactivator 1 beta
		PDGFA - platelet-derived growth factor alpha polypeptide
		PIWIL4 - piwi-like rna-mediated gene silencing 4
		HIST1H4I - histone cluster 1, h4i
		DCP2 - decapping mrna 2
		TPM1 - tropomyosin 1 (alpha)
		RC3H1 - ring finger and ccch-type domains 1
		SQSTM1 - sequestosome 1
		MDM2 - mdm2 oncogene, e3 ubiquitin protein ligase
		PDGFB - platelet-derived growth factor beta polypeptide
		PTGFR - prostaglandin f receptor (fp)
		ADAM8 - adam metallopeptidase domain 8
		ADCY5 - adenylate cyclase 5
		GCLC - glutamate-cysteine ligase, catalytic subunit
		ADCY7 - adenylate cyclase 7
		CYP1B1 - cytochrome p450, family 1, subfamily b, polypeptide 1
		UNC13A - unc-13 homolog a (c. elegans)
		ITGB2 - integrin, beta 2 (complement component 3 receptor 3 and 4 subunit)
		IL31RA - interleukin 31 receptor a
		ITGB3 - integrin, beta 3 (platelet glycoprotein iiia, antigen cd61)
		HSD17B6 - hydroxysteroid (17-beta) dehydrogenase 6
		GNG3 - guanine nucleotide binding protein (g protein), gamma 3
		TSPAN1 - tetraspanin 1
		SLC7A11 - solute carrier family 7 (anionic amino acid transporter light chain, xc- system), member 11
		NPR3 - natriuretic peptide receptor c/guanylate cyclase c (atrionatriuretic peptide receptor c)
		NPR2 - natriuretic peptide receptor b/guanylate cyclase b (atrionatriuretic peptide receptor b)
		MET - met proto-oncogene
		PPP1R15A - protein phosphatase 1, regulatory subunit 15a
		MFAP2 - microfibrillar-associated protein 2
		TENC1 - tensin like c1 domain containing phosphatase (tensin 2)
		PDE2A - phosphodiesterase 2a, cgmp-stimulated
		SFXN3 - sideroflexin 3
		SLC22A4 - solute carrier family 22 (organic cation/zwitterion transporter), member 4
		CYP27A1 - cytochrome p450, family 27, subfamily a, polypeptide 1
		HIST1H3D - histone cluster 1, h3d
		PRKAA2 - protein kinase, amp-activated, alpha 2 catalytic subunit
		ATP2A1 - atpase, ca++ transporting, cardiac muscle, fast twitch 1
		HIST1H3E - histone cluster 1, h3e
		ALOXE3 - arachidonate lipoxygenase 3
		DRD4 - dopamine receptor d4
		PTX3 - pentraxin 3, long
		EHMT1 - euchromatic histone-lysine n-methyltransferase 1
		ADRB1 - adrenoceptor beta 1
		BBC3 - bcl2 binding component 3
		HYPK - huntingtin interacting protein k
		KANK3 - kn motif and ankyrin repeat domains 3
		ABCG2 - atp-binding cassette, sub-family g (white), member 2
		TLE3 - transducin-like enhancer of split 3 (e(sp1) homolog, drosophila)
		NOV - nephroblastoma overexpressed
		KDR - kinase insert domain receptor (a type iii receptor tyrosine kinase)
		PLK2 - polo-like kinase 2
		HERPUD1 - homocysteine-inducible, endoplasmic reticulum stress-inducible, ubiquitin-like domain member 1
		MAPT - microtubule-associated protein tau
		ARRDC3 - arrestin domain containing 3
		PTK2B - protein tyrosine kinase 2 beta
		IRS2 - insulin receptor substrate 2
		KCNK3 - potassium channel, subfamily k, member 3
		KCNMA1 - potassium large conductance calcium-activated channel, subfamily m, alpha member 1
		ID2 - inhibitor of dna binding 2, dominant negative helix-loop-helix protein
		PREX1 - phosphatidylinositol-3,4,5-trisphosphate-dependent rac exchange factor 1
		TNKS1BP1 - tankyrase 1 binding protein 1, 182kda
		ANGPTL4 - angiopoietin-like 4
		NGFR - nerve growth factor receptor
		VGF - vgf nerve growth factor inducible
		STX1A - syntaxin 1a (brain)
		SKIL - ski-like oncogene
		CPLX1 - complexin 1
		KDM6B - lysine (k)-specific demethylase 6b
		CHRNA10 - cholinergic receptor, nicotinic, alpha 10 (neuronal)
		HIST1H4E - histone cluster 1, h4e
		ABCB6 - atp-binding cassette, sub-family b (mdr/tap), member 6
		HIST1H4H - histone cluster 1, h4h
		VAV1 - vav 1 guanine nucleotide exchange factor
		BSCL2 - berardinelli-seip congenital lipodystrophy 2 (seipin)
		NR1H3 - nuclear receptor subfamily 1, group h, member 3
		PPP1R10 - protein phosphatase 1, regulatory subunit 10
		ATP2B4 - atpase, ca++ transporting, plasma membrane 4
		CYP1A1 - cytochrome p450, family 1, subfamily a, polypeptide 1
		GPR35 - g protein-coupled receptor 35
		PLB1 - phospholipase b1
		JUN - jun proto-oncogene
		AVIL - advillin
		TMEM79 - transmembrane protein 79
		PLAU - plasminogen activator, urokinase
		ADTRP - androgen-dependent tfpi-regulating protein
		ZACN - zinc activated ligand-gated ion channel
		CLU - clusterin
		HIP1R - huntingtin interacting protein 1 related
		PIM2 - pim-2 oncogene
		GABRR2 - gamma-aminobutyric acid (gaba) a receptor, rho 2
		NAPB - n-ethylmaleimide-sensitive factor attachment protein, beta
		GRIK5 - glutamate receptor, ionotropic, kainate 5
		JMJD1C - jumonji domain containing 1c
		DMTN - dematin actin binding protein
		UCN - urocortin
		ZFP36 - zfp36 ring finger protein
		MAPK8IP2 - mitogen-activated protein kinase 8 interacting protein 2
		RASGRF1 - ras protein-specific guanine nucleotide-releasing factor 1
		GRM2 - glutamate receptor, metabotropic 2
		CALY - calcyon neuron-specific vesicular protein
		KLF4 - kruppel-like factor 4 (gut)
		SERPINA1 - serpin peptidase inhibitor, clade a (alpha-1 antiproteinase, antitrypsin), member 1
		NANOS1 - nanos homolog 1 (drosophila)
		KCNC1 - potassium voltage-gated channel, shaw-related subfamily, member 1
		SMAD3 - smad family member 3
		NR1D2 - nuclear receptor subfamily 1, group d, member 2
		SYT12 - synaptotagmin xii
		SMAD7 - smad family member 7
GO:0071603	endothelial cell-cell adhesion
		NOV - nephroblastoma overexpressed
		THBS4 - thrombospondin 4
		CYP1B1 - cytochrome p450, family 1, subfamily b, polypeptide 1
GO:0006935	chemotaxis
		PLAU - plasminogen activator, urokinase
		NOV - nephroblastoma overexpressed
		LYST - lysosomal trafficking regulator
		L1CAM - l1 cell adhesion molecule
		ADAM8 - adam metallopeptidase domain 8
		TRPM2 - transient receptor potential cation channel, subfamily m, member 2
		C5 - complement component 5
		ITGB2 - integrin, beta 2 (complement component 3 receptor 3 and 4 subunit)
		ITGB3 - integrin, beta 3 (platelet glycoprotein iiia, antigen cd61)
		IL6R - interleukin 6 receptor
		PDGFB - platelet-derived growth factor beta polypeptide
GO:0007166	cell surface receptor signaling pathway
		SEL1L - sel-1 suppressor of lin-12-like (c. elegans)
		SH3BP1 - sh3-domain binding protein 1
		DDIT3 - dna-damage-inducible transcript 3
		RBM15 - rna binding motif protein 15
		CHAC1 - chac, cation transport regulator homolog 1 (e. coli)
		PLXNC1 - plexin c1
		HES1 - hairy and enhancer of split 1, (drosophila)
		MIB2 - mindbomb e3 ubiquitin protein ligase 2
		GAB2 - grb2-associated binding protein 2
		ZNF304 - zinc finger protein 304
		EP300 - e1a binding protein p300
		TOLLIP - toll interacting protein
		OXTR - oxytocin receptor
		APC - adenomatous polyposis coli
		FOXO3 - forkhead box o3
		GUCA1B - guanylate cyclase activator 1b (retina)
		BHLHE40 - basic helix-loop-helix family, member e40
		P2RY11 - purinergic receptor p2y, g-protein coupled, 11
		IL1RAP - interleukin 1 receptor accessory protein
		MMP9 - matrix metallopeptidase 9 (gelatinase b, 92kda gelatinase, 92kda type iv collagenase)
		FURIN - furin (paired basic amino acid cleaving enzyme)
		KAT2B - k(lysine) acetyltransferase 2b
		CSRNP1 - cysteine-serine-rich nuclear protein 1
		PAG1 - phosphoprotein associated with glycosphingolipid microdomains 1
		IL32 - interleukin 32
		CDK5R1 - cyclin-dependent kinase 5, regulatory subunit 1 (p35)
		IL6R - interleukin 6 receptor
		PDGFA - platelet-derived growth factor alpha polypeptide
		EFNA1 - ephrin-a1
		SPEN - spen homolog, transcriptional regulator (drosophila)
		DAGLA - diacylglycerol lipase, alpha
		TSPAN9 - tetraspanin 9
		MTSS1 - metastasis suppressor 1
		ACVR2A - activin a receptor, type iia
		GDF15 - growth differentiation factor 15
		FSCN1 - fascin homolog 1, actin-bundling protein (strongylocentrotus purpuratus)
		AMER1 - apc membrane recruitment protein 1
		RC3H1 - ring finger and ccch-type domains 1
		SQSTM1 - sequestosome 1
		CCNY - cyclin y
		ITGA3 - integrin, alpha 3 (antigen cd49c, alpha 3 subunit of vla-3 receptor)
		DLL1 - delta-like 1 (drosophila)
		PDGFB - platelet-derived growth factor beta polypeptide
		COL1A1 - collagen, type i, alpha 1
		TP53 - tumor protein p53
		GLI3 - gli family zinc finger 3
		KRT8 - keratin 8
		MX1 - myxovirus (influenza virus) resistance 1, interferon-inducible protein p78 (mouse)
		CELSR3 - cadherin, egf lag seven-pass g-type receptor 3
		ADCY5 - adenylate cyclase 5
		CNTF - ciliary neurotrophic factor
		ITGB2 - integrin, beta 2 (complement component 3 receptor 3 and 4 subunit)
		IL31RA - interleukin 31 receptor a
		ITGB3 - integrin, beta 3 (platelet glycoprotein iiia, antigen cd61)
		PDGFC - platelet derived growth factor c
		MUC1 - mucin 1, cell surface associated
		TSPAN1 - tetraspanin 1
		MET - met proto-oncogene
		NPR2 - natriuretic peptide receptor b/guanylate cyclase b (atrionatriuretic peptide receptor b)
		FAT4 - fat atypical cadherin 4
		IFITM2 - interferon induced transmembrane protein 2
		GNAI2 - guanine nucleotide binding protein (g protein), alpha inhibiting activity polypeptide 2
		IRF1 - interferon regulatory factor 1
		C5 - complement component 5
		COL16A1 - collagen, type xvi, alpha 1
		POLR2A - polymerase (rna) ii (dna directed) polypeptide a, 220kda
		HIST1H3D - histone cluster 1, h3d
		PRKAA2 - protein kinase, amp-activated, alpha 2 catalytic subunit
		KREMEN2 - kringle containing transmembrane protein 2
		HIST1H3E - histone cluster 1, h3e
		IL17RE - interleukin 17 receptor e
		ARID5B - at rich interactive domain 5b (mrf1-like)
		CAMK2D - calcium/calmodulin-dependent protein kinase ii delta
		TLE3 - transducin-like enhancer of split 3 (e(sp1) homolog, drosophila)
		CTGF - connective tissue growth factor
		KDR - kinase insert domain receptor (a type iii receptor tyrosine kinase)
		DENND1B - denn/madd domain containing 1b
		JAG1 - jagged 1
		IRS2 - insulin receptor substrate 2
		PTK2B - protein tyrosine kinase 2 beta
		DOK1 - docking protein 1, 62kda (downstream of tyrosine kinase 1)
		EIF2AK3 - eukaryotic translation initiation factor 2-alpha kinase 3
		CTNND2 - catenin (cadherin-associated protein), delta 2
		BHLHE41 - basic helix-loop-helix family, member e41
		ID1 - inhibitor of dna binding 1, dominant negative helix-loop-helix protein
		NGFR - nerve growth factor receptor
		STX3 - syntaxin 3
		SKIL - ski-like oncogene
		STX1A - syntaxin 1a (brain)
		HEY1 - hairy/enhancer-of-split related with yrpw motif 1
		FRS2 - fibroblast growth factor receptor substrate 2
		NRARP - notch-regulated ankyrin repeat protein
		CACNB3 - calcium channel, voltage-dependent, beta 3 subunit
		PLA2G6 - phospholipase a2, group vi (cytosolic, calcium-independent)
		DDR1 - discoidin domain receptor tyrosine kinase 1
		CARD9 - caspase recruitment domain family, member 9
		VLDLR - very low density lipoprotein receptor
		DAGLB - diacylglycerol lipase, beta
		BCL9L - b-cell cll/lymphoma 9-like
		MST1 - macrophage stimulating 1 (hepatocyte growth factor-like)
		VAV1 - vav 1 guanine nucleotide exchange factor
		TMEM198 - transmembrane protein 198
		VAV2 - vav 2 guanine nucleotide exchange factor
		FYN - fyn oncogene related to src, fgr, yes
		GPR35 - g protein-coupled receptor 35
		HIC1 - hypermethylated in cancer 1
		GRK5 - g protein-coupled receptor kinase 5
		DDIT4 - dna-damage-inducible transcript 4
		BAG1 - bcl2-associated athanogene
		JUN - jun proto-oncogene
		DLL4 - delta-like 4 (drosophila)
		LY6E - lymphocyte antigen 6 complex, locus e
		CD14 - cd14 molecule
		FERMT3 - fermitin family member 3
		NFATC2 - nuclear factor of activated t-cells, cytoplasmic, calcineurin-dependent 2
		SS18 - synovial sarcoma translocation, chromosome 18
		GRIK5 - glutamate receptor, ionotropic, kainate 5
		NGEF - neuronal guanine nucleotide exchange factor
		MAP3K14 - mitogen-activated protein kinase kinase kinase 14
		EPHB2 - eph receptor b2
		ZNF8 - zinc finger protein 8
		GRM2 - glutamate receptor, metabotropic 2
		TSPAN12 - tetraspanin 12
		EPHB3 - eph receptor b3
		BCL6 - b-cell cll/lymphoma 6
		RUNX2 - runt-related transcription factor 2
		SMURF1 - smad specific e3 ubiquitin protein ligase 1
		KLF4 - kruppel-like factor 4 (gut)
		DTX4 - deltex homolog 4 (drosophila)
		FOS - fbj murine osteosarcoma viral oncogene homolog
		PIM1 - pim-1 oncogene
		PRKCE - protein kinase c, epsilon
		SMAD3 - smad family member 3
		HMOX1 - heme oxygenase (decycling) 1
		KLF10 - kruppel-like factor 10
		SMAD6 - smad family member 6
		SMAD7 - smad family member 7
GO:0002251	organ or tissue specific immune response
		HIST1H2BC - histone cluster 1, h2bc
		HIST2H2BE - histone cluster 2, h2be
		HIST1H2BK - histone cluster 1, h2bk
		IL6R - interleukin 6 receptor
GO:0051241	negative regulation of multicellular organismal process
		ADRB1 - adrenoceptor beta 1
		DDIT3 - dna-damage-inducible transcript 3
		RBM15 - rna binding motif protein 15
		TLE3 - transducin-like enhancer of split 3 (e(sp1) homolog, drosophila)
		HES1 - hairy and enhancer of split 1, (drosophila)
		NOV - nephroblastoma overexpressed
		PLK2 - polo-like kinase 2
		ARRDC3 - arrestin domain containing 3
		JAG1 - jagged 1
		EIF2AK3 - eukaryotic translation initiation factor 2-alpha kinase 3
		HDAC5 - histone deacetylase 5
		OXTR - oxytocin receptor
		KCNMA1 - potassium large conductance calcium-activated channel, subfamily m, alpha member 1
		ID2 - inhibitor of dna binding 2, dominant negative helix-loop-helix protein
		ID3 - inhibitor of dna binding 3, dominant negative helix-loop-helix protein
		NGFR - nerve growth factor receptor
		NRARP - notch-regulated ankyrin repeat protein
		TLR6 - toll-like receptor 6
		MMP9 - matrix metallopeptidase 9 (gelatinase b, 92kda gelatinase, 92kda type iv collagenase)
		HIST1H4E - histone cluster 1, h4e
		HIST1H4H - histone cluster 1, h4h
		APOE - apolipoprotein e
		NR1H3 - nuclear receptor subfamily 1, group h, member 3
		ATP2B4 - atpase, ca++ transporting, plasma membrane 4
		NLGN3 - neuroligin 3
		GPR35 - g protein-coupled receptor 35
		PDGFA - platelet-derived growth factor alpha polypeptide
		HIST1H4I - histone cluster 1, h4i
		LDLRAD4 - low density lipoprotein receptor class a domain containing 4
		GDF15 - growth differentiation factor 15
		RC3H1 - ring finger and ccch-type domains 1
		MDM2 - mdm2 oncogene, e3 ubiquitin protein ligase
		PDGFB - platelet-derived growth factor beta polypeptide
		PLAU - plasminogen activator, urokinase
		GLI3 - gli family zinc finger 3
		DLL4 - delta-like 4 (drosophila)
		ADTRP - androgen-dependent tfpi-regulating protein
		PTHLH - parathyroid hormone-like hormone
		ADCY7 - adenylate cyclase 7
		NFATC2 - nuclear factor of activated t-cells, cytoplasmic, calcineurin-dependent 2
		CNTF - ciliary neurotrophic factor
		ARHGAP4 - rho gtpase activating protein 4
		NGEF - neuronal guanine nucleotide exchange factor
		UCN - urocortin
		ZFP36 - zfp36 ring finger protein
		NPR3 - natriuretic peptide receptor c/guanylate cyclase c (atrionatriuretic peptide receptor c)
		NPR2 - natriuretic peptide receptor b/guanylate cyclase b (atrionatriuretic peptide receptor b)
		COL5A2 - collagen, type v, alpha 2
		KLF4 - kruppel-like factor 4 (gut)
		COL5A1 - collagen, type v, alpha 1
		HSPG2 - heparan sulfate proteoglycan 2
		THBS4 - thrombospondin 4
		ECM1 - extracellular matrix protein 1
		SMAD3 - smad family member 3
		FSTL3 - follistatin-like 3 (secreted glycoprotein)
		SMAD6 - smad family member 6
		SMAD7 - smad family member 7
GO:0055008	cardiac muscle tissue morphogenesis
		TCAP - titin-cap
		SMAD7 - smad family member 7
		ANKRD1 - ankyrin repeat domain 1 (cardiac muscle)
GO:0060415	muscle tissue morphogenesis
		TCAP - titin-cap
		SMAD7 - smad family member 7
		ANKRD1 - ankyrin repeat domain 1 (cardiac muscle)

## Sheet: Down List
IL1B
CSF3
SERPINB2
COMMD1
CBLN2
KISS1
ESM1
PLPPR5
AP000692.2
AC097059.2
LINC00452
CNN2
KRT33B
TMEM158
CXCL3
MT-TM
EPGN
SLC7A11-AS1
AC097059.1
AC107021.2
MT-TH
SPRYD4
CXCL1
PSG4
PDLIM1
INSIG1
MT-TL1
MT-TS2
IL1A
LINC00565
CASC8
U91328.2
MT-TL2
GLYCTK
AC002480.2
CXCL2
FAM110C
THEM6
FN1
AC090673.1
BAD
MT-TF
CXCL5
MT-TR
MT-TT
RCN3
NFKBIZ
ATF5
PLOD2
MYO1D
ALDH1A3
PHLDA2
CNFN
MT-TG
SPATC1L
DANCR
ENHO
GPX3
PDCD1LG2
FAR2P1
MT-TI
AC016831.1
PTPRO
LINC00707
FAM120A
C3
G6PD
HLA-DRB5
MRPL54
SRM
STEAP2
AC015712.2
HIST1H2BH
LTBP4
TMOD1
ZBED3
CARM1
AC060766.1
CDH4
LRFN3
IL6
AC004893.2
GPR63
TMEM110
AL035446.1
CASC10
PLK1
CENPW
VSTM1
MYOSLID
MTCP1
AP001992.1
RNPEPL1
FAM210B
FAM110B
STEAP1B
AC016394.1
PCDHGA7
TGM2
TCTA
ARL2
SAC3D1
ATF6B
FASN
AC068768.1
RPSAP52
PPIP5K1
H2AFX
AL512488.1
CRLF1
DOLK
ALDOA
HLA-DQB1
AC006557.1
AC093724.1
LINC00937
ADORA1
GNG11
DDX11L2
MOXD1
TECR
AMDHD2
H1F0
UBE4B
TAP2
SLC37A4
OGG1
TPP1
IL12A
FDPS
ARHGAP29
TMEM238
AC006058.3
PDXP
NUCB1
AC144652.1
SREBF2
GAS6-AS2
AC002480.3
PPFIA2
TMEM168
TOR1B
SNHG3
NAV3
SNORA73B
LHFPL2
FGFRL1
TEAD2
KRTAP2-3
KIAA0100
LIPA
TMEM200A
MLLT11
S1PR3
CT83
LYPD3
AC022239.1
CTSD
SLC25A10
MEGF10
DDIT4L
SRPK3
DHRS11
AC108062.1
RUSC1-AS1
Z83843.1
AL049796.1
H1FX
SNX24
IGSF8
SYDE1
CCL20
CLCF1
AC091230.1
PDLIM2
CERS1
METTL4
AC099850.3
SP6
ZCCHC9
SLC2A4
PRRG4
MSMO1
AC025419.1
AP000547.3
MLST8
CELSR2
PIGW
KIF1C
BLK
PCDHGB3
AC243773.2
MAP3K20
MT-ND1
FAM189B
GABRD
KYAT1
LRPPRC
STEAP1
AC241952.1
PITPNA
RRM2
SMIM10L1
TROAP
TCF19
RAB3B
HCN2
PTPRF
C1QL4
HOXB5
SAMD3
FAM167A
PCDHGA1
ATP2A2
IGF2
GALK1
FAM89B
BCL2L2
F8A1
LIPE
CYTOR
AC007240.1
GHDC
CSNK1E
MINK1
MC5R
MARK4
DEPDC1
HSP90B1
SLC45A4
FAM86C1
CALM3
AC011379.2
SORBS3
HYAL3
SKA2
FOXM1
WBP2
AL391988.1
MTERF2
RGMB-AS1
AC004846.1
AC069544.2
RPL19
GDF11
GATA2-AS1
LINC02001
PLBD2
AKR7A2
KLF16
GPR3
TMEM97
KIF14
MNX1-AS1
CLMP
LBX1
NBEAP1
MAMDC4
PELI3
C1RL
BMPR2
AC112907.3
XKRX
AL359075.1
ADAM11
TP53INP2
THTPA
MAN2B1
MFGE8
ELL2
KCNN1
GLMP
CDH23
ATG7
C22orf46
APOBEC3C
LINC01234
ARHGAP31
GRK6
HILPDA
SLIT2
NEURL1
ADAT3
AC098614.1
ERRFI1
AP005212.5
WWP2
CMIP
PAQR6
TMEM250
SPOUT1
CHERP
LINC01278
RPLP1
BTD
IQCJ-SCHIP1
CERCAM
RPL28
SIRPB1
TMSB15A
LINC00094
C4orf3
MC1R
CCDC69
MT-CO3
SH3GLB2
PCDHGB4
CENPI
PBXIP1
FITM2
PHOSPHO1
RPN1
PLIN3
SEMA4F
PPP1CA
KLF15
FSD1
AP5S1
FAM171A2
LBX1-AS1
SLC35A4
GYS1
ACCS
AC067852.2
YY2
TIMP1
MT-ND3
DNPH1
CITED4
PON2
MED22
MCL1
UBASH3B
TTN
PCAT7
PHLDA1
ACBD4
CCDC71
IRAK1
BRK1
FDFT1
ACTN1
CDKN1A
MAP2K3
ASPH
TIMM10B
ADAMTS6
HMGA2
RTTN
PAQR4
PLA2G4A
ZNF672
RNF26
AP1M2
ACAT2
2019-03-03
TMEM200B
CYP51A1
MAPKBP1
ATP7B
RPL9
TMEM86B
CAMKK2
MIR3142HG
ARNTL2
MB21D1
LMAN1L
H2AFJ
SSR3
ACADVL
ISOC2
C2orf48
MTMR12
AL445524.1
CENPB
TESK2
ITPR2
ARF3
GUSB
PRR11
DNAJC30
MRPL11
FOXD1
COQ4
SLC37A3
TNIP3
WNT10B
QPCTL
RAB43
GANC
EXOC3-AS1
DIAPH3
EXO1
ZNF804A
PANX2
FADD
SEMA6C
MIR9-3HG
FAM122B
SNAPIN
RGMB
GALNT14
KCTD8
HOXC13
DPM3
PINK1-AS
LGR4
ORAI1
NKIRAS2
PIF1
ASIC1
RTN4R
DNAL4
CYP4F35P
RPS8
MESP1
TUBB6
KANTR
ITGA6
ALDH16A1
GPRC5B
NFKB1
ARF5
VAX2
CD59
KYAT3
MVP
SNHG26
SHMT2
PACSIN2
ATP6AP1
C1QL1
ZNF771
UBE2S
EXT1
OCEL1
FOXO4
CCNB1
SLC25A35
PGGHG
CFAP157
NT5E
GEMIN7
POLD2
HEXA
MON1A
ARL15
PTOV1
SDC3
ARHGEF7
HCAR1
PIGO
HMGCS1
GLA
ZNF524
BORCS5
DLEU2
KNSTRN
MOGS
PXYLP1
VWA1
DPP9
FGF2
TTLL4
PYCR3
KIFC2
LMBR1L
SUMF2
MOAP1
AC009533.1
SEMA5A
ILDR2
ZNF271P
ASB16-AS1
C2orf69
CD320
CKAP2L
CENPM
PITPNM1
PCBP1
WDR66
ANKRD20A5P
PABPN1
TNFAIP8L1
RANGAP1
ELOVL6
LAMB2
PAM
PXMP4
CCDC86
GAA
CENPK
BDH1
TRAF4
C2orf16
GLO1
CCDC74B
AL118506.1
KPTN
RTEL1-TNFRSF6B
MIRLET7BHG
ROR2
MTG1
EMC10
HYAL2
TRABD
MRPS24
EIF4EBP2
ATAD2
ZNF385A
TMEM218
TAX1BP3
TMBIM4
CAMK2G
LIMA1
IGFN1
MT-TY
TMEM104
TMUB2
BIN1
ZNF589
MTA1
NFATC2IP
SLC44A2
CLDN12
CHST12
ABT1
AURKA
ARHGAP19
FPGS
C8orf82
NAT14
ERVK13-1
RELT
CD274
EMC3-AS1
HFE
TMEM121
PCDHB14
PFAS
MTHFD2L
S1PR1
ADAM15
MYADM
RTN4RL1
EOMES
TRPM4
LSS
TOMM34
MEX3D
LEPROT
NAA40
TMEM199
MAVS
IL27RA
PRCP
XYLT2
B4GAT1
SDHAF3
CCNF
PITX1
AC136628.3
ARSA
TMEM184B
MYO1C
PARPBP
NLRP3
PABPC1
SLC43A1
DPYD
ZDHHC24
MYLK
A1BG-AS1
NCLN
QPRT
AP5B1
YIF1B
ATXN7L3B
C7orf49
DUSP3
FAM83D
LAMTOR4
C14orf132
FSTL1
RAC1
CYR61
AURKB
NBPF8
MIR22HG
HMGCR
CDCA3
NEMP2
CEBPB
WIPI2
MT-ND4L
SYNJ2BP
CHSY3
TMEM177
DCTPP1
SPATA5
GMPPB
TBXA2R
CHRAC1
OGT
ITGA1
PRDM1
MT-TP
ACOT2
ENOSF1
CNPY4
TTC31
FPGT
EBP
BLOC1S1
ELK3
TMEFF2
PECR
LAMA1
CCDC136
INTS5
SLC27A3
PPIA
TMEM143
C2CD4C
PLEKHN1
RNPEP
SVIL-AS1
KRT34
RRM2B
COLGALT1
NAGPA
GALC
FNDC10
EIF1
MRPL57
F2R
IDI1
XRCC2
RCC1L
METAP1D
TMCO1
PRRG1
CEBPA
SPAG5
FEN1
ASL
BCL2A1
LRRC45
VKORC1L1
HJURP
BMPR1A
PCCA
ARHGEF39
LYPLA1
C11orf45
EXOSC6
THBD
SLC22A31
CDCP1
FAM126A
ABHD14B
SLC25A1
OSR1
PSMA1
EFNA4
NRAV
PRC1
ERVMER34-1
SCML1
BAG2
STARD8
SPSB2
ZNF358
TUG1
ABL1
UBQLN2
APLP2
ZNF618
ILF3-AS1
TMEM80
NUTM2B-AS1
BAIAP2-AS1
PXDN
DRG2
CSDE1
ARSJ
ZNF219
HPS4
KREMEN1
ESPL1
DNASE2
BCL2L12
EGFR
KIF4A
UTP20
ISG15
ALKBH6
DMWD
C19orf24
GATC
FTX
HINT1
MAP3K3
SHC1
ZFYVE9
ERP29
LPIN3
TOR2A
ASPHD2
RAB30-AS1
TMEM99
EFNA2
TEAD1
CDK5
ARG2
EDC3
GATA4
PSMB10
PC
RFX5
EPB41L2
RRAGA
PHKA2
CHTF18
ZDHHC12
UGGT2
RPH3AL
RPS6KB2
LSM12
PCDHGB7
NRIP1
GPAA1
LINC00470
TCAF1
DNAJC22
KCNJ11
GPX8
IFI35
TPM4
DLG4
AC125603.2
MOB3A
PIEZO1
SKP2
SH3BGRL3
ERG28
KIF15
PALM3
BDNF
SERF2
GAS6
FMNL3
LYRM1
LATS2
IGFBP4
KPNB1
SIL1
GPC2
KIAA0895L
MIR222HG
DDX39B
NUDT14
DENND4A
DPF1
MAGEE1
GMDS
MED11
DNA2
A4GALT
RDH11
DPH3
PBK
CXorf40B
SDK1
ZBTB45
MYDGF
CCDC163
PSMB4
ITFG2
GCDH
TRIAP1
ZNF341
PLOD3
CHURC1
HOXC10
MT-RNR2
MOB3B
ATP1A1
GABBR1
TRIM52-AS1
INAFM2
SAYSD1
DDX46
DFFA
CENPE
DLC1
UNKL
ZNF586
CNTN1
MLEC
ATP5D
FOXRED2
CCDC71L
MRM1
SOX18
HAUS4
CDK1
TNIP1
FADS1
SEMA3F
TIMM13
C16orf52
CFLAR
RUSC1
SHMT1
PPIF
CCNA2
SMUG1
GNA12
PDK3
TXNDC5
AP001065.1
CKAP2
MTND2P28
PYGO2
EMB
TMEM171
LRRC37A4P
MAN2A1
TUBB
2019-03-02
TIMM17B
UBE2G1
KIF18B
MAPKAPK2
FAM78A
BORCS8
ZNF174
FBF1
TMEM69
KCNQ5
PIGBOS1
LRP10
ABHD6
TTI1
KIAA1524
YWHAG
BOLA3-AS1
FOXD2-AS1
DNER
LRP1
SGO2
FAHD1
TMEM160
THRA
BTN2A2
CCNG1
CDK2AP1
SLC16A13
KIF20A
C14orf80
CEP55
COQ10A
ST3GAL2
C19orf60
IRF3
RNASEH2C
SESTD1
ANTXR2
NUF2
SBF2-AS1
LRP4
MRPL27
NEK2
PSD4
EID1
ZYG11A
SIGMAR1
RNF215
LRRC59
QTRT1
RILP
FAIM
CCDC97
LINC00342
ZDHHC21
CALCOCO1
MCOLN2
COMMD9
SLC52A2
SPATS2
ROBO1
CENPA
TRMT2B
CCNH
RBMS2
GNA11
C2orf68
GTDC1
SELENOM
NELL2
ADGRA3
ARHGAP11A
DHCR24
SNRNP35
SLC30A3
TMEM138
PNPLA2
BIRC3
ASTN2
RIOX1
LZTR1
TNFSF9
LIN52
TRMO
POLA2
HAPLN3
CYB561D1
IL22RA1
P3H3
HLX
HMX2
PDE4DIP
CTU1
SYNE2
DCAF1
SUSD1
2019-09-11
DESI1
DCAF15
TGFB1I1
ZNF414
ZNF609
RRP1
LMF2
TGIF1
TRMT12
HPCAL1
ZDHHC8
ITGA7
BTBD6
ZNF75D
GPATCH4
CHRD
DHCR7
JARID2
PIM3
CCDC150
PDE9A
RRM1
TUSC2
WHRN
C15orf52
AGFG2
SCPEP1
ANLN
MRPL50
NHP2
UBE2Z
DNAAF3
OBSL1
AC131206.1
TPCN2
KRT8P12
HOXC9
LTBR
APP
POU2F2
C6orf120
ACO1
EIF4G3
VPS51
MT-ND2
ECE2
TM9SF1
TGOLN2
CEP120
CDC25B
FAM8A1
SPTB
IKBKE
B4GALNT1
OPA3
SGPP1
SMIM12
EFEMP2
KPNA2
SLC2A13
FNDC3A
PRRT1
RBP7
ZWINT
ING5
SLC26A6
ADAMTS1
C5orf24
TRIM9
FKBP10
CASP4
ASPHD1
SNORD104
RSAD1
CYB5B
SLC25A11
WNT2B
IP6K1
NOC4L
MTMR6
METTL12
NRDC
HS3ST3A1
PALLD
ACOT1
TRIM32
LRRC2
INPP5A
SEMA4D
PGP
PVR
CLSPN
PPT2
PITPNC1
CCDC85C
SEC22B
ABCA7
MAGEB2
ZNF438
SLC12A9
AVEN
GAK
TTF2
OTUD6B-AS1
TATDN2
HERC4
PAGR1
TYK2
ERMP1
BABAM1
ISL2
ZNF362
CPE
TAP1
ETHE1
SLC25A43
TTC5
CREG1
NXPH4
JAGN1
SHCBP1
SCMH1
NRM
NCAPH
CD81
USF1
FBXO9
STARD10
USP19
PIGB
MAPK11
PEX19
NFKBID
TTC9C
TCIRG1
PCNA
INPP5J
OAZ1
ANKRD54
RBPJ
SLC35C2
TUBB4A
ZNF576
CTSV
SYTL4
ADCY3
NUDT16
C16orf59
RRS1
MARCKSL1
SLC25A45
HIP1
NATD1
SDHA
SLC29A2
ATP2A3
PLA2G12A
NAGA
WDR4
NACC2
STAT5B
IKBIP
NUDT8
FBXO2
PPCDC
CALR
ADCY6
STAG1
WDFY2
NOP9
EXOSC9
NNMT
ARHGAP22
EML6
BUB1B
MRPL30
G3BP1
CEP70
POMGNT1
AC006001.3
STMN1
TUSC1
ISCA2
MT-RNR1
ABCC5
ACLY
NELFCD
ZBTB7B
KCTD5
EXT2
FER
GMIP
DDX58
GINS4
PIGV
BUB1
C17orf51
TK1
STAT3
POLE4
TMEM11
POP1
TAZ
ELOVL1
SLC2A6
DMKN
LIG1
GINS2
AASS
MT2A
SPRN
FBXL17
CEP162
ACSS2
MRPL40
PRPS1
MOK
BASP1
SEMA4C
CMTM7
AC003092.1
PROCR
OSMR
SLC38A7
ASPM
RECQL4
POLL
HMGN5
APEX2
MCM2
GBA
IQGAP3
SIPA1L3
CAT
YRDC
AMD1
NAT9
MOB1A
MRPS12
RILPL2
HMGN2
NDRG3
NUDT2
SEPHS2
FAM110A
MRPL16
CASP8
ZNF703
PTTG1
PHKG2
RAD1
SEC22C
SRF
GIPC1
MRPS25
SMAGP
EMG1
FAM111A
PGK1
SMC4
CENPO
GHR
MYH10
ZHX3
CIT
NES
BNC2
GOLGA8B
MICA
BCAR3
ENTPD6
ERAP2
SYS1
DNAJC15
ACP6
GADD45GIP1
ATP6V1C1
GTF3C2
MICU1
ATF4
PNRC2
ACTB
UCP2
CDK17
IDH1
PABPC1L
TYSND1
ELAVL2
RASSF7
FAT1
SH2D5
PCDHB6
RBM14
CDH24
FRMD6
SIRPA
SLCO4A1
RALGAPA1
PYGL
TTC39C
ATP1B3
STC1
CDK2
HNRNPL
TESK1
MPST
TUBA1C
TMEM94
MED20
CCS
TEX2
CTSC
RNLS
DBF4B
C19orf48
PNP
KIAA1549
MTBP
ADRB2
AFMID
THEM4
NRSN2
FBN2
MMP25-AS1
SUOX
PLS3
KLC3
PCED1A
SCAND1
GEMIN6
DPH1
ARHGAP44
MLLT1
FAM89A
ZNF800
NOP10
OTX1
MAP3K13
TMEM63A
APBA3
FBXL16
DNAAF5
MRPS14
PODXL2
TTC13
NAB1
HERC3
GBX2
TFPI2
PDIA5
LENG8
IRGQ
VASH2
FAM3A
PDIA4
REEP4
SOD2
HLA-DRB1
PSAT1
ERAP1
RFXANK
ADAP2
EXOSC3
COMMD10
TMCC3
SLC29A1
AC008124.1
ZFYVE19
C19orf47
ZFP41
KCTD11
PRR22
FLAD1
ZNF266
KIRREL2
USP22
AK1
IMPAD1
ENSA
CORO7
LDLR
FAM201A
SP5
MBOAT7
TRAF5
SKIV2L2
SLFN12
FAS
PNPO
UPF3A
ITGB1
TMEM53
NUMA1
PIGU
GMPPA
NME1
AP3B1
NSD2
MELTF
SLC5A3
GLB1L2
DAZAP1
ZNF718
DYNC1H1
ANP32B
BOK
DDOST
DDX54
MON1B
TPX2
ZC3H12C
HMG20B
AC103702.2
KDELC2
SLC47A1
MZF1
POLE
BARX1
BRIP1
OGFOD3
FAM98C
ERBB3
DGAT1
NUDT15
NUP93
SURF4
ZDHHC18
TPGS1
ZNF239
RAB11B
CAMTA2
OCRL
PNPLA3
SLITRK5
WARS2
SPC25
ABCF1
VASH1
FOXL2
HOXA3
RTL6
PRDX2
HSD17B7
PBX3
HECTD3
CDC6
FDXR
AC156455.1
HIST3H2A
WLS
VPS25
TMED8
ORMDL3
ECT2
ADA
RAF1
ACTR2
KDM4A
SLC35E4
TMEM30A
TNPO1
ANO10
GNE
SZT2
PTMS
ZBTB4
MVD
GNG4
RNF7
RETSAT
RPUSD3
LRRC8C
MPRIP
CTSA
SPAG1
NLK
ORMDL2
RCAN1
FUNDC2
ARL5A
LPCAT3
DPYSL5
VKORC1
AURKAIP1
CCNB2
SCLT1
TMUB1
STAT6
MOV10
TRAPPC1
LDB1
DNAJC12
SLC39A4
PQLC1
SUPT7L
C1orf159
OS9
RTFDC1
RUFY2
ALDH2
GNPDA2
GRN
LRRC58
LTB4R
JAM2
DCTD
MT-CO1
PHC2
TMEM165
EXOG
CDC25C
CKAP4
DTX2
PORCN
STK11IP
CLTB
PNPLA6
SMG9
RRP8
RTN2
RERG
TMPO
TSPO
DLGAP5
CCDC32
TIMELESS
TP73
NSUN4
FAM13A
APBA2
C18orf54
KLHL23
ZNF780B
ACTN4
FAM50B
OLFML2B
PIK3CB
DNAJC4
CASP6
HAUS6
SDHAF2
NEIL2
GSS
NORAD
FBXO22
YARS2
YAP1
ABCB8
ATP6V1D
SH3BGRL
CHIC2
UBE2C
CDC37
ARHGAP33
PIGK
RAB15
GATA2
RPS26
PCDHGA2
SMIM7
SSU72
NFATC1
POLRMT
ABHD17A
PEX13
VCP
SQLE
RAD51AP1
CDCA8
RING1
FERMT1
ADO
NME4
SEMA3C
PURB
TIGAR
BRD3
NMU
FGF5
C11orf95
CACHD1
C8orf58
UBE2N
ACTR1A
CEP112
EPOP
ARHGEF17
GRIN2D
GCC1
PIK3R1
C9orf16
GALNT6
PRKCD
BTBD10
HEATR1
NRAS
DAW1
LDHA
RBM12
TIA1
LSM7
TIGD2
SKI
GABPA
TBC1D2
TOP2A
TRMT10C
ROMO1
MCFD2
MAGEF1
PPP2R5D
C19orf57
MAGEA12
TCEAL3
DPYSL4
MCM7
MBTPS1
MVB12A
PPM1G
RABGGTA
IQCC
DPP3
FAM53C
HEIH
PRDM5
TM4SF1
POLD4
PPP1R3F
NABP2
HMX1
PCGF2
ARMCX3
TMEM19
C11orf68
CORO6
DNM2
COMMD5
AKT2
SLC35B2
PCBP2
USP13
BRI3BP
RGL1
SNTB2
NRDE2
TP53RK
SLC7A5
TEX261
CADPS2
PGAP3
RABGGTB
CNTNAP1
TBC1D9B
HOXA1
SAMD9
TELO2
PIN1
TFAP2C
E2F2
NAT10
FOXL2NB
RAD21
MAD2L1
COX8A
UHRF1
PLAUR
JUNB
KCNC3
TAPBP
CLIC4
C6orf62
DYNC1LI2
TOMM7
MED21
ANKRD13D
PRKDC
PSMD2
POMGNT2
CD58
HSP90AA1
TXN2
ZNF594
TMEM206
SLC7A2
TOE1
UBA1
ANAPC11
TMEM59L
DARS2
ISG20L2
ENOX2
NRBP2
UBQLN1
ATPAF2
PSMD9
CORO1C
TRAK2
CLUH
SP4
MT-CO2
RAB35
CDCA2
COMMD4
DBF4
ERCC1
PDSS2
MARS2
CENPQ
ARF6
PDS5A
KCTD17
PFN1
SNHG1
MT-ATP8
EDEM2
MGST1
CHD1L
EDC4
CEP78
CDKN2AIPNL
DAB2IP
ACP2
ELP6
IFT122
OPHN1
USP16
ACTL6A
TMEM101
G0S2
TP53I11
ATP11C
LCORL
MIR137HG
IGF2BP2
NTAN1
NEURL1B
MYEF2
IGHMBP2
SMARCA4
FAAP20
FANCD2
FUOM
PAK1
PSMB2
GCNT2
CSNK1G2
ANXA6
SNX9
MAPK14
CENPN
PIMREG
LAS1L
SLAIN2
KIAA0141
WDR6
MT-ND4
AMOTL2
IGF2R
NPM3
CCNJ
RAP1GAP2
NDC1
TRIM3
SLC11A2
RPAP1
ZNF768
MUM1
FHL3
EGLN1
CYP26B1
HASPIN
APOBEC3B
CERS5
COL6A1
MCM8
IRAK2
KNL1
S1PR5
VPS16
TMEM161A
VPS29
ZDHHC16
FADS3
ARPC4
CMTM4
HTR7
ZNF526
SLC39A3
ARSB
MIEN1
CYFIP1
FGFR3
CKS2
TTC21B
JADE2
MTA3
FGF12
MEIS3
WDR47
PRKAR2A
HDAC8
USP31
MEGF8
MAGEA3
NCKIPSD
GCAT
HDGF
ADD3
CD70
GATD1
IL11
NPRL3
EEF1A2
LLGL1
VPS37A
ETFA
SLC25A29
PPP2R1B
ATP6V0E1
TTLL7
DUS3L
ASF1B
CAPZA1
MYBBP1A
WDR5
TMEM41A
SORD
TRIM5
TIPIN
SMG6
MT-ND5
RBSN
LYPLA2
ANKRD9
DHTKD1
GNAS
PDE3B
APTX
NDUFA11
STIL
NFYB
MYO19
GLDC
ZNF775
MYO1B
LMNB2
LDOC1
NAA30
RTL5
POLR2J
PREP
PAFAH2
DIAPH2
MYPOP
SLC35E3
PMM1
PTMA
C6orf47
B4GALT3
DPAGT1
RAD9A
TMED5
PPP3CB
CFL2
FAM199X
TUBA1B
TTC3P1
CD163L1
TAF6L
PRX
ORC6
DDIAS
LIMK2
PNMA1
FOXRED1
IER2
FAM111B
TRIM44
EIF5A2
SLC25A5
LIF
MCCC1
RPUSD4
BAX
MRPL19
RADIL
PMF1
HNRNPH2
ANXA1
IL17RC
TMEM223
FLT4
PAK4
OSBP2
RGS12
LRP8
PWWP2A
PSMB3
SLC27A4
WDR81
MAP4K2
AHCY
ZNF142
UBC
ECHDC3
ADIPOR1
UBXN11
MPP2
RPS6
EPG5
TMEM120B
TIMM29
CEP152
NUSAP1
DHODH
VOPP1
MYL6
ZBED5
NDUFS2
PTK7
PPM1F
SSH2
SUZ12
NCDN
TM7SF3
UBB
NABP1
MRI1
IVD
COA4
MAN1A1
SSSCA1
SEL1L3
MORC4
SNN
HSPB1
DDA1
TBX1
SFXN2
HGS
C9orf40
ZDHHC1
HEG1
HECTD1
TEAD3
SLC12A4
LHPP
NOD1
CHAF1A
LRPAP1
ERLIN1
ATP5G1
MRPS18A
POLR2L
CDC42EP1
NCAPD2
BRI3
NCAPG2
MED28
ALDH7A1
CAMK2N1
RAI1
CLCC1
ERCC3
PGAM1
LAMB1
LLGL2
MNX1
STRN
ABCB10
NCKAP1
TANGO6
RECQL5
SPRTN
MRPL9
E2F8
MRPL14
SLC38A10
IP6K2
SCAPER
CHD3
GSTM4
SOAT1
MCOLN1
SMARCE1
ARID1B
UBR3
PCSK7
B4GALT1
TMEM230
CHST14
TTLL12
TLN1
EEF1B2
SPATA20
ZBTB33
GANAB
RNF144A
HUS1
CD40
AARS
POC1A
ECHDC1
CDC16
ARAF
EFCAB14
GFOD2
BRWD3
SERPINB8
WRAP53
ZNF217
SLC44A1
ENTPD4
ARPIN
TRMT61A
DVL3
NDUFA3
FUK
SATB2
NRGN
VARS
NSDHL
SLC25A40
HCG18
PDE12
PSME3
CCP110
ADGRG6
SPDL1
LRFN4
CYBRD1
HK2
MMP14
USP1
PSRC1
CEBPD
COTL1
TRIM11
PKD1
FKBP1A
SUV39H1
GDI1
NUP107
ATF6
TRMU
CALCOCO2
TCF7
ROCK1
MCM10
PREB
NLGN2
AGK
PEX6
SLC18B1
ASB8
MPDU1
TRAPPC9
SHQ1
TRAPPC2L
ETS1
GMNN
FLVCR1
NBEAL2
LDHB
TOP1
QTRT2
WDTC1
CDC7
ATN1
KIF23
C19orf25
NEU1
[truncated: 910 more rows]

## Sheet: GOrilla Raw Output Downregulate
GO term	Description	P-value	FDR q-value	Enrichment (N, B, n, b)	Genes
GO:0010469	regulation of signaling receptor activity	6.64e-10	6.4e-06	5.04 (2666,56,208,22)	[+] Show genes
GO:0030593	neutrophil chemotaxis	3.39e-09	1.63e-05	76.17 (2666,7,25,5)	[+] Show genes
GO:0071621	granulocyte chemotaxis	3.08e-08	9.9e-05	59.24 (2666,9,25,5)	[+] Show genes
GO:1990266	neutrophil migration	3.08e-08	7.43e-05	59.24 (2666,9,25,5)	[+] Show genes
GO:0030595	leukocyte chemotaxis	4.58e-08	8.84e-05	23.47 (2666,15,53,7)	[+] Show genes
GO:0070098	chemokine-mediated signaling pathway	7.1e-08	0.000114	85.31 (2666,5,25,4)	[+] Show genes
GO:0019221	cytokine-mediated signaling pathway	7.55e-08	0.000104	9.69 (2666,121,25,11)	[+] Show genes
GO:0097530	granulocyte migration	1.46e-07	0.000176	48.47 (2666,11,25,5)	[+] Show genes
GO:0097529	myeloid leukocyte migration	1.49e-07	0.00016	20.71 (2666,17,53,7)	[+] Show genes
GO:0006954	inflammatory response	3.47e-07	0.000335	5.70 (2666,58,121,15)	[+] Show genes
GO:0060326	cell chemotaxis	6.22e-07	0.000545	17.61 (2666,20,53,7)	[+] Show genes
GO:0071219	cellular response to molecule of bacterial origin	1.56e-06	0.00125	12.58 (2666,32,53,8)	[+] Show genes
GO:0071222	cellular response to lipopolysaccharide	1.56e-06	0.00116	12.58 (2666,32,53,8)	[+] Show genes
GO:0061844	antimicrobial humoral immune response	2.23e-06	0.00153	53.32 (2666,8,25,4)	[+] Show genes
GO:0071216	cellular response to biotic stimulus	3.37e-06	0.00217	11.50 (2666,35,53,8)	[+] Show genes
GO:0071396	cellular response to lipid	3.95e-06	0.00238	11.37 (2666,75,25,8)	[+] Show genes
GO:0019730	antimicrobial humoral response	8.1e-06	0.00459	42.66 (2666,10,25,4)	[+] Show genes
GO:0050900	leukocyte migration	1.52e-05	0.00817	9.58 (2666,42,53,8)	[+] Show genes
GO:0006959	humoral immune response	1.6e-05	0.00813	11.16 (2666,22,76,7)	[+] Show genes
GO:0007166	cell surface receptor signaling pathway	4.13e-05	0.0199	2.95 (2666,341,53,20)	[+] Show genes
GO:0006953	acute-phase response	5.53e-05	0.0254	25.15 (2666,8,53,4)	[+] Show genes
GO:0032496	response to lipopolysaccharide	7.13e-05	0.0313	9.70 (2666,52,37,7)	[+] Show genes
GO:0002237	response to molecule of bacterial origin	7.13e-05	0.0299	9.70 (2666,52,37,7)	[+] Show genes
GO:0001660	fever generation	8.61e-05	0.0346	148.11 (2666,2,18,2)	[+] Show genes
GO:0006935	chemotaxis	0.000102	0.0393	9.03 (2666,39,53,7)	[+] Show genes
GO:0042330	taxis	0.000102	0.0378	9.03 (2666,39,53,7)	[+] Show genes
GO:0010574	regulation of vascular endothelial growth factor production	0.000105	0.0373	22.36 (2666,9,53,4)	[+] Show genes
GO:0042127	regulation of cell proliferation	0.000195	0.0671	3.95 (2666,253,32,12)	[+] Show genes
GO:0007186	G protein-coupled receptor signaling pathway	0.000196	0.0652	3.02 (2666,72,221,18)	[+] Show genes
GO:0033993	response to lipid	0.000212	0.0681	6.77 (2666,126,25,8)	[+] Show genes
GO:0045076	regulation of interleukin-2 biosynthetic process	0.00025	0.0778	98.74 (2666,3,18,2)	[+] Show genes
GO:0045086	positive regulation of interleukin-2 biosynthetic process	0.00025	0.0753	98.74 (2666,3,18,2)	[+] Show genes
GO:0031649	heat generation	0.00025	0.0731	98.74 (2666,3,18,2)	[+] Show genes
GO:0002526	acute inflammatory response	0.000267	0.0758	11.92 (2666,13,86,5)	[+] Show genes
GO:0009966	regulation of signal transduction	0.000335	0.0923	2.91 (2666,529,26,15)	[+] Show genes
GO:0032635	interleukin-6 production	0.000375	0.101	2,666.00 (2666,1,1,1)	[+] Show genes
GO:0032303	regulation of icosanoid secretion	0.000375	0.0978	2,666.00 (2666,1,1,1)	[+] Show genes
GO:0032305	positive regulation of icosanoid secretion	0.000375	0.0952	2,666.00 (2666,1,1,1)	[+] Show genes
GO:0032306	regulation of prostaglandin secretion	0.000375	0.0928	2,666.00 (2666,1,1,1)	[+] Show genes
GO:0032308	positive regulation of prostaglandin secretion	0.000375	0.0905	2,666.00 (2666,1,1,1)	[+] Show genes
GO:2000556	positive regulation of T-helper 1 cell cytokine production	0.000375	0.0883	2,666.00 (2666,1,1,1)	[+] Show genes
GO:2000554	regulation of T-helper 1 cell cytokine production	0.000375	0.0862	2,666.00 (2666,1,1,1)	[+] Show genes
GO:1902932	positive regulation of alcohol biosynthetic process	0.000375	0.0842	2,666.00 (2666,1,1,1)	[+] Show genes
GO:0014805	smooth muscle adaptation	0.000375	0.0822	2,666.00 (2666,1,1,1)	[+] Show genes
GO:0010829	negative regulation of glucose transmembrane transport	0.000375	0.0804	2,666.00 (2666,1,1,1)	[+] Show genes
GO:0032892	positive regulation of organic acid transport	0.000375	0.0787	2,666.00 (2666,1,1,1)	[+] Show genes
GO:0070487	monocyte aggregation	0.000375	0.077	2,666.00 (2666,1,1,1)	[+] Show genes
GO:2000193	positive regulation of fatty acid transport	0.000375	0.0754	2,666.00 (2666,1,1,1)	[+] Show genes
GO:0035505	positive regulation of myosin light chain kinase activity	0.000375	0.0739	2,666.00 (2666,1,1,1)	[+] Show genes
GO:0035504	regulation of myosin light chain kinase activity	0.000375	0.0724	2,666.00 (2666,1,1,1)	[+] Show genes
GO:0046136	positive regulation of vitamin metabolic process	0.000375	0.071	2,666.00 (2666,1,1,1)	[+] Show genes
GO:0031622	positive regulation of fever generation	0.000375	0.0696	2,666.00 (2666,1,1,1)	[+] Show genes
GO:0031620	regulation of fever generation	0.000375	0.0683	2,666.00 (2666,1,1,1)	[+] Show genes
GO:0060559	positive regulation of calcidiol 1-monooxygenase activity	0.000375	0.067	2,666.00 (2666,1,1,1)	[+] Show genes
GO:0060557	positive regulation of vitamin D biosynthetic process	0.000375	0.0658	2,666.00 (2666,1,1,1)	[+] Show genes
GO:0030334	regulation of cell migration	0.000421	0.0726	1.70 (2666,135,580,50)	[+] Show genes
GO:0002791	regulation of peptide secretion	0.000443	0.0749	1.82 (2666,76,713,37)	[+] Show genes
GO:0044060	regulation of endocrine process	0.000459	0.0763	126.95 (2666,7,6,2)	[+] Show genes
GO:0002724	regulation of T cell cytokine production	0.000473	0.0774	5.96 (2666,5,447,5)	[+] Show genes
GO:0032101	regulation of response to external stimulus	0.000544	0.0875	1.69 (2666,114,666,48)	[+] Show genes
GO:0048583	regulation of response to stimulus	0.000589	0.0932	2.00 (2666,677,55,28)	[+] Show genes
GO:0002675	positive regulation of acute inflammatory response	0.000604	0.094	25.15 (2666,6,53,3)	[+] Show genes
GO:1901701	cellular response to oxygen-containing compound	0.000616	0.0943	5.80 (2666,147,25,8)	[+] Show genes
GO:0051270	regulation of cellular component movement	0.000648	0.0977	1.63 (2666,154,583,55)	[+] Show genes
GO:0006952	defense response	0.000659	0.0978	5.81 (2666,136,27,8)	[+] Show genes
GO:0006955	immune response	0.000693	0.101	5.08 (2666,118,40,9)	[+] Show genes
GO:0038034	signal transduction in absence of ligand	0.000712	0.103	30.30 (2666,11,24,3)	[+] Show genes
GO:0097192	extrinsic apoptotic signaling pathway in absence of ligand	0.000712	0.101	30.30 (2666,11,24,3)	[+] Show genes
GO:0010623	programmed cell death involved in cell development	0.000717	0.1	74.06 (2666,4,18,2)	[+] Show genes
GO:0035234	ectopic germ cell programmed cell death	0.000717	0.0988	74.06 (2666,4,18,2)	[+] Show genes
GO:1901570	fatty acid derivative biosynthetic process	0.000723	0.0983	2.55 (2666,12,959,11)	[+] Show genes
GO:0009605	response to external stimulus	0.000748	0.1	3.53 (2666,221,41,12)	[+] Show genes
GO:1903530	regulation of secretion by cell	0.00079	0.104	1.72 (2666,105,633,43)	[+] Show genes
GO:0051090	regulation of DNA-binding transcription factor activity	0.00079	0.103	30.76 (2666,65,4,3)	[+] Show genes
GO:0043207	response to external biotic stimulus	0.000834	0.107	4.96 (2666,121,40,9)	[+] Show genes
GO:0045741	positive regulation of epidermal growth factor-activated receptor activity	0.00086	0.109	12.94 (2666,3,206,3)	[+] Show genes
GO:0010646	regulation of cell communication	0.000868	0.109	2.68 (2666,573,26,15)	[+] Show genes
GO:0045840	positive regulation of mitotic nuclear division	0.000915	0.113	29.62 (2666,15,18,3)	[+] Show genes
GO:0051785	positive regulation of nuclear division	0.000915	0.112	29.62 (2666,15,18,3)	[+] Show genes
GO:0002792	negative regulation of peptide secretion	0.000968	0.117	2.18 (2666,23,905,17)	[+] Show genes
GO:0050709	negative regulation of protein secretion	0.000968	0.115	2.18 (2666,23,905,17)	[+] Show genes
GO:0010575	positive regulation of vascular endothelial growth factor production	0.000968	0.114	24.99 (2666,8,40,3)	[+] Show genes
GO:0002548	monocyte chemotaxis	0.000986	0.115	16.52 (2666,4,121,3)	[+] Show genes
Species used: Homo sapiens
The system has recognized 2743 genes out of 2910 gene terms entered by the user.
2743 genes were recognized by gene symbol and 0 genes by other gene IDs .
Only 2666 of these genes are associated with a GO term.
The GOrilla database is periodically updated using the GO database and other sources.
The GOrilla database was last updated on Feb 9, 2019
This results page will be available on this site for one month from now (until Mar 16, 2019 ). You can bookmark this page and come back to it later.
'P-value' is the enrichment p-value computed according to the mHG or HG model. This p-value is not corrected for multiple testing of 9648 GO terms.
'FDR q-value' is the correction of the above p-value for multiple testing using the Benjamini and Hochberg (1995) method.
Namely, for the ith term (ranked according to p-value) the FDR q-value is (p-value * number of GO terms) / i.
Enrichment (N, B, n, b) is defined as follows:
N - is the total number of genes
B - is the total number of genes associated with a specific GO term
n - is the number of genes in the top of the user's input list or in the target set when appropriate
b - is the number of genes in the intersection
Enrichment = (b/n) / (B/N)
Genes: For each GO term you can see the list of associated genes that appear in the optimal top of the list.
Each gene name is specified by gene symbol followed by a short description of the gene
Back to the GOrilla main page

## Sheet: GO Term Plot Downregulated
	Description	Log10(p Value)	P-value
	regulation of signaling receptor activity	9.17783	6.64e-10			X-axis is -Log10 (P Value), so X=2 corresponds to p=0.01
	neutrophil chemotaxis	8.4698	3.39e-09
	granulocyte chemotaxis	7.51145	3.08e-08
	neutrophil migration	7.51145	3.08e-08
	leukocyte chemotaxis	7.33913	4.58e-08
	chemokine-mediated signaling pathway	7.14874	7.1e-08
	cytokine-mediated signaling pathway	7.12205	7.55e-08
	granulocyte migration	6.83565	1.46e-07
	myeloid leukocyte migration	6.82681	1.49e-07
	inflammatory response	6.45967	3.47e-07
	cell chemotaxis	6.20621	6.22e-07
	cellular response to molecule of bacterial origin	5.80688	1.56e-06
	cellular response to lipopolysaccharide	5.80688	1.56e-06
	antimicrobial humoral immune response	5.6517	2.23e-06
	cellular response to biotic stimulus	5.47237	3.37e-06
	cellular response to lipid	5.4034	3.95e-06
	antimicrobial humoral response	5.09151	8.1e-06
	leukocyte migration	4.81816	1.52e-05
	humoral immune response	4.79588	1.6e-05
	cell surface receptor signaling pathway	4.38405	4.13e-05

[truncated: 1 more sheets: GO Term Detail Downregulated]
