# Supplementary material for: DDX39B interacts with the pattern recognition receptor pathway to inhibit NF-κB and sensitize to alkylating chemotherapy
Source: BMC Biol. 2020 Mar 24;18:32. doi: 10.1186/s12915-020-0764-z (PMC7093963; doi:10.1186/s12915-020-0764-z)
Supplement: Supplementary file 3 — Additional file 3:Table S2. Analysis of RNA-Seq data from HeLa cells transfected with si-DDX39B or non-targeting control siRNA. [file 12915_2020_764_MOESM3_ESM.xlsx]

## Sheet: Additional File 3 Table S2
Additional File 3: Table S2
Analysis of RNA-Seq data from HeLa cells transfected with si-DDX39B or non-targeting control siRNA.

## Sheet: Raw sort by padj
Number	gene	baseMean	log2FoldChange	lfcSE	stat	pvalue	padj	control.rep1.count	control.rep2.count	shBAT1.s1.rep1.count	shBAT1.s1.rep2.count	shBAT1.s2.rep1.count	shBAT1.s2.rep2.count
1	AC097478.1	312.641	5.90624	0.47715	12.3782	3.43089e-35	5.40228e-31	8.25624	6.34615	500.047	489.84	348.936	522.42
2	PRG4	7929.55	2.04548	0.205908	9.93395	2.96279e-23	2.3326e-19	4001.92	3177.3	5147.91	5615.2	11966	17669
3	H19	1186.88	-2.24832	0.258858	-8.68554	3.76959e-18	1.97853e-14	3135.01	1709.23	564.015	694.098	559.068	459.861
4	EDIL3	444.68	2.62451	0.354386	7.40578	1.30383e-13	5.13253e-10	75.4857	79.3268	624.863	932.399	276.642	679.366
5	OLFML1	1337.71	1.69531	0.236061	7.18166	6.88701e-13	2.16886e-09	553.168	508.749	1508.72	2016.1	1338.87	2100.66
6	GAS6-AS1	470.851	2.18169	0.309058	7.05916	1.67507e-12	4.39595e-09	62.5116	129.038	925.984	834.053	341.224	532.298
7	AC011346.1	855.737	1.46423	0.208505	7.02253	2.17886e-12	4.90119e-09	539.015	393.461	829.251	801.901	1216.46	1354.34
8	SYT15	109.34	2.96902	0.427763	6.94081	3.89859e-12	7.6734e-09	24.7687	12.6923	153.68	173.997	126.272	164.628
9	RGS17	83.1378	3.38589	0.490973	6.89629	5.3377e-12	9.33861e-09	8.25624	12.6923	133.398	123.879	110.85	109.752
10	AL359878.1	198.992	2.0279	0.297516	6.81609	9.3553e-12	1.47309e-08	63.691	53.9423	277.717	319.626	234.23	244.747
11	CCT6P3	421.858	1.54096	0.229448	6.71597	1.86816e-11	2.67419e-08	194.611	157.596	606.921	548.47	509.909	513.64
12	NXPH4	1142.34	-1.14981	0.17685	-6.50161	7.94636e-11	1.0427e-07	1941.4	1932.4	615.502	619.393	924.39	820.946
13	LOX	1473.35	-1.26734	0.198262	-6.39223	1.63482e-10	1.98015e-07	2659.69	2004.32	1029.74	1209.47	1007.29	929.601
14	AL356056.2	64.1154	3.47784	0.558499	6.22713	4.75063e-10	5.3431e-07	11.7946	5.28846	98.2931	81.3249	84.8241	103.167
15	TP53INP1	303.256	1.67824	0.270692	6.19983	5.65236e-10	5.93347e-07	112.049	106.827	461.822	437.83	287.245	413.766
16	COL3A1	3707.9	1.16171	0.187756	6.18735	6.11845e-10	6.02132e-07	1644.17	1310.48	5713.48	6970.3	3090.3	3518.65
17	HES7	255.677	-1.73436	0.283409	-6.11962	9.38e-10	8.68809e-07	530.758	461.153	129.497	115.368	183.143	114.142
18	KRT13	113.892	2.87697	0.470845	6.11023	9.94859e-10	8.7028e-07	9.43571	21.1538	180.204	244.92	83.8602	143.775
19	LGALS8	1203.14	1.22145	0.202213	6.04041	1.53722e-09	1.27395e-06	702.96	547.884	1574.25	1478.03	1301.28	1614.45
20	NDRG1	11606.1	-1.02114	0.169685	-6.01785	1.76745e-09	1.39151e-06	19204	16240.8	7684.81	9042.19	8370.6	9094.06
21	PLIN2	1715.07	-1.09968	0.184175	-5.97087	2.3599e-09	1.76948e-06	2388.41	2881.15	1209.94	1352.26	1312.85	1145.81
22	FAM81A	2224.03	-0.993355	0.167265	-5.93881	2.87094e-09	2.05481e-06	3264.75	3550.67	1635.88	1469.52	1756.24	1667.13
23	AC021087.2	278.271	1.84072	0.31182	5.90315	3.56623e-09	2.24616e-06	121.485	69.8076	403.314	391.494	270.859	412.668
24	COL25A1	181.249	1.92247	0.325072	5.91399	3.3392e-09	2.24616e-06	74.3062	54.9999	224.67	243.975	197.602	291.941
25	MARCKSL1	3947.42	-1.10492	0.187005	-5.90851	3.45208e-09	2.24616e-06	5749.88	7254.7	2408.18	2226.03	3361.16	2684.54
26	ARNT2	1887.1	-1.36363	0.232413	-5.86727	4.43028e-09	2.68305e-06	2836.61	3599.32	913.502	1471.41	1128.74	1373
27	COL17A1	1119.31	1.57639	0.271701	5.80195	6.55466e-09	3.82258e-06	234.713	207.307	1675.66	3280.42	636.181	681.561
28	RBAK	5254.96	1.03556	0.180417	5.73984	9.47685e-09	5.32937e-06	3133.83	2467.59	7777.64	6670.53	6009.02	5471.14
29	BRCA2	3247.5	1.01691	0.177592	5.72613	1.02748e-08	5.57886e-06	2074.68	1676.44	4084.62	4059.62	3513.45	4076.19
30	ANKRD1	109.842	3.32575	0.583103	5.70354	1.17343e-08	5.774e-06	10.6152	12.6923	124.817	276.126	55.9068	178.896
31	HK2	3124.47	-0.927247	0.162357	-5.71117	1.12203e-08	5.774e-06	4443.04	4967.98	2136.7	2249.67	2409.78	2539.66
32	SESN3	7081.3	0.991977	0.173824	5.7068	1.1512e-08	5.774e-06	4798.06	4030.86	8337.75	7761.8	7964.79	9594.53
33	ZNF107	1427.43	1.03184	0.182835	5.64357	1.66563e-08	7.94758e-06	849.214	714.999	1976	1826.97	1518.16	1679.21
34	STC1	53.4908	-4.23417	0.751704	-5.63277	1.77337e-08	8.21279e-06	100.254	169.231	3.12042	34.043	7.71128	6.58513
35	TMEM45A	2005.78	-1.08201	0.193109	-5.60311	2.10537e-08	9.47178e-06	3131.48	2633.65	1526.66	2019.88	1353.33	1369.71
36	H1F0	2624.13	-1.04836	0.188564	-5.55969	2.70251e-08	1.18205e-05	4354.58	4328.07	1529.78	1335.24	2405.92	1791.15
37	PFKFB4	422.029	-1.49398	0.27247	-5.4831	4.17931e-08	1.73177e-05	691.165	912.788	151.34	208.04	346.044	222.797
38	ZNF92	828.799	1.07913	0.19672	5.48563	4.11995e-08	1.73177e-05	485.939	396.634	1106.97	1119.64	894.509	969.111
39	SCARA5	679.732	-1.37526	0.252037	-5.45658	4.85393e-08	1.95974e-05	922.34	1299.9	478.204	521.992	523.403	332.549
40	RCN3	978.201	-1.1007	0.202524	-5.43489	5.48308e-08	2.15841e-05	1474.33	1995.86	404.094	376.364	809.685	808.873
41	SPINK13	241.7	1.75523	0.325156	5.39812	6.73413e-08	2.58623e-05	140.356	79.3268	224.67	265.724	290.137	449.984
42	CPEB4	3739.12	0.844483	0.156596	5.39273	6.93941e-08	2.60162e-05	2196.16	2124.9	5087.06	5268.15	3966.49	3791.94
43	AL031432.4	164.476	1.86672	0.352329	5.29823	1.16933e-07	4.28193e-05	66.0499	37.0192	214.529	295.039	174.468	199.749
44	ADGRG3	199.889	-1.7534	0.333431	-5.25866	1.45112e-07	5.07763e-05	273.635	397.692	120.916	208.04	107.958	91.0943
45	STRA6	2471.59	-0.96698	0.183777	-5.2617	1.42727e-07	5.07763e-05	3256.5	3261.92	2187.41	2789.63	1790.95	1543.12
46	SMARCD3	1198.31	0.949568	0.180977	5.2469	1.54682e-07	5.29482e-05	863.367	736.153	1283.27	1218.93	1514.3	1573.85
47	MYO1A	1107.47	1.00646	0.192966	5.2157	1.8312e-07	6.13492e-05	481.221	489.711	1662.4	2060.54	945.596	1005.33
48	AP000873.2	339.937	1.28714	0.247849	5.19325	2.06654e-07	6.77911e-05	189.894	152.308	452.46	410.407	376.889	457.666
49	MATN2	793.656	1.11542	0.215798	5.16882	2.35572e-07	7.57005e-05	401.018	441.057	882.298	1212.31	870.411	954.844
50	ADGRD1	2283.45	0.898549	0.174019	5.16351	2.42358e-07	7.63235e-05	1666.58	1504.04	2448.75	2172.13	3150.06	2759.17
51	ACTL8	1004.18	-1.29117	0.250265	-5.1592	2.48013e-07	7.65729e-05	1364.64	2343.84	430.617	370.69	850.169	665.098
52	ANKRD33B	719.799	1.24947	0.243322	5.13504	2.82081e-07	8.54162e-05	498.913	303.557	885.418	725.304	932.101	973.501
53	FAT4	799.211	1.31591	0.257013	5.12001	3.05512e-07	9.0766e-05	343.224	295.096	1060.16	1507.35	615.939	973.501
54	IGFBP3	3369.97	0.916459	0.180357	5.08135	3.74754e-07	0.000109275	1987.4	2120.67	4266.39	4089.88	3362.12	4393.38
55	FAM210B	607.998	-1.32524	0.262832	-5.04213	4.60371e-07	0.0001318	1213.67	956.153	382.251	230.736	496.414	368.767
56	DLG3	939.897	-1.0043	0.199429	-5.03587	4.75687e-07	0.000133248	1427.15	1332.69	783.224	721.522	778.84	595.954
57	EPB41L1	7076.31	0.772684	0.153517	5.0332	4.82353e-07	0.000133248	4812.21	4733.17	8195.77	8408.61	7806.71	8501.4
58	VSIR	962.133	1.14117	0.228337	4.99775	5.80031e-07	0.000157469	594.449	448.461	1064.84	1365.5	988.008	1311.54
59	ZNF506	115.914	1.76067	0.35573	4.94945	7.44241e-07	0.000198624	55.4348	39.1346	143.539	138.063	166.757	152.555
60	LOXL2	4846.65	-0.983572	0.199373	-4.93332	8.08442e-07	0.000212162	6477.61	8075.47	3066.59	4099.34	3318.74	4042.17
61	CRB1	412.779	1.27399	0.260109	4.89791	9.68609e-07	0.000250028	255.944	169.231	578.057	447.287	546.537	479.617
62	ALOX15B	115.405	-1.97407	0.405349	-4.87004	1.11574e-06	0.000283363	267.738	195.673	66.3088	45.3906	80.0046	37.3157
63	ZNF292	3667.35	0.836174	0.172226	4.8551	1.20326e-06	0.000300739	2407.28	1919.71	5036.35	4917.32	3815.16	3908.27
64	ALDOC	393.689	-1.52012	0.314937	-4.82673	1.3879e-06	0.000341466	594.449	768.942	305.801	218.442	321.946	152.555
65	ANGPTL4	195.369	-1.53709	0.319838	-4.80583	1.54114e-06	0.000369729	310.199	387.115	85.8114	148.465	108.922	131.703
66	BNIP3	3215.24	-0.753188	0.15676	-4.80471	1.54973e-06	0.000369729	4900.67	4626.34	2073.52	2038.8	2819.44	2832.7
67	DOCK8	85.8333	2.00905	0.418651	4.79886	1.59568e-06	0.000375007	36.5634	27.5	86.5915	106.857	106.03	151.458
68	SLC6A6	3437.89	-0.969589	0.203985	-4.75324	2.00185e-06	0.000463545	6073.06	4306.92	2649.23	2298.85	2934.14	2365.16
69	COL15A1	1262.87	-1.14	0.240889	-4.73246	2.21813e-06	0.000504583	1826.99	1975.77	944.706	1105.45	1099.82	624.49
70	GAB2	1060.25	1.03792	0.219558	4.7273	2.2752e-06	0.000504583	766.651	587.019	1167.82	1061.01	1163.44	1615.55
71	TOGARAM2	90.251	2.15416	0.455631	4.72785	2.26906e-06	0.000504583	38.9223	23.2692	130.277	73.7598	167.72	107.557
72	EGLN3	241.644	-1.51196	0.320227	-4.72152	2.34085e-06	0.000504919	376.249	450.576	173.183	160.758	194.71	94.3868
73	MMP28	290.603	1.32531	0.280558	4.72383	2.3144e-06	0.000504919	158.048	108.942	341.686	467.145	320.982	346.817
74	AC068790.2	72.8338	2.14483	0.455985	4.70372	2.55462e-06	0.000543582	24.7687	15.8654	109.995	107.803	97.355	81.2166
75	GLI3	757.232	-1.10496	0.235311	-4.69573	2.65662e-06	0.000555246	1233.72	847.211	681.811	814.194	541.718	424.741
76	NES	1065.04	-1.42379	0.303325	-4.69394	2.67996e-06	0.000555246	2375.44	1469.13	655.287	458.634	961.983	469.739
77	PTK2B	956.29	0.961768	0.205313	4.68439	2.80797e-06	0.000574212	581.475	545.769	1081.22	1333.35	975.477	1220.44
78	AK4	3923.42	-0.752152	0.160875	-4.67537	2.93424e-06	0.00059234	5567.07	5813.07	2791.21	2611.85	3183.8	3573.53
79	SEMA6D	2928.25	0.888045	0.190434	4.66326	3.1124e-06	0.000612599	1904.83	1633.08	4170.44	3315.41	3585.75	2960.02
80	TNNT1	2639.38	-0.855522	0.183443	-4.6637	3.10579e-06	0.000612599	3497.11	3013.36	2721.78	3007.13	2001.08	1595.8
81	AC010618.3	188.362	1.39456	0.29972	4.65287	3.27348e-06	0.000628588	107.331	78.2692	250.413	207.095	231.339	255.722
82	RAP2A	870.311	-0.993014	0.213368	-4.65399	3.25567e-06	0.000628588	1572.22	1142.31	614.722	529.557	721.005	642.05
83	ATP6V0A4	429.604	1.36621	0.294213	4.64363	3.42337e-06	0.00064945	248.867	185.096	404.874	620.338	427.012	691.438
84	ABHD17C	2598.98	-0.73062	0.15783	-4.62917	3.67143e-06	0.000672213	3676.39	3673.36	1924.52	1890.33	2211.21	2218.09
85	DDIT4	2977.8	-0.860207	0.185762	-4.6307	3.6443e-06	0.000672213	3836.79	4543.84	2387.9	2482.3	2606.41	2009.56
86	LYRM7	1210.82	-0.825851	0.178316	-4.63138	3.6323e-06	0.000672213	1896.58	1821.34	780.104	669.512	1044.88	1052.52
87	ESR1	281.142	1.1302	0.245384	4.60586	4.10764e-06	0.000743436	148.612	143.846	375.23	379.201	323.874	316.086
88	TPPP	1214.1	0.842762	0.183608	4.59002	4.4321e-06	0.000793043	895.213	761.538	1265.33	1391.98	1436.23	1534.33
89	ANKRD12	2177.15	0.836363	0.183113	4.56746	4.93674e-06	0.000854218	1483.76	1160.29	2712.42	2987.27	2431.95	2287.23
90	SAT1	3727.17	1.07153	0.234569	4.5681	4.92171e-06	0.000854218	1812.84	1505.09	4984.08	7087.56	2709.55	4263.87
91	SORCS2	1159.42	0.970283	0.212374	4.56875	4.90649e-06	0.000854218	829.163	567.98	1386.24	1438.32	1466.11	1268.73
92	KIAA1217	1072.09	1.13935	0.250825	4.5424	5.56175e-06	0.00094167	372.71	551.057	1551.63	1919.64	803.901	1233.61
93	RAB3D	600.597	-0.928652	0.204339	-4.54468	5.50198e-06	0.00094167	826.804	907.499	436.858	521.046	448.218	463.154
94	LINC01667	312.766	-1.0771	0.238274	-4.52044	6.17107e-06	0.00102284	544.912	478.076	194.246	174.943	258.328	226.089
95	PZP	1313.49	0.867759	0.191894	4.52208	6.12344e-06	0.00102284	901.11	748.845	1772.4	1448.72	1485.39	1524.46
96	PLAC8	11685.3	0.975235	0.216584	4.5028	6.70637e-06	0.00108864	7471.9	7030.47	11998	15099	10952.9	17559.2
97	UPK3B	366.728	1.11351	0.247233	4.50389	6.67213e-06	0.00108864	241.79	182.981	403.314	453.906	413.518	504.86
98	ADAMTS1	1713.1	0.856274	0.190655	4.49122	7.0817e-06	0.00113784	1204.23	903.268	2249.04	2108.77	1976.02	1837.25
99	NFE2	81.1199	-2.32183	0.519269	-4.47135	7.7728e-06	0.00123627	123.844	159.711	64.7486	82.2705	46.2677	9.87769
100	POLR3G	1004.26	-0.963962	0.215944	-4.46395	8.04617e-06	0.00126695	1322.18	1928.17	592.879	515.373	808.721	858.262
101	ZNF641	3630.91	0.711424	0.161151	4.41464	1.01179e-05	0.00157739	2509.9	2424.23	4658	4114.47	4069.63	4009.25
102	NORAD	7791.42	-0.860445	0.195212	-4.40774	1.04454e-05	0.00161249	13018.9	11020.1	5271.94	4198.63	7557.06	5681.87
103	HSD17B8	400.957	-1.28337	0.291652	-4.40037	1.08067e-05	0.00165206	498.913	798.557	312.822	262.887	330.621	201.944
104	DAGLA	811.961	0.834536	0.1907	4.37618	1.20776e-05	0.00180059	554.348	562.692	867.476	894.573	921.498	1071.18
105	NAGA	1560.47	-0.791052	0.180788	-4.37559	1.21105e-05	0.00180059	2069.96	2139.71	1330.08	1391.03	1346.58	1085.45
106	NREP	1030.45	-1.0804	0.246926	-4.37539	1.21213e-05	0.00180059	1586.38	1427.88	964.209	780.151	906.076	518.03
107	VMA21	2448.05	-0.780846	0.179561	-4.34865	1.3698e-05	0.00201578	3920.54	3333.84	1718.57	1494.11	2263.26	1957.98
108	MXI1	2259.76	-0.714597	0.164758	-4.33725	1.44273e-05	0.00210345	3235.27	3110.67	1763.82	1582.05	1970.23	1896.52
109	FAM212B	1916.83	0.824068	0.191526	4.30265	1.68769e-05	0.00243802	1349.31	1120.1	2515.06	2146.6	2402.06	1967.86
110	CCDC54	56.1318	2.11821	0.494121	4.28683	1.81241e-05	0.00259439	18.8714	16.9231	78.7905	67.1403	84.8241	70.2414
111	HTRA1	4676.84	0.669779	0.156684	4.27472	1.91374e-05	0.00271475	3212.86	3527.4	5184.57	5412.83	5340.06	5383.34
112	C4orf32	1111.64	-0.768899	0.180685	-4.25546	2.08622e-05	0.002933	1546.28	1525.19	874.497	921.997	967.766	834.116
113	C1QL1	595.418	-0.91573	0.215708	-4.24523	2.1837e-05	0.00303116	791.42	954.038	454.021	448.232	517.62	407.18
114	ZDHHC11B	884.512	1.04669	0.246621	4.24412	2.19454e-05	0.00303116	660.499	400.865	1145.97	909.704	1200.07	989.964
115	MTND1P23	604.011	1.21992	0.290555	4.19858	2.68592e-05	0.00367761	367.993	318.365	667.769	670.457	511.836	1087.64
116	TNS2	4794.17	0.741975	0.176873	4.19496	2.72921e-05	0.00370467	2737.53	3096.92	6113.68	7057.3	4407	5352.61
117	SRCIN1	295.974	-1.12028	0.267275	-4.19147	2.77147e-05	0.00372988	472.965	361.73	258.214	299.767	220.735	162.433
118	ALPK2	621.843	1.26835	0.302863	4.18788	2.81576e-05	0.00375737	443.478	196.731	744.999	805.683	646.784	893.382
119	GLI2	940.511	0.869385	0.207797	4.18381	2.86659e-05	0.00379306	669.935	675.865	840.952	996.702	1052.59	1407.02
120	PLK2	6840.56	0.719225	0.172035	4.1807	2.90618e-05	0.00381339	4963.18	4295.28	8178.61	8364.17	6842.8	8399.33
121	ZNF708	328.774	1.00134	0.239636	4.17858	2.93336e-05	0.00381724	200.509	167.115	454.801	415.135	373.997	361.085
122	CTGF	642.217	1.31899	0.315997	4.17404	2.99241e-05	0.00383078	388.043	275	599.9	936.181	536.898	1117.28
123	KIAA1143	1353.38	-0.844288	0.202239	-4.1747	2.98383e-05	0.00383078	2180.83	1925	962.648	765.967	1284.89	1000.94
124	SUCNR1	84.5339	1.93941	0.468188	4.14237	3.43742e-05	0.00436497	28.3071	15.8654	173.963	121.042	102.175	65.8513
125	IGFL2	364.323	1.49821	0.362316	4.13508	3.54827e-05	0.00446968	120.305	136.442	437.638	765.021	213.988	512.542
126	ARHGAP23	9797.94	0.698806	0.169309	4.12741	3.66869e-05	0.0045847	7227.75	6221.34	11090.7	12418.1	10087.3	11742.4
127	PLAT	308.182	-0.985718	0.23921	-4.12072	3.77696e-05	0.00468283	376.249	389.23	332.324	365.016	206.277	179.994
128	INHA	298.716	-1.49711	0.364243	-4.1102	3.95318e-05	0.00486303	505.99	456.923	269.916	219.388	254.472	85.6067
129	LRFN1	585.295	-0.844907	0.205836	-4.10475	4.04749e-05	0.00494045	948.288	790.095	382.251	423.646	486.775	480.714
130	IGSF10	51.0416	2.22198	0.544472	4.08098	4.48459e-05	0.00530935	12.9741	12.6923	93.6125	67.1403	53.979	65.8513
131	MMD	949.461	-0.890349	0.218157	-4.08123	4.47975e-05	0.00530935	1548.64	1163.46	773.863	748.945	839.566	622.295
132	SNHG9	285.306	1.01102	0.247682	4.08193	4.46632e-05	0.00530935	185.176	172.404	288.638	345.158	352.791	367.67
133	VWA5A	2768.86	0.694415	0.169995	4.08491	4.40933e-05	0.00530935	2016.88	2036.06	3116.52	2884.2	2995.83	3563.65
134	AC037459.3	154.163	1.2889	0.317158	4.0639	4.82586e-05	0.00567075	81.383	62.4038	209.068	221.279	160.973	189.871
135	DEPTOR	149.721	-1.23923	0.305362	-4.05823	4.94453e-05	0.00576716	235.893	202.019	129.497	145.628	96.391	88.8992
136	AC126564.1	365.513	1.00496	0.247856	4.05463	5.02142e-05	0.00581377	188.714	181.923	488.345	591.024	419.301	323.769
137	CHRNA9	1400.7	-0.756396	0.187152	-4.04161	5.30844e-05	0.00610122	1734.99	1994.81	1117.11	1349.43	1158.62	1049.23
138	FLRT3	490.64	1.16085	0.287876	4.03248	5.51917e-05	0.00625215	165.125	247.5	682.591	923.888	351.827	572.906
139	NDUFA4L2	463.442	-4.60037	1.14049	-4.03367	5.49135e-05	0.00625215	831.522	1780.09	39.7853	21.7497	95.4271	12.0727
140	PDE4A	1097.95	-0.795748	0.197893	-4.02109	5.79286e-05	0.00651532	1580.48	1449.04	915.842	898.356	997.647	746.315
141	AP000845.1	69.1721	1.96673	0.492192	3.99586	6.44589e-05	0.00719836	33.025	11.6346	98.2931	99.292	91.5715	81.2166
142	CECR7	613.167	0.907246	0.2277	3.98439	6.76525e-05	0.00750181	439.94	354.327	733.298	661.946	632.325	857.164
143	PRR12	10031.7	0.635036	0.159804	3.97385	7.07193e-05	0.00778704	5972.8	7006.15	13885.9	13168	9942.74	10214.6
144	ELK3	1583.33	-0.746763	0.188012	-3.97189	7.13037e-05	0.00779686	1964.99	2084.71	1369.86	1666.21	1095	1319.22
145	FAM213A	1504.55	-0.720126	0.181414	-3.96951	7.20199e-05	0.00782087	1888.32	1947.21	1303.55	1560.3	1234.77	1093.13
146	CRYAB	202.301	1.25546	0.316469	3.9671	7.27516e-05	0.00784621	74.3062	63.4615	311.262	435.939	145.55	183.286
147	ABCB1	1894	0.688495	0.174123	3.95407	7.68318e-05	0.00811941	1560.43	1500.86	1819.98	1548.95	2356.76	2576.98
148	FZD10-AS1	1159.36	-1.04241	0.263594	-3.95459	7.66657e-05	0.00811941	1907.19	1563.27	1017.26	784.879	1100.79	582.784
149	LRRC3	169.662	-1.24475	0.314784	-3.95431	7.67555e-05	0.00811941	337.326	217.884	115.455	113.477	126.272	107.557
150	AC240565.2	311.576	-0.935495	0.237015	-3.94698	7.91429e-05	0.00830789	455.273	393.461	296.44	280.854	229.411	214.017
151	HBE1	80.7279	-1.77869	0.451248	-3.94173	8.08974e-05	0.00843583	94.3571	131.154	66.3088	126.715	31.809	34.0232
152	C11orf86	915.968	-0.795756	0.202513	-3.92942	8.51524e-05	0.00870461	1107.52	1425.77	767.622	735.706	787.515	671.683
153	CSRP2	208.339	-1.08072	0.275246	-3.92637	8.6239e-05	0.00870461	319.635	362.788	138.859	105.911	157.117	165.726
154	PLSCR4	222.787	1.22229	0.311145	3.92838	8.55214e-05	0.00870461	134.459	72.9807	329.984	316.789	224.591	257.918
155	SCARA3	5673.45	0.692862	0.17619	3.93247	8.40778e-05	0.00870461	4276.73	3389.9	6618.4	7364.63	6508.32	5882.71
156	SLC2A3	9894.73	-0.702849	0.178992	-3.92671	8.61156e-05	0.00870461	12093	14450.2	8541.36	7977.4	9125.34	7181.08
157	ZNF441	198.305	1.1374	0.290299	3.91803	8.92739e-05	0.00895355	86.1008	89.9038	283.958	342.321	181.215	206.334
158	DIXDC1	1584.33	-0.663764	0.170172	-3.90055	9.59742e-05	0.00956462	2022.78	2233.84	1245.05	1317.27	1367.79	1319.22
159	CDC42EP3	1294.73	0.848594	0.218358	3.88625	0.000101806	0.010082	700.601	859.903	1586.73	1809.01	1146.09	1666.04
160	EDN1	323.677	0.941369	0.242785	3.87738	0.000105587	0.0101447	183.996	200.961	383.031	434.048	338.333	401.693
161	FAM117B	792.537	-0.751769	0.193626	-3.88258	0.000103353	0.0101447	1085.11	1035.48	730.957	644.925	673.773	584.979
162	LRP4	2523.6	-0.662949	0.170964	-3.8777	0.000105449	0.0101447	3229.37	3631.05	1918.28	2030.28	2323.02	2009.56
163	PPFIA4	310.344	-3.21841	0.829886	-3.87813	0.000105261	0.0101447	892.854	719.23	51.4869	25.5322	137.839	35.1207
164	TBC1D30	845.329	-0.711827	0.183592	-3.87721	0.000105661	0.0101447	1199.51	1201.54	631.884	573.057	730.644	735.339
165	EME2	979.619	0.716806	0.185077	3.873	0.000107502	0.010259	728.908	656.826	1169.38	1045.88	1160.55	1116.18
166	LINC00370	38.8287	2.60043	0.672488	3.86688	0.000110237	0.0104566	8.25624	4.23077	67.0889	78.4879	37.5925	37.3157
167	LIMS2	703.723	0.810096	0.209584	3.86526	0.000110972	0.0104633	434.042	411.442	846.413	1047.77	681.485	801.191
168	AC244153.1	386.824	1.10613	0.286395	3.86226	0.000112341	0.0105293	265.379	177.692	415.795	508.753	367.25	586.076
169	GREB1	154.759	-1.15421	0.299171	-3.85802	0.000114308	0.0106502	227.636	266.538	99.8533	112.531	116.633	105.362
170	TSPAN3	7186.56	0.849559	0.220623	3.85073	0.000117764	0.0109077	3776.64	5055.76	7794.02	10575.1	6607.61	9310.27
171	CD59	12816.9	0.807614	0.210318	3.83996	0.000123054	0.011331	7638.2	9186.05	12878	17749.6	12344.8	17104.9
172	CD101	343.57	0.895881	0.234429	3.82154	0.00013262	0.0120822	173.381	193.557	498.486	512.536	326.766	356.694
173	DES	140.212	-1.36143	0.356274	-3.82131	0.000132746	0.0120822	159.228	246.442	109.215	168.324	79.0407	79.0215
174	COL11A1	34.1094	2.99447	0.784901	3.81509	0.000136132	0.0122618	7.07678	5.28846	25.7434	68.0859	26.0256	72.4364
175	FABP4	25.3661	4.65056	1.21952	3.81342	0.000137056	0.0122618	1.17946	3.17307	4.68062	32.1517	6.74737	104.265
176	TM4SF1	40196.5	0.609311	0.159776	3.81353	0.000136998	0.0122618	29329.7	30977.7	42330.8	46538.6	42470.9	49531.1
177	ZNF221	167.653	1.2947	0.339645	3.81192	0.000137893	0.012267	107.331	56.0576	216.089	226.953	182.179	217.309
178	FZD10	621.494	-0.912749	0.239778	-3.80663	0.000140871	0.0124615	707.678	1053.46	454.801	576.839	443.399	492.787
179	FGFR4	1107.16	-0.796211	0.209374	-3.80282	0.000143057	0.0124937	1367	1829.81	825.35	780.151	1028.49	812.166
180	HCG11	785.079	-0.896437	0.235725	-3.80289	0.000143018	0.0124937	1315.1	1147.6	548.413	377.31	763.417	558.638
181	MIR22HG	469.833	1.00641	0.264716	3.80186	0.000143615	0.0124937	217.021	351.153	513.308	593.861	490.63	653.025
182	SERPINB2	18.959	-3.24855	0.854926	-3.7998	0.000144812	0.0125286	50.7169	37.0192	5.46073	11.3477	4.81955	4.39009
183	BNIP3L	3062.1	-0.706153	0.186357	-3.78925	0.000151101	0.0129708	4665.96	3432.21	2572	2739.51	2534.12	2428.81
184	HORMAD1	435.841	-1.00744	0.265922	-3.78848	0.000151571	0.0129708	778.446	599.711	329.984	222.225	397.131	287.551
185	CFI	260.518	-1.08433	0.286407	-3.78599	0.000153101	0.0130309	365.634	401.923	186.445	247.757	219.772	141.58
186	ARHGEF37	370.073	0.857296	0.227268	3.77219	0.000161823	0.0136992	245.328	245.384	443.879	397.168	469.424	419.253
187	CLIP4	19.4167	3.48145	0.923985	3.76787	0.00016465	0.013864	2.35893	4.23077	15.6021	19.8584	25.0617	49.3885
188	HILPDA	414.695	-0.917316	0.243677	-3.76447	0.000166904	0.0139791	715.934	593.365	255.874	230.736	405.806	286.453
189	ETV4	4109.23	-0.654542	0.174071	-3.76019	0.000169784	0.0141451	5155.43	5734.8	3043.97	3802.41	3396.82	3521.95
190	MAN1A1	1196.57	0.922329	0.245625	3.75503	0.00017332	0.0143637	888.136	532.019	1725.59	1344.7	1488.28	1200.69
191	F2R	448.683	-0.858214	0.229115	-3.74578	0.000179833	0.0147579	628.654	659.999	308.921	382.983	314.235	397.303
192	ITM2C	644.968	1.16437	0.310861	3.74562	0.000179952	0.0147579	288.969	522.499	489.125	748	669.918	1151.3
193	RANBP3L	40.4252	2.41358	0.645994	3.73623	0.000186797	0.0152187	11.7946	5.28846	64.7486	70.9228	56.8707	32.9256
194	REPS2	1372.91	-0.803573	0.21513	-3.73528	0.000187503	0.0152187	1877.71	1397.21	1305.89	1780.64	908.004	968.014
195	AL365181.3	2604.01	-0.684916	0.183559	-3.73131	0.000190486	0.0153815	4033.76	3313.75	2013.45	1693.64	2427.13	2142.36
196	AC026740.1	302.882	0.898451	0.240938	3.72898	0.000192258	0.0154454	193.432	189.327	355.727	365.016	329.657	384.132
197	TDRKH	203.69	-1.04564	0.281102	-3.71979	0.000199388	0.0159368	264.2	342.692	156.801	164.541	160.009	133.898
198	MDGA1	79.7703	1.49148	0.401154	3.71797	0.000200831	0.0159422	50.7169	35.9615	78.0104	70.9228	123.381	119.63
199	MSLNL	616.768	1.06724	0.287113	3.71715	0.000201479	0.0159422	422.248	217.884	941.586	780.151	785.587	553.151
200	DNAAF3	174.738	-1.0899	0.293703	-3.71091	0.000206517	0.0162591	242.969	295.096	126.377	131.444	141.695	110.85
201	PLA2G12A	1082.75	-0.685494	0.184814	-3.70911	0.000207991	0.0162937	1633.56	1412.02	823.01	734.761	974.513	918.625
202	HNRNPH2	4988.52	-0.702406	0.189814	-3.7005	0.000215173	0.0166902	7753.79	7094.99	3416.08	2541.87	4983.42	4140.95
203	SUSD2	945.399	0.802727	0.216921	3.70055	0.000215137	0.0166902	794.958	571.153	1047.68	876.606	1097.89	1284.1
204	BTN3A3	245.598	-1.19403	0.323641	-3.68936	0.000224821	0.0173069	411.633	473.846	127.937	73.7598	244.833	141.58
205	PDE2A	6082.77	0.599511	0.162551	3.68813	0.000225904	0.0173069	4480.78	4269.9	7428.15	7058.24	6093.84	7165.72
206	RASD2	36.2279	-2.10392	0.570548	-3.68755	0.000226421	0.0173069	62.5116	65.5769	27.3036	32.1517	14.4587	15.3653
207	NAGK	1040.72	0.661124	0.179424	3.68471	0.000228966	0.0174169	727.729	735.095	1222.42	1245.41	1099.82	1213.86
208	ZP3	638.142	-0.774255	0.210458	-3.67891	0.000234234	0.017732	881.059	865.191	536.712	525.775	582.202	437.911
209	AC092910.3	124.528	1.38332	0.376621	3.67296	0.000239754	0.017977	61.3321	42.3077	205.167	169.269	164.829	104.265
210	MAP3K13	645.053	-0.705867	0.192127	-3.67395	0.000238828	0.017977	947.109	934.999	429.837	404.733	592.805	560.833
211	C1RL	959.868	-0.883674	0.240703	-3.67122	0.000241392	0.018014	1740.89	1146.54	698.193	609.936	912.823	650.83
212	DCN	41.1595	3.2372	0.882612	3.66775	0.000244694	0.018089	1.17946	9.51922	31.9843	101.183	16.3865	86.7042
213	KIF3C	237.541	-1.01148	0.275737	-3.66827	0.000244198	0.018089	409.274	300.384	194.246	169.269	160.009	192.066
214	LUM	39.6639	5.84869	1.59517	3.6665	0.000245892	0.0180926	0	1.05769	47.5863	124.824	9.6391	54.8761
215	RHOQ	1848.76	-0.615787	0.168016	-3.66505	0.000247289	0.0181107	2601.9	2318.46	1452.55	1509.24	1629.97	1580.43
216	TNFRSF13C	182.005	-1.65229	0.452337	-3.65278	0.000259414	0.0189108	469.426	186.154	157.581	70.9228	138.803	69.1438
217	AC016773.1	137.896	1.30026	0.356179	3.65057	0.000261661	0.0189379	76.6651	50.7692	224.67	162.65	175.432	137.19
218	ZFP82	231.467	1.01503	0.278087	3.65005	0.000262191	0.0189379	113.228	162.884	280.057	273.289	264.111	295.233
219	DAB2	23364.3	0.607538	0.166635	3.64592	0.000266433	0.0191564	18737	15545.9	28617.3	25051.8	26790	25443.8
220	CASP16P	38.2927	2.35806	0.647127	3.64389	0.000268548	0.0192207	4.71785	12.6923	61.6282	60.5208	53.979	36.2182
221	RTN2	739.994	-0.719834	0.198175	-3.63231	0.00028089	0.0200131	930.597	895.864	740.319	765.021	612.083	496.08
222	JAK3	125.264	-1.23629	0.341161	-3.62377	0.000290343	0.0204581	219.38	178.75	75.6701	108.748	79.0407	89.9968
223	LINC00052	1025.75	0.669821	0.184764	3.62528	0.00028865	0.0204581	613.321	711.826	1339.44	1380.63	1022.71	1086.55
224	RTN4RL2	2207.06	-0.696989	0.192371	-3.62315	0.000291034	0.0204581	2467.44	3411.05	1792.68	1944.23	1791.91	1835.06
225	ADRB2	350.344	0.905959	0.25013	3.62195	0.000292386	0.0204618	242.969	178.75	480.544	410.407	370.142	419.253
226	SYT17	821.499	-0.715695	0.197761	-3.61899	0.000295757	0.0206061	1035.57	996.345	872.936	787.716	684.376	552.053
227	C4orf46	753.527	-0.864514	0.239016	-3.61697	0.000298078	0.0206763	1303.31	1021.73	539.052	381.092	731.608	544.371
228	COL5A2	15116	0.648569	0.179433	3.61454	0.000300881	0.0207792	9755.34	11289.8	16025.7	20632.9	15546.9	17445.1
229	IGF2BP2	2153.4	-0.657714	0.182023	-3.61335	0.000302265	0.0207837	3191.63	2520.48	1814.52	1774.02	1915.29	1704.45
230	AC025171.4	93.7362	1.46884	0.409049	3.59087	0.00032958	0.0223072	43.6401	30.673	168.502	114.422	95.4271	109.752
231	KLF5	6908.63	-0.553439	0.154139	-3.59051	0.000330027	0.0223072	8935.61	8656.15	5734.54	6139.08	6196.98	5789.43
232	PTPN18	1840.61	-0.681036	0.189679	-3.59046	0.000330089	0.0223072	2669.13	2612.5	1374.54	1094.1	1815.04	1478.36
233	SNHG19	696.926	0.757954	0.210976	3.59261	0.00032738	0.0223072	428.145	443.173	971.23	866.204	831.855	640.952
234	AC068790.4	27.3158	2.78011	0.775644	3.58426	0.000338038	0.0227468	8.25624	2.11538	42.9057	40.6624	33.7369	36.2182
235	CDH11	206.532	1.09178	0.304901	3.58077	0.000342578	0.0227604	130.92	96.2499	283.178	244.92	198.566	285.356
236	GJA5	58.2436	1.74656	0.487689	3.5813	0.000341884	0.0227604	25.9482	27.5	58.5078	57.6839	64.582	115.24
237	SOWAHC	2484.53	-0.599056	0.167216	-3.58252	0.000340292	0.0227604	3308.39	3656.44	1765.38	1578.27	2232.42	2366.26
238	C8orf22	229.215	-1.02457	0.286777	-3.57272	0.000353297	0.0232762	275.994	404.038	188.005	173.052	186.035	148.165
239	RNF43	954.96	-0.758906	0.212378	-3.57338	0.000352402	0.0232762	975.416	1172.98	1028.96	1283.23	709.438	559.736
240	CDC42EP2	1562.87	0.791638	0.221763	3.56975	0.000357328	0.0234305	928.238	1120.1	1605.45	2175.91	1486.35	2061.15
241	HDAC5	1526.67	-0.656713	0.184015	-3.5688	0.000358615	0.0234305	1885.96	2142.88	1269.23	1306.87	1409.24	1145.81
242	PPP1R3C	2286.8	0.681789	0.191432	3.56153	0.000368704	0.0239901	1291.51	1547.4	2947.23	3378.76	2010.72	2545.15
243	PAPPA	4027.96	0.651391	0.183081	3.55793	0.000373787	0.0241256	2575.95	2344.9	5148.69	6368.87	3487.43	4241.92
244	VEGFA	4592.62	-0.55934	0.157211	-3.55789	0.000373851	0.0241256	5732.19	6311.24	3742.16	3597.21	4166.98	4005.95
245	KRT8P12	391.902	0.877235	0.246794	3.55452	0.000378674	0.0243371	191.073	255.961	480.544	601.426	393.275	429.131
246	PLEKHS1	35.054	2.45274	0.691383	3.54758	0.000388783	0.0248853	8.25624	4.23077	59.2879	70.9228	34.7008	32.9256
247	CARD16	495.236	0.890907	0.251226	3.54624	0.000390777	0.0249116	271.277	331.057	564.015	686.533	450.146	668.391
248	FAM60A	4110.86	-0.639476	0.180852	-3.53591	0.000406377	0.0258016	5734.55	4513.17	4086.97	3753.24	3532.73	3044.52
249	IL2RG	84.2407	1.87887	0.531633	3.53416	0.000409078	0.0258688	24.7687	34.9038	65.5287	159.813	64.582	155.848
250	RNF125	627.431	-0.716156	0.20274	-3.53239	0.000411824	0.0259383	942.391	787.98	497.706	483.221	501.233	552.053
251	DNAH2	109.457	-1.19522	0.339034	-3.52535	0.000422917	0.0265309	163.945	161.827	90.4921	98.3463	75.185	66.9488
252	CLTCL1	3667.76	0.603321	0.171542	3.51704	0.000436392	0.0272676	3045.37	2564.9	4174.34	3700.28	4430.13	4091.56
253	S100A14	198.097	-1.02849	0.292668	-3.51418	0.000441108	0.0274533	261.841	347.98	156.021	123.879	163.865	134.995
254	OASL	1224.88	0.926217	0.26377	3.51146	0.000445661	0.0276275	1349.31	836.634	625.643	384.875	1822.75	2330.04
255	PDE10A	3092.82	0.601782	0.171593	3.50704	0.000453128	0.0278709	2358.93	2048.75	3540.89	3919.67	3140.42	3548.29
256	PRDM1	1698.12	-0.595653	0.169829	-3.50738	0.000452546	0.0278709	2058.16	2085.77	1675.66	1627.44	1456.47	1285.2
257	DBT	3901.4	-0.567436	0.161848	-3.50598	0.000454931	0.0278729	5039.85	5083.26	3402.03	3052.52	3588.64	3242.08
258	AC015849.3	270.751	1.01407	0.289584	3.50182	0.000462091	0.028093	208.765	123.75	344.026	278.018	345.08	324.866
259	AMER1	1981.77	-0.659572	0.188348	-3.50188	0.000461993	0.028093	2848.4	2403.07	1753.67	1562.19	1844.92	1478.36
260	C9orf170	58.5082	1.78442	0.510397	3.49614	0.000472039	0.0285874	24.7687	13.75	92.0523	88.89	80.0046	51.5835
261	DMAP1	8141.04	0.69017	0.197571	3.49327	0.000477144	0.0287859	6182.75	5716.82	10202.2	7546.19	10899.9	8298.36
262	AL590666.2	690.237	-0.74487	0.213385	-3.49074	0.000481687	0.028805	1065.06	900.095	571.816	432.156	592.805	579.491
263	CCT6P1	323.402	0.891903	0.255533	3.49037	0.00048236	0.028805	241.79	166.058	390.052	386.766	359.539	396.205
264	RAB29	1989.14	-0.699025	0.200291	-3.49004	0.00048295	0.028805	3215.22	2706.63	1372.98	992.92	1923.97	1723.11
265	SLC2A4	67.4587	-1.61621	0.463641	-3.48591	0.000490471	0.0291432	121.485	126.923	49.1466	26.4779	51.0873	29.6331
266	SPDYC	37.871	-2.03409	0.583894	-3.48366	0.000494606	0.0292785	62.5116	69.8076	33.5445	29.3148	22.1699	9.87769
267	CFL1P1	112.398	1.24393	0.357313	3.48136	0.000498876	0.0294206	54.2553	52.8846	147.44	166.432	143.623	109.752
268	MAPK8IP3	3646.66	0.553242	0.159035	3.47873	0.000503787	0.0294893	2680.92	2611.44	4212.56	4609.04	3785.28	3980.71
269	ZNF558	513.5	-0.705515	0.202757	-3.4796	0.00050216	0.0294893	667.576	718.172	424.377	420.809	415.445	434.618
270	SEMA3C	1866.12	0.939399	0.270813	3.46881	0.000522777	0.0304876	1027.31	1030.19	1916.72	3275.69	1432.37	2514.42
271	PLXNB1	1686.78	0.575635	0.166012	3.46743	0.000525467	0.0305314	1335.15	1274.52	1838.71	1783.47	1969.27	1919.56
272	HIST1H1C	575.615	0.905585	0.261253	3.46631	0.000527661	0.0305462	390.402	341.634	564.015	785.825	531.115	840.701
273	SH2B3	821.437	-0.650747	0.187878	-3.46368	0.000532848	0.0307334	1091	1167.69	581.178	649.653	694.979	744.119
274	AOC3	539.769	-0.844101	0.245216	-3.44228	0.000576834	0.0329088	903.469	659.999	443.099	362.179	502.197	367.67
275	DIRAS1	414.832	-0.804868	0.233811	-3.44239	0.000576605	0.0329088	579.116	598.653	327.644	310.169	391.348	282.063
276	TGFBR1	34576	-0.576012	0.167315	-3.44267	0.000576007	0.0329088	45521.4	41032.1	27994.8	34846.8	29145.8	28915.3
277	ACKR3	538.599	0.886082	0.257733	3.43799	0.000586048	0.0332	234.713	408.269	652.167	746.108	573.527	616.807
278	GDPD1	145.989	-1.03535	0.301154	-3.43794	0.000586155	0.0332	212.303	234.807	104.534	105.911	103.138	115.24
279	KIAA1211	1324.1	-0.602721	0.175533	-3.43365	0.000595512	0.033609	1680.74	1708.17	1104.63	1219.87	1172.12	1059.11
280	AC245060.6	250.942	1.03665	0.302308	3.42912	0.000605532	0.034018	199.329	106.827	302.68	270.452	319.054	307.306
281	JAK2	882.08	0.70293	0.20503	3.42843	0.000607078	0.034018	626.295	648.365	974.35	967.388	881.978	1194.1
282	SYNGR3	64.946	-1.58926	0.463803	-3.42658	0.000611242	0.0341299	130.92	103.654	31.2042	46.3363	50.1233	27.438
283	AC138028.4	980.474	0.65711	0.192052	3.42152	0.000622721	0.0345676	827.983	657.884	1050.8	1004.27	1165.37	1176.54
284	AL365181.2	411.579	-0.893946	0.26137	-3.42024	0.000625668	0.0345676	686.448	414.615	386.932	389.603	306.524	285.356
285	SH3RF1	2417.93	0.562746	0.164526	3.42041	0.000625273	0.0345676	1801.04	1955.67	2513.5	2687.5	2686.42	2863.43
286	PXDN	9524.09	0.542264	0.158689	3.41714	0.000632825	0.0348408	7345.7	7202.88	10009.5	11399.7	10117.2	11069.6
287	AGR2	996.277	2.06165	0.604069	3.41294	0.000642666	0.0352593	178.099	170.288	1302.77	2871.9	472.316	982.282
288	ZSCAN16-AS1	531.339	0.72399	0.212206	3.41173	0.000645523	0.0352931	323.173	379.711	617.062	706.391	582.202	579.491
289	GLDC	90.3513	1.33597	0.391723	3.4105	0.000648439	0.0353298	37.7428	32.7884	144.319	149.411	86.7519	91.0943
290	SLC44A1	3172.88	-0.590202	0.173298	-3.40571	0.000659918	0.0358313	4356.94	3502.02	2948.01	3010.91	2695.09	2524.3
291	SLC25A23	9060.69	-0.576794	0.169417	-3.40459	0.000662642	0.0358555	11498.6	11358.5	8400.94	7782.6	8536.39	6787.07
292	PRSS8	64.2703	-1.73364	0.50956	-3.40222	0.000668402	0.0360434	146.253	84.6153	36.6649	49.1732	49.1594	19.7554
293	EPOP	2233.75	-0.603501	0.178024	-3.39	0.00069893	0.0375609	3053.63	3141.34	1545.39	1585.83	2279.65	1796.64
294	PADI3	30.2122	-2.26517	0.669879	-3.38146	0.000721023	0.0386164	31.8455	61.3461	32.7644	35.9342	10.603	8.78017
295	FCHO1	813.552	-0.870208	0.257926	-3.37387	0.000741207	0.0394292	908.187	1430	518.769	744.217	559.068	721.072
296	LUCAT1	42.4563	-1.79099	0.530828	-3.37395	0.000740985	0.0394292	79.024	66.6345	27.3036	39.7168	21.206	20.8529
297	HEY1	1844.97	-0.686188	0.20357	-3.37077	0.000749587	0.0397407	1962.63	2666.44	1773.96	1790.09	1614.55	1262.15
298	SNHG25	90.3993	1.72357	0.511574	3.36916	0.000753985	0.0398397	22.4098	58.173	66.3088	127.661	86.7519	181.091
299	SDR16C5	2185.33	0.706396	0.209813	3.36679	0.000760473	0.0400482	1306.85	1376.06	2549.38	3500.75	1869.99	2508.93
300	COL1A1	17957.3	0.534153	0.158808	3.36351	0.000769575	0.0403924	13765.5	15004.4	18914.4	18398.3	22372.4	19288.9
301	CCDC33	74.3778	-1.56005	0.464563	-3.35811	0.00078477	0.0410531	121.485	106.827	61.6282	79.4336	54.9429	21.9504
302	DYNC2H1	407.287	-0.861538	0.25691	-3.35346	0.000798077	0.041611	740.703	489.711	300.34	236.409	352.791	323.769
303	ITGB2	122.197	-1.34244	0.402356	-3.33645	0.000848559	0.0440971	219.38	166.058	117.016	79.4336	104.102	47.1934
304	LPCAT4	3061.96	-0.599683	0.179956	-3.33238	0.000861069	0.0446	4387.6	3614.13	2675.76	2415.16	2857.99	2421.13
305	CCND3	3234.57	0.677986	0.203513	3.33142	0.000864043	0.0446073	2220.93	2779.61	2880.92	3523.45	3409.35	4593.13
306	C5orf24	2446.58	-0.734627	0.220854	-3.3263	0.000880075	0.0452865	4161.15	2991.15	1845.73	1384.41	2436.77	1860.3
307	C4orf3	673.215	-0.719664	0.216622	-3.32221	0.000893086	0.0458063	1061.52	804.903	551.534	488.895	611.119	521.323
308	ACSL1	1136.92	-0.619675	0.186722	-3.31871	0.000904356	0.0461968	1433.05	1524.13	993.853	946.583	1061.27	862.652
309	PPT1	8173.08	-0.569951	0.171774	-3.31802	0.000906568	0.0461968	9660.98	12203.6	5965.46	6478.56	7133.9	7595.95
310	MAP1B	65.8679	1.82214	0.549377	3.31674	0.000910748	0.0462601	15.333	26.4423	78.7905	125.77	42.4121	106.46
311	CARD6	173.28	-1.10712	0.334057	-3.31416	0.000919196	0.0465391	231.175	276.057	113.895	182.508	94.4632	141.58
312	AC068790.3	29.7036	2.43967	0.737292	3.30896	0.000936439	0.0471091	3.53839	8.46153	52.267	48.2275	40.4842	25.243
313	EPB41L3	48.8905	1.8609	0.562375	3.30901	0.000936271	0.0471091	22.4098	15.8654	54.6073	61.4665	42.4121	96.5819
314	METTL7A	2936.38	-0.652119	0.197177	-3.30728	0.000942066	0.0472413	4130.48	3536.92	2611.79	2461.5	2857.03	2020.54
315	CCDC112	681.084	-0.646693	0.195692	-3.30465	0.000950958	0.0475358	888.136	919.134	570.256	555.089	622.686	531.2
316	PLEKHA5	1161.99	-0.606187	0.18375	-3.29898	0.000970359	0.0483521	1409.46	1362.31	1078.1	1301.2	902.22	918.625
317	RYR3	269.93	0.856447	0.260095	3.29283	0.000991855	0.0492673	217.021	167.115	269.916	270.452	314.235	380.84
318	SHMT2	13124.2	-0.65367	0.198706	-3.28963	0.00100319	0.0496738	14316.3	21820.2	9575.78	10061.6	11144.7	11826.9
319	IFITM1	404.858	-0.952716	0.28978	-3.28773	0.00101	0.0498539	664.038	602.884	308.141	200.475	415.445	238.162
320	DNAH1	1554.66	0.602729	0.183417	3.28612	0.00101577	0.0499823	1243.15	1047.11	1862.89	1698.37	1856.49	1619.94
321	BORCS5	1332.32	-0.885721	0.270031	-3.28008	0.00103779	0.0509068	2226.83	1584.42	1259.87	861.476	1312.85	748.51
322	LPL	340.041	0.847337	0.258863	3.27331	0.00106296	0.0519792	231.175	235.865	440.759	292.202	430.868	409.375
323	TCP11L2	151.408	-1.06398	0.325451	-3.26926	0.00107828	0.0525655	268.918	171.346	134.958	122.933	106.03	104.265
324	BSCL2	101.257	1.25736	0.385372	3.26271	0.00110354	0.0536307	60.1526	39.1346	149	122.933	132.056	104.265
325	MATK	4773.72	-0.605883	0.185774	-3.2614	0.00110864	0.0537128	5865.47	6690.95	4217.24	3618.96	4666.29	3583.41
326	DUSP1	7690.06	0.663914	0.203872	3.25652	0.00112786	0.0544761	6380.9	4380.96	8281.58	10047.4	7857.8	9191.74
327	LINC01234	592.338	-0.790702	0.243012	-3.25376	0.00113888	0.0548402	619.218	960.384	493.026	567.383	421.229	492.787
328	AL118508.1	55.4277	1.76331	0.542103	3.25272	0.00114307	0.0548741	12.9741	33.8461	50.7068	74.7054	62.6542	97.6794
329	FGFBP3	110.332	-1.16962	0.359865	-3.25016	0.0011534	0.0551194	143.895	223.173	70.9895	60.5208	80.0046	83.4116
330	GBP3	144.789	1.33143	0.409705	3.24972	0.00115518	0.0551194	68.4089	105.769	91.2722	163.595	145.55	294.136
331	HAUS6	4135.35	-0.536496	0.16526	-3.24638	0.00116882	0.0554664	5830.09	4919.32	3434.02	3218.01	3672.5	3738.16
332	LINC01239	32.3644	-2.47857	0.763525	-3.24622	0.00116949	0.0554664	56.6142	22.2115	34.3246	67.1403	10.603	3.29256
333	SDSL	178.163	1.18338	0.364653	3.24523	0.00117355	0.0554915	60.1526	134.327	206.728	224.116	180.251	263.405
334	SDC2	3455.32	0.514511	0.158722	3.24158	0.00118869	0.0560392	2430.87	2579.71	4242.21	4320.62	3448.87	3709.62
335	BBS10	466.964	-0.748593	0.231147	-3.2386	0.00120117	0.0564586	686.448	652.596	365.869	300.713	455.93	340.232
336	AMOTL2	7092.17	0.662366	0.20473	3.23531	0.0012151	0.0569433	4965.54	5370.96	7134.83	8720.67	6570.01	9790.99
337	MYC	27776.8	-0.528568	0.163586	-3.23114	0.00123298	0.05761	38174.5	33773.1	23361.8	21475.4	26871.9	23004
338	CPA4	7465.16	0.828094	0.256497	3.22847	0.00124453	0.0579773	5694.45	2903.36	10027.5	10903.2	6410.97	8851.51
339	TNC	303.879	-1.17765	0.365187	-3.22478	0.00126067	0.0585563	275.994	328.942	256.654	694.098	128.2	139.385
340	PDZK1	104.883	1.25193	0.388346	3.22374	0.0012653	0.0585982	57.7937	33.8461	169.283	151.302	120.489	96.5819
341	PCED1B	263.601	-0.841567	0.261144	-3.22262	0.00127022	0.0586537	291.327	379.711	250.413	285.583	195.674	178.896
342	PELI1	453.442	-0.703911	0.218568	-3.22055	0.00127944	0.0589067	605.065	631.442	322.183	402.842	382.672	376.45
343	AC126407.1	52.7929	1.6626	0.516626	3.21819	0.00129001	0.0591183	25.9482	16.9231	85.8114	52.9557	70.3655	64.7538
344	ATN1	47430.5	0.534141	0.165993	3.21785	0.00129155	0.0591183	31109.5	39005.5	57524.1	55410.6	52071.4	49462
345	SPRY2	1382.13	0.567801	0.176918	3.2094	0.00133012	0.0607075	1095.72	939.23	1582.83	1659.59	1508.52	1506.9
346	CA11	921.722	-0.999103	0.312022	-3.20203	0.00136464	0.062103	1548.64	1042.88	917.402	726.25	909.931	385.23
347	FAM189B	4608.83	-0.566409	0.176994	-3.20015	0.00137355	0.0623283	5360.66	6679.32	3860.73	3621.79	4370.37	3760.11
348	SVOPL	1411.1	0.841068	0.262942	3.19868	0.0013806	0.0624681	1218.39	842.98	1723.25	991.028	2098.43	1592.5
349	ZNF646	3262.89	0.546408	0.171096	3.19358	0.00140522	0.0634	2336.52	2090	4088.53	4597.69	3015.11	3449.51
350	AC092902.2	36.6107	-1.80005	0.564329	-3.18972	0.0014241	0.0640075	76.6651	54.9999	25.7434	24.5866	21.206	16.4628
351	MFAP5	4379.44	0.643542	0.20179	3.18917	0.00142682	0.0640075	4254.32	2803.94	4268.73	3925.34	5386.33	5637.97
352	TPP1	7638.76	-0.527249	0.16552	-3.18541	0.00144548	0.0645857	9090.12	10826.5	6183.1	5913.07	7278.49	6541.23
353	ZBTB33	4272.12	-0.583435	0.183186	-3.18493	0.00144791	0.0645857	6165.05	5247.21	3600.18	3005.24	4177.59	3437.44
354	ANKRD9	1074.7	-0.876678	0.275595	-3.18104	0.00146746	0.0649064	1880.06	1298.84	837.832	701.663	1139.34	590.466
355	COL11A2	597.077	0.782588	0.245909	3.18243	0.00146046	0.0649064	488.298	299.327	735.638	706.391	731.608	621.197
356	DNAJC12	151.069	-1.02193	0.321238	-3.18124	0.00146648	0.0649064	195.791	295.096	92.0523	81.3249	113.741	128.41
357	ITFG1	5460.43	0.607661	0.191309	3.17633	0.0014915	0.0657849	3628.03	4133.46	5798.51	7374.08	5190.66	6637.81
358	ISG15	477.685	0.837126	0.263975	3.17123	0.00151797	0.066765	468.247	314.134	415.795	271.398	685.34	711.194
359	SMIM30	530.883	-0.674919	0.213006	-3.16854	0.00153209	0.0671985	649.884	805.961	394.733	422.7	475.208	436.814
360	AC026336.3	219.498	-1.13185	0.357534	-3.16572	0.001547	0.0676641	342.044	355.384	162.262	139.954	228.447	88.8992
361	DENND3	4912.8	0.49132	0.155321	3.16325	0.00156016	0.0678629	3873.36	3821.44	5328.89	5636	5226.32	5590.77
362	RBM15	4869.28	0.586012	0.185241	3.16352	0.00155875	0.0678629	3629.21	2834.61	6052.05	6997.72	4465.8	5236.27
363	AP1S2	824.298	-0.680365	0.215202	-3.16152	0.00156947	0.0680795	1239.62	979.422	697.413	645.871	787.515	595.954
364	AC079598.2	47.1324	2.03213	0.643302	3.1589	0.00158366	0.0683186	23.5893	5.28846	93.6125	43.4993	52.0512	64.7538
365	PHLDA1	1320.86	0.786902	0.249063	3.15944	0.00158071	0.0683186	1047.36	775.288	1239.59	1718.22	1225.13	1919.56
366	KCNMB4	441.225	-0.735392	0.233151	-3.15414	0.00160972	0.0691673	557.886	656.826	301.12	401.896	381.709	347.914
367	PDK1	1367.15	-0.624639	0.198264	-3.15054	0.00162969	0.0691673	2161.96	1644.71	1010.23	918.214	1334.05	1133.74
368	SEMA3G	143.784	-1.05659	0.335228	-3.15186	0.00162234	0.0691673	227.636	233.75	100.633	79.4336	137.839	83.4116
369	STK38L	1840.62	-0.578108	0.183465	-3.15104	0.00162688	0.0691673	2258.67	2301.54	1895.65	1533.82	1641.54	1412.51
370	STXBP6	185.257	1.01255	0.321317	3.15124	0.00162578	0.0691673	109.69	99.423	191.906	288.42	177.36	244.747
371	ZNF883	217.785	-0.8804	0.279199	-3.15331	0.00161431	0.0691673	344.403	342.692	142.759	104.02	208.205	164.628
372	RETREG1	189.084	0.885771	0.281331	3.1485	0.00164108	0.0694637	104.972	118.461	256.654	241.138	201.457	211.822
373	EDA2R	249.235	1.03644	0.329303	3.14737	0.00164745	0.0695464	87.2803	143.846	326.083	462.417	186.035	289.746
374	ALDH3A1	26.3439	2.34815	0.746722	3.14461	0.00166308	0.0696459	7.07678	7.40384	46.0261	23.6409	28.9173	44.9984
375	AP000769.1	191.347	-0.896132	0.284965	-3.14471	0.00166251	0.0696459	273.635	342.692	110.775	89.8356	176.396	154.751
376	WNT9A	518.964	0.682342	0.216974	3.14481	0.00166194	0.0696459	294.866	375.48	658.408	708.283	537.862	538.883
377	MMP24	231.109	1.0442	0.332411	3.1413	0.00168197	0.0702502	162.766	78.2692	357.288	293.148	275.678	219.504
378	AL662797.1	119.596	-1.109	0.353209	-3.13979	0.00169067	0.0704267	145.074	206.25	85.0313	118.205	82.8963	80.1191
379	CHPF2	3012.9	0.586272	0.187042	3.13444	0.0017218	0.0715343	2082.93	2105.86	3375.51	4223.22	2795.34	3494.51
380	H1FX	1609.53	-0.650798	0.20769	-3.1335	0.00172735	0.0715758	1819.91	2480.29	1364.4	1253.92	1541.29	1197.4
381	RHBDF1	1169.35	0.662392	0.211512	3.1317	0.00173799	0.0718277	793.779	773.172	1287.95	1680.4	1066.08	1414.71
382	ZBED8	326.487	0.871467	0.278977	3.1238	0.00178532	0.0735907	231.175	145.961	486.005	407.57	387.492	300.721
383	AP001574.1	286.018	0.945962	0.302921	3.1228	0.00179138	0.0736476	226.457	117.404	385.371	326.245	348.936	311.696
384	PIGW	622.213	-0.785776	0.252193	-3.11577	0.00183464	0.0752297	995.467	856.73	485.225	322.463	633.289	440.106
385	SLC25A43	1457.87	-0.686384	0.220969	-3.10624	0.00189482	0.0774957	1988.58	2085.77	1179.52	962.659	1537.44	993.257
386	SEPHS2	2057.73	-0.587497	0.1893	-3.10352	0.00191232	0.0780089	2491.03	2898.07	1718.57	1652.97	2033.85	1551.9
387	RAB3C	80.1067	1.2382	0.399185	3.10181	0.00192338	0.0781829	47.1785	38.0769	102.974	91.7269	104.102	96.5819
388	TRIQK	844.083	-0.610959	0.196999	-3.10133	0.00192652	0.0781829	1132.28	902.211	858.895	839.726	688.232	643.148
389	AL136988.2	42.6641	1.61782	0.522077	3.09882	0.00194294	0.0785196	21.2303	21.1538	42.9057	40.6624	67.4737	62.5587
390	MAGEF1	1285.5	-0.624377	0.201507	-3.09854	0.00194479	0.0785196	1758.58	1786.44	967.329	902.139	1343.69	954.844
391	PIP5K1B	1082.97	0.558047	0.180176	3.09723	0.00195335	0.0786637	820.906	889.518	1115.55	1152.73	1193.32	1325.81
392	MBLAC2	552.104	-0.727169	0.234842	-3.09641	0.00195877	0.0786807	883.418	684.326	437.638	361.234	538.826	407.18
393	PLCE1	286.427	-0.849417	0.274504	-3.09437	0.00197231	0.0790229	477.683	365.961	237.152	170.215	261.22	206.334
394	ZNF658	80.3755	1.30828	0.423035	3.09262	0.00198399	0.0792892	40.1018	45.4807	103.754	80.3792	81.9324	130.605
395	NPIPB15	418.573	0.703385	0.227678	3.08939	0.00200567	0.0799527	320.814	255.961	517.209	479.438	493.522	444.496
396	ACE2	31.0517	2.22011	0.719107	3.08732	0.0020197	0.0803086	14.1536	10.5769	13.2618	33.0973	31.809	83.4116
397	TRIM22	31.6523	2.37102	0.768816	3.08398	0.00204249	0.0810102	10.6152	3.17307	37.445	68.0859	21.206	49.3885
398	CCNG2	590.171	-0.78566	0.254983	-3.08122	0.00206153	0.0815598	923.52	781.634	482.884	365.016	608.228	379.742
399	MPPE1	588.37	0.657792	0.213966	3.07429	0.00211007	0.083271	505.99	380.769	617.842	627.904	708.474	689.243
400	PRPS2	3035.02	-0.499786	0.162638	-3.07299	0.00211923	0.0834235	3804.95	3637.4	2692.92	2812.33	2787.63	2474.91
401	ZNF254	375.402	0.684242	0.222891	3.06985	0.00214167	0.0840965	263.02	242.211	461.822	473.765	400.023	411.571
402	TEX19	86.8045	-1.29343	0.421764	-3.0667	0.00216433	0.0847748	107.331	198.846	49.1466	40.6624	73.2572	51.5835
403	XPR1	5626.13	-0.536677	0.175274	-3.06193	0.00219917	0.0859259	7109.8	6848.55	4498.08	5677.61	4499.53	5123.23
404	AC010618.2	38.8546	1.78429	0.584166	3.05442	0.00225496	0.0878875	18.8714	11.6346	42.1256	55.7926	44.3399	60.3637
405	GALNT13	50.8516	1.66148	0.544379	3.05207	0.00227272	0.0883612	27.1277	10.5769	71.7696	77.5423	66.5098	51.5835
406	CA9	514.491	-5.20103	1.70802	-3.04507	0.00232627	0.0902201	1125.21	1861.54	12.4817	6.61946	80.0046	1.09752
407	SHISA4	182.844	0.911939	0.299729	3.04254	0.00234588	0.0907573	137.997	93.0768	223.11	208.986	211.096	222.797
408	RBL2	2452.73	-0.562035	0.18486	-3.04033	0.00236322	0.0912042	3326.09	2869.52	2294.29	2031.23	2331.7	1863.59
409	PRTFDC1	357.054	-0.759234	0.249899	-3.03816	0.00238025	0.0916368	481.221	436.826	333.885	348.94	321.946	219.504
410	GLB1L2	135.126	-0.995424	0.328048	-3.03438	0.00241028	0.0923415	172.202	221.057	118.576	101.183	85.788	111.947
411	SFXN3	4748.72	-0.497775	0.164008	-3.03507	0.00240483	0.0923415	5571.78	6109.22	3956.69	4581.62	4038.78	4234.24
412	MT-ND2	543565	0.455688	0.150295	3.03196	0.0024297	0.0928595	450297	439959	589023	561183	581311	639619
413	IER3	4514.4	-0.565166	0.186488	-3.03057	0.00244092	0.0930622	4971.44	5331.82	4157.17	5662.48	3659.97	3303.54
414	HELB	357.019	-0.685476	0.226265	-3.02953	0.00244935	0.0931582	530.758	455.865	278.497	263.833	311.343	301.818
415	CCDC183-AS1	68.8516	1.34873	0.445806	3.02537	0.00248332	0.0935011	40.1018	25.3846	99.0732	82.2705	75.185	91.0943
416	CRYZ	2183.24	-0.549703	0.181707	-3.02522	0.00248451	0.0935011	2436.77	2953.07	1876.15	2151.33	1948.06	1734.08
417	ITGA2B	164.128	-1.37709	0.455168	-3.02546	0.00248259	0.0935011	336.147	185.096	174.743	88.89	149.406	50.486
418	MAP3K14	1846.51	0.587427	0.194204	3.02479	0.00248806	0.0935011	1448.38	1359.13	1861.33	2191.04	1818.9	2400.28
419	SIRPA	199.85	1.09762	0.36279	3.02549	0.00248231	0.0935011	86.1008	122.692	189.565	352.723	172.54	275.478
420	MYO5B	3002.5	0.529956	0.175273	3.0236	0.00249783	0.093645	2165.49	2214.81	3367.71	3941.42	2885.95	3439.63
421	PRSS23	15042.5	0.525424	0.173971	3.02018	0.00252621	0.094484	12166.2	11644.1	15553.7	16618.6	14852.9	19419.5
422	SLC45A3	480.854	-0.658497	0.218187	-3.01804	0.00254419	0.0949309	625.116	697.019	322.183	402.842	407.734	430.228
423	FAM131A	317.71	-0.741142	0.245691	-3.01655	0.00255665	0.0951703	450.555	432.596	283.178	211.823	275.678	252.43
424	ANO8	2470.99	0.505438	0.167634	3.01514	0.00256864	0.0952758	1855.3	1636.25	3231.19	3148.03	2590.03	2365.16
425	CCDC85B	1151.29	-0.649545	0.215453	-3.01479	0.00257159	0.0952758	1343.41	1726.15	787.125	1094.1	1020.78	936.186
426	CUEDC1	1867.27	0.503878	0.167436	3.00938	0.00261778	0.095637	1369.36	1347.5	2206.13	2428.4	1972.16	1880.05
427	GARNL3	259.016	-0.90063	0.299233	-3.0098	0.00261423	0.095637	443.478	288.75	234.811	195.747	233.266	158.043
428	KIAA0895	1362.08	-0.516455	0.171539	-3.01071	0.00260637	0.095637	1645.35	1774.81	1149.87	1211.36	1214.53	1176.54
429	MB	77.0379	-1.43725	0.477114	-3.01239	0.00259196	0.095637	68.4089	158.654	58.5078	92.6725	43.376	40.6083
430	RNF122	247.251	-0.838846	0.278619	-3.01072	0.00260627	0.095637	286.61	373.365	189.565	264.779	186.999	182.189
431	SULF1	214.458	2.45503	0.815058	3.01209	0.00259456	0.095637	61.3321	27.5	252.754	458.634	124.344	362.182
432	LAMB2	12105.1	0.475431	0.158198	3.00529	0.00265328	0.0965054	10098.6	8823.26	14165.9	13236.1	12775.7	13531.3
433	VKORC1L1	4082.71	-0.526774	0.175286	-3.00523	0.00265381	0.0965054	5933.88	4802.98	3326.36	2981.6	3908.66	3542.8
434	A2MP1	179.167	0.927029	0.308884	3.00122	0.002689	0.0971165	135.638	87.7884	229.351	198.584	221.699	201.944
435	ABCC10	911.91	0.568804	0.189613	2.99981	0.00270145	0.0971165	661.679	723.461	982.931	1047.77	950.416	1105.2
436	BOD1L1	8827.69	0.482528	0.160728	3.00214	0.00268088	0.0971165	7054.37	6273.17	10917.6	10101.3	9792.37	8827.36
437	GUCY2EP	328.061	-0.852322	0.284085	-3.00024	0.00269768	0.0971165	477.683	441.057	312.822	228.844	318.09	189.871
438	MPI	2127.97	-0.621017	0.207002	-3.00005	0.00269933	0.0971165	2575.95	3021.82	1929.2	1601.91	2133.13	1505.8
439	ABTB2	3251.55	0.535754	0.179277	2.98841	0.00280437	0.0991734	2160.78	2745.77	3643.87	3844.02	3343.81	3771.08
440	FAM126A	2045.99	-0.491647	0.164546	-2.9879	0.00280905	0.0991734	2581.85	2405.19	1807.5	1934.78	1769.74	1776.89
441	MROH1	2066.37	0.522933	0.174912	2.98969	0.00279262	0.0991734	1747.96	1452.21	2229.54	2371.66	2372.18	2224.68
442	PITPNM3	3317.07	0.506323	0.169404	2.98885	0.00280028	0.0991734	2347.13	2704.52	3567.42	4106.91	3556.83	3619.63
443	2018-09-06	4159.45	-0.592724	0.198243	-2.98989	0.00279077	0.0991734	5515.17	5827.88	3357.57	2735.73	4401.22	3119.16
444	STEAP3	1883.92	-0.61469	0.205544	-2.99055	0.00278476	0.0991734	2091.19	3087.4	1371.42	1371.17	1790.95	1591.41
445	TAF4B	893.139	-0.548771	0.183496	-2.99064	0.00278392	0.0991734	1174.75	1079.9	791.806	771.64	801.01	739.729
446	ZNF226	380.897	0.705077	0.235936	2.98842	0.0028042	0.0991734	222.919	268.654	461.822	529.557	371.106	431.326
447	EFNA3	258.955	-0.728646	0.244048	-2.98567	0.00282956	0.0994516	367.993	373.365	173.963	191.019	224.591	222.797
448	EMP1	2991.43	0.607069	0.203294	2.98616	0.00282505	0.0994516	1941.4	2103.75	3352.89	4387.76	2611.23	3551.58
449	KIAA0513	509.289	0.624548	0.20957	2.98014	0.0028812	0.101041	360.916	353.269	581.178	659.11	527.259	574.004
450	ATOH8	1987.68	0.602341	0.202451	2.97525	0.00292749	0.102436	1698.43	1299.9	2400.38	1977.33	2511.95	2038.1
451	AJ003147.3	104.59	1.17138	0.394126	2.97209	0.00295779	0.103106	73.1267	37.0192	137.298	133.335	135.911	110.85
452	ZNF185	290.68	-0.824415	0.277404	-2.97189	0.00295972	0.103106	334.968	491.826	207.508	243.029	267.003	199.749
453	DFFA	4878.41	-0.493269	0.166066	-2.97032	0.00297493	0.103407	6951.76	6028.84	3668.83	3400.51	4875.46	4345.09
454	CTSO	116.802	1.30563	0.44044	2.96439	0.00303288	0.105009	42.4607	48.6538	110.775	273.289	98.3189	127.312
455	MGP	1852.58	1.52075	0.513032	2.96424	0.00303436	0.105009	459.991	767.884	2204.57	4158.92	1441.05	2083.1
456	FGF22	45.6927	1.55224	0.523914	2.96277	0.00304881	0.105221	18.8714	26.4423	40.5654	54.847	58.7985	74.6315
457	KCTD11	199.242	-0.827074	0.279204	-2.96226	0.00305387	0.105221	273.635	286.634	168.502	151.302	179.287	136.093
458	C2orf69	503.535	-0.628544	0.212312	-2.96048	0.00307162	0.105602	724.19	671.634	389.272	333.81	481.955	420.351
459	C12orf45	1640.37	-0.539614	0.182507	-2.95667	0.00310981	0.106608	2277.54	1864.71	1451.77	1399.54	1516.23	1332.39
460	ZNF267	998.88	0.571927	0.193466	2.95621	0.00311442	0.106608	767.831	635.672	1185.76	1318.22	986.08	1099.72
461	AC025048.2	216.529	0.842405	0.285278	2.95292	0.00314781	0.107517	166.304	111.058	263.675	261.942	252.545	243.65
462	ZNF605	681.296	0.634426	0.215183	2.9483	0.00319524	0.108901	530.758	424.134	883.078	767.858	670.882	811.068
463	AC022400.7	834.348	0.545393	0.18518	2.94521	0.00322738	0.109759	679.371	615.576	911.162	910.649	946.56	942.771
464	TBC1D4	1708.4	-0.536002	0.18219	-2.94199	0.0032611	0.110667	2307.03	1925	1462.7	1636.9	1374.54	1544.21
465	MIR210HG	100.346	-1.30145	0.442537	-2.94088	0.00327286	0.110827	174.561	166.058	75.6701	48.2275	100.247	37.3157
466	MKI67	49130.9	0.445259	0.151513	2.93876	0.00329533	0.111348	39174.7	39509	51908.1	57060.7	51770.7	55362.3
467	EBLN3P	2793.66	-0.603974	0.205586	-2.93781	0.00330536	0.111448	4290.89	3335.96	2289.61	1828.86	2843.54	2173.09
468	ST6GALNAC1	75.1383	1.48086	0.504785	2.93364	0.00335017	0.112717	25.9482	23.2692	83.4711	180.617	53.0151	84.5091
469	RDH11	1887.05	-0.528035	0.180068	-2.93242	0.00336332	0.112918	2432.05	2654.81	1336.32	1372.12	1958.67	1568.36
470	ZNF266	1131.16	-0.554227	0.189124	-2.9305	0.0033842	0.113378	1594.63	1345.38	972.79	872.824	1065.12	936.186
471	ATP8B2	226.821	-0.862881	0.294532	-2.92967	0.00339327	0.11344	265.379	313.077	185.665	278.963	177.36	140.483
472	SERPING1	170.75	-1.16696	0.398775	-2.92635	0.00342965	0.114414	253.585	171.346	227.79	183.454	137.839	50.486
473	C1QL4	54.1582	-1.7988	0.615262	-2.92364	0.00345966	0.115171	116.767	76.1538	42.1256	34.9886	47.2316	7.68265
474	ARSB	1787.37	0.660775	0.226879	2.91246	0.00358597	0.119124	1072.13	1368.65	1821.54	2601.45	1643.47	2216.99
475	ADAMTS4	208.621	-0.984681	0.338658	-2.9076	0.00364212	0.120735	229.995	243.269	213.749	326.245	156.153	82.3141
476	DUSP6	1754.56	0.563597	0.193981	2.90542	0.00366756	0.120815	1556.89	1138.08	1976	1875.2	2079.15	1902
477	METTL8	1322.36	-0.517548	0.178124	-2.90555	0.00366605	0.120815	1793.96	1595	1136.61	1041.15	1131.63	1235.81
478	SPINK6	205.415	4.27485	1.47117	2.90574	0.00366389	0.120815	3.53839	46.5384	61.6282	149.411	165.793	805.581
479	AL365214.2	21.8219	2.58855	0.891396	2.90393	0.00368509	0.121139	4.71785	4.23077	22.623	45.3906	14.4587	39.5108
480	LRP11	2980.37	0.481981	0.166062	2.90241	0.00370301	0.121474	2388.41	2210.57	3192.19	3668.13	3157.77	3265.13
481	SLC6A19	35.5646	-1.86843	0.644179	-2.90048	0.00372594	0.121972	31.8455	86.7307	35.8848	26.4779	19.2782	13.1703
482	RPL23P8	148.346	1.13514	0.391514	2.89937	0.00373912	0.12215	75.4857	92.0191	183.324	170.215	108.922	260.113
483	ASB13	1811.64	-0.521347	0.179925	-2.89758	0.00376053	0.122595	2328.26	2544.81	1424.47	1177.32	1787.09	1607.87
484	KATNB1	1870.91	-0.582637	0.201163	-2.89635	0.00377536	0.122698	1968.52	2855.77	1613.26	1565.98	1665.64	1556.29
485	PKP2	1577.34	-0.507947	0.175395	-2.89602	0.00377927	0.122698	1948.47	1664.81	1602.33	1707.82	1252.12	1288.49
486	SLC35A4	3694.48	-0.584637	0.20198	-2.89453	0.00379729	0.122776	4051.46	5797.21	2992.48	2758.43	3620.45	2946.84
487	SNHG8	1334.23	0.499517	0.172557	2.89479	0.00379412	0.122776	1069.77	1104.23	1442.41	1315.38	1548.04	1525.55
488	RCOR2	27.1611	-1.84502	0.638027	-2.89175	0.00383099	0.123612	45.9991	53.9423	17.1623	17.9671	12.5308	15.3653
489	PLCD3	7010.27	0.509829	0.176388	2.89038	0.00384773	0.12388	4654.16	5268.36	8072.52	9936.76	6561.34	7568.51
490	ZNF616	882.101	0.574865	0.19893	2.88979	0.00385502	0.12388	661.679	627.211	1025.06	1058.17	840.53	1079.96
491	AC090114.2	150.542	0.923171	0.319886	2.88594	0.00390244	0.124641	103.793	81.4422	206.728	160.758	186.999	163.531
492	BTN3A2	2272.02	-0.504285	0.174693	-2.88669	0.00389317	0.124641	2748.15	3385.67	1628.08	1545.17	2147.59	2177.48
493	NRXN3	268.837	0.825116	0.285899	2.88604	0.00390121	0.124641	222.919	156.538	320.623	241.138	292.065	379.742
494	ART2P	18.7127	2.84361	0.986662	2.88205	0.00395099	0.125062	2.35893	3.17307	33.5445	33.0973	11.5669	28.5356
495	DLX4	1320.44	-0.629288	0.218374	-2.8817	0.00395536	0.125062	1714.94	1819.23	1083.56	1021.29	1395.74	887.895
496	FITM2	362.385	-0.661723	0.229487	-2.88349	0.00393301	0.125062	459.991	563.749	257.434	245.866	334.477	312.794
497	RBKS	306.414	0.84878	0.294458	2.88252	0.00394507	0.125062	232.354	167.115	288.638	431.211	298.812	420.351
498	SLC25A36	4796.92	-0.508176	0.176302	-2.88242	0.00394631	0.125062	6799.61	5557.11	4155.61	3582.08	4567.01	4120.1
499	AC015712.2	518.193	0.720244	0.250088	2.87996	0.00397726	0.125357	451.734	308.846	637.345	459.58	645.82	605.832
500	FAM161A	293.026	-0.789577	0.274248	-2.87906	0.00398857	0.125357	493.016	324.711	258.995	208.986	249.653	222.797
501	LRRC32	40.5546	-1.93319	0.671326	-2.87966	0.00398107	0.125357	100.254	45.4807	43.6858	16.0758	27.9534	9.87769
502	KRT18P10	131.021	1.30688	0.454188	2.8774	0.00400965	0.12539	57.7937	76.1538	115.455	204.258	87.7159	244.747
503	LAMA4	85.814	1.78819	0.621527	2.8771	0.00401351	0.12539	10.6152	17.9808	94.3926	292.202	25.0617	74.6315
504	USP28	2067.43	-0.478353	0.166212	-2.87797	0.00400249	0.12539	2542.92	2600.86	1785.66	1783.47	1958.67	1732.99
505	RAB11FIP4	118.566	-0.993637	0.345461	-2.87626	0.00402412	0.125473	139.177	191.442	106.094	108.748	93.4993	72.4364
506	CNTRL	987.794	-0.547255	0.190449	-2.8735	0.00405947	0.125491	1172.39	1243.84	830.811	1026.02	817.396	836.311
507	DNAJC6	5147.76	0.482201	0.167833	2.87311	0.00406456	0.125491	3692.9	4356.63	5608.17	5983.05	5292.83	5952.96
508	MPLKIP	1100.14	-0.50571	0.175907	-2.87488	0.00404184	0.125491	1433.05	1368.65	934.565	891.736	1016.93	955.941
509	MTND2P28	24545.2	0.506796	0.176308	2.87449	0.00404679	0.125491	20935.5	18396.4	27501.8	24550.6	24546.9	31339.7
510	NYAP2	1482.16	0.588241	0.204685	2.87388	0.00405466	0.125491	937.673	1058.75	1695.17	2198.61	1322.49	1680.31
511	CAPN10-AS1	191.168	0.965196	0.336098	2.87177	0.00408183	0.125778	126.203	66.6345	318.282	260.996	209.169	165.726
512	YY1	7411.33	-0.500889	0.174531	-2.86991	0.00410585	0.126271	10467.7	8593.74	6163.6	5774.06	7323.79	6145.02
513	RND3	1687.62	0.687863	0.239754	2.86903	0.0041173	0.126376	1105.16	1220.58	1685.02	2366.93	1433.33	2314.67
514	AC004656.1	284.123	-1.07106	0.373504	-2.8676	0.00413604	0.126394	593.27	332.115	235.591	104.02	271.823	167.921
515	NET1	4270.81	-0.443789	0.154791	-2.86702	0.00414359	0.126394	4891.23	5219.71	4008.17	4071.92	3711.06	3722.79
516	TRABD2A	9483.63	0.452345	0.157802	2.86653	0.00414997	0.126394	7627.59	7910.47	9633.5	10469.2	9985.15	11275.9
517	UNC5A	106.471	1.2029	0.419602	2.86677	0.0041468	0.126394	47.1785	50.7692	120.916	193.856	79.0407	147.068
518	AC073210.1	25.0498	2.33701	0.815561	2.86553	0.00416315	0.12655	8.25624	2.11538	33.5445	54.847	24.0978	27.438
519	MTUS2	158.908	-0.929506	0.324547	-2.86401	0.00418312	0.126912	219.38	199.904	120.136	193.856	106.03	114.142
520	PARVA	5390.65	0.44382	0.155035	2.86272	0.00420025	0.127187	4149.35	4375.67	6158.92	6063.43	5581.04	6015.51
521	F2RL1	725.974	-0.669166	0.233844	-2.86159	0.00421524	0.127396	813.83	949.807	613.162	869.041	480.027	629.977
522	LINC00887	65.3708	-1.381	0.482735	-2.86077	0.00422609	0.127479	115.587	74.0384	54.6073	75.651	48.1955	24.1455
523	SH3GL2	2364.85	0.467375	0.163439	2.85963	0.00424141	0.127696	1891.86	1763.17	2636.75	2844.48	2550.51	2502.35
524	Z73965.1	71.7044	1.5311	0.535722	2.85801	0.00426301	0.128102	44.8196	9.51922	115.455	104.966	81.9324	73.5339
525	AC008669.1	52.474	-1.8382	0.643363	-2.85718	0.00427426	0.128195	163.945	39.1346	38.2251	17.0215	35.6647	20.8529
526	LTA4H	6666.4	-0.458927	0.160749	-2.85493	0.00430457	0.128547	8619.52	7959.13	6084.03	5274.77	6134.33	5926.62
527	RNF26	1901.38	-0.627242	0.21965	-2.85564	0.00429507	0.128547	2112.42	2968.94	1558.65	1478.98	1931.68	1357.63
528	RUNX3	597.08	-0.625448	0.21911	-2.8545	0.00431048	0.128547	757.215	932.884	423.597	373.527	610.155	485.104
529	A2M	177.405	2.80642	0.983968	2.85215	0.00434252	0.128849	35.3839	62.4038	66.3088	215.605	151.334	533.395
530	ACPP	19.0549	3.05343	1.07042	2.85256	0.00433689	0.128849	3.53839	3.17307	10.1414	41.6081	8.67519	47.1934
531	NNT-AS1	988.728	-0.545821	0.191425	-2.85135	0.00435334	0.128849	1402.38	1125.38	857.334	816.085	844.386	886.797
532	PAN3-AS1	83.8171	1.18287	0.414823	2.85152	0.0043511	0.128849	45.9991	28.5577	134.178	125.77	91.5715	76.8265
533	EPHB3	29.0276	-2.02613	0.711742	-2.84672	0.00441725	0.130495	35.3839	38.0769	41.3455	41.6081	14.4587	3.29256
534	BNC2	1990.55	0.544999	0.191542	2.84533	0.0044366	0.130577	1683.09	1489.23	2054.01	2087.97	1974.09	2654.9
535	SLC29A1	4566.39	-0.549561	0.193145	-2.84533	0.00443647	0.130577	4709.6	6628.55	3842.01	4470.98	3936.61	3810.59
536	TMEM2	6927.56	0.613305	0.215997	2.83941	0.00451969	0.132774	5049.28	4608.36	7215.18	9917.85	5939.62	8835.05
537	TBC1D16	4115.74	-0.445169	0.157009	-2.83532	0.00457803	0.134238	5437.33	5333.94	3148.5	2863.39	4004.08	3907.18
538	C1QTNF1	788.754	-0.677381	0.239127	-2.83272	0.00461533	0.13508	927.058	1091.54	564.015	887.008	572.563	690.341
539	GAGE1	896.446	-0.545734	0.192799	-2.83059	0.00464622	0.135732	1065.06	1257.59	752.02	713.011	850.169	740.827
540	GK	479.552	-0.646218	0.228447	-2.82874	0.00467311	0.136264	700.601	578.557	411.115	370.69	460.749	355.597
541	C7orf43	540.632	0.571462	0.202155	2.82685	0.00470084	0.136684	389.223	396.634	666.989	623.175	593.769	574.004
542	HBEGF	318.652	0.946173	0.334742	2.82658	0.00470485	0.136684	166.304	232.692	274.597	468.091	270.859	499.372
543	NUAK2	854.642	0.530953	0.187981	2.8245	0.00473549	0.137068	651.064	649.422	954.847	992.92	874.267	1005.33
544	PAWR	3851.75	-0.487282	0.172496	-2.82489	0.00472968	0.137068	5213.23	4332.3	3621.24	3134.79	3405.5	3403.41
545	EPHB2	175.375	-0.842997	0.298651	-2.82268	0.00476235	0.137412	226.457	205.192	166.942	212.769	106.994	133.898
546	JPH1	764.547	-0.604685	0.21426	-2.82221	0.00476942	0.137412	1082.75	863.076	706.774	656.273	721.969	556.443
547	PLAGL1	3519.48	-0.559195	0.19816	-2.82193	0.00477354	0.137412	3770.74	5497.88	2745.19	2811.38	2956.31	3335.37
548	SAMD9L	69.5734	1.29641	0.460021	2.81815	0.00483016	0.138788	33.025	45.4807	68.6492	76.5967	67.4737	126.215
549	DHRS4-AS1	510.875	-0.684277	0.243062	-2.81524	0.00487407	0.139794	695.883	701.249	447.78	351.777	519.548	349.012
550	AC032011.1	20.9659	2.29421	0.817787	2.80539	0.00502558	0.142325	5.89732	4.23077	31.2042	34.9886	23.1339	26.3405
551	ARMCX3	465.267	-0.676542	0.241008	-2.80713	0.00499848	0.142325	704.14	522.499	425.937	372.581	432.796	333.646
552	CCNB1IP1	1570.37	-0.53815	0.19177	-2.80623	0.00501253	0.142325	2130.11	1769.52	1526.66	1311.6	1466.11	1218.25
553	CCNG1	4438.87	-0.436713	0.155654	-2.80567	0.00502128	0.142325	5475.07	5076.92	4099.45	4186.34	3968.42	3827.06
554	CTSK	142.493	0.954123	0.339969	2.8065	0.00500832	0.142325	109.69	69.8076	181.764	146.574	156.153	190.969
555	NECTIN4	44.1927	1.92704	0.686867	2.80555	0.005023	0.142325	4.71785	11.6346	65.5287	120.096	19.2782	43.9009
556	SORD	2681.19	-0.515048	0.183587	-2.80547	0.00502432	0.142325	3089.01	4099.61	1945.58	1921.54	2428.09	2603.32
557	C2CD2	2779.11	-0.461007	0.164427	-2.80372	0.00505166	0.142551	3834.44	3415.29	2044.65	2113.5	2527.37	2739.41
558	SYNM	2544.33	0.514324	0.183422	2.80404	0.00504667	0.142551	2095.91	1916.54	3051.77	2471.9	3105.72	2624.17
559	BX004987.1	521.456	0.648089	0.231231	2.80278	0.00506644	0.142712	429.325	296.154	608.481	659.11	556.176	579.491
560	ERVH48-1	115.716	-1.13424	0.405176	-2.79937	0.00512022	0.14397	251.226	126.923	76.4502	68.0859	107.958	63.6562
561	NKD2	502.997	0.601559	0.215203	2.79531	0.00518504	0.145532	310.199	363.846	677.91	643.034	545.573	477.422
562	C1orf220	147.006	1.05199	0.376508	2.79408	0.00520477	0.145567	97.8955	45.4807	258.214	184.399	144.587	151.458
563	NECTIN2	4831.74	0.544902	0.195012	2.7942	0.0052029	0.145567	3368.55	3844.71	4785.94	6466.27	4728.94	5796.01
564	ARHGAP45	1181.58	-0.493895	0.176931	-2.79145	0.00524721	0.146494	1501.46	1373.94	1061.72	1111.12	1062.23	978.989
565	THEM6	1837.82	-0.584742	0.209543	-2.79057	0.00526161	0.146636	2284.62	2684.42	1468.94	1276.61	1963.49	1348.85
566	ATP6V1D	1197.83	0.550239	0.197292	2.78895	0.00528787	0.146846	970.698	1016.44	1121.79	1166.92	1239.59	1671.53
567	RPS27L	2890.44	0.517958	0.185755	2.78839	0.00529711	0.146846	1782.17	2301.54	3630.6	3778.77	2677.74	3171.84
568	TRIML2	1623.94	0.631738	0.22653	2.78876	0.00529102	0.146846	1448.38	863.076	1885.51	1966.93	1712.87	1866.88
569	UNC13A	2009.33	-0.545319	0.195923	-2.78334	0.00538024	0.148888	2783.53	2363.94	1440.85	1940.45	1680.1	1847.13
570	HLF	61.6022	-1.3907	0.499781	-2.78262	0.00539222	0.148958	112.049	101.538	47.5863	27.4235	56.8707	24.1455
571	ARFGEF3	66.0696	-1.23111	0.442571	-2.78172	0.00540722	0.14911	119.126	113.173	28.8638	35.9342	35.6647	63.6562
572	PHF3	7763.09	-0.464487	0.167185	-2.77828	0.00546483	0.150436	10622.2	8603.26	6719.04	6701.74	7211.01	6721.22
573	TMEM87B	1166.35	-0.478683	0.17236	-2.77724	0.00548232	0.150654	1460.18	1413.08	1026.62	1036.42	1032.35	1029.48
574	SEMA4F	396.185	-0.655471	0.236096	-2.77629	0.00549824	0.150828	437.581	553.173	378.35	379.201	348.936	279.868
575	ANKRD27	2336.73	-0.521555	0.188011	-2.77407	0.00553592	0.151597	3249.42	2789.13	2088.34	1687.96	2281.58	1923.95
576	OCEL1	883.03	-0.592282	0.213909	-2.76885	0.00562548	0.153526	991.929	1235.38	776.984	817.031	850.169	626.685
577	RBM15B	3461.25	-0.491536	0.177525	-2.76883	0.00562585	0.153526	4365.19	4305.86	3079.07	2851.1	3472.97	2693.32
578	DBNDD1	502.584	-0.728602	0.263395	-2.7662	0.00567145	0.153755	726.549	588.076	476.644	432.156	501.233	290.843
579	GGT1	448.982	-0.708616	0.25618	-2.76609	0.00567327	0.153755	503.631	633.557	349.487	511.59	389.42	306.208
580	HHEX	527.066	-0.568552	0.205497	-2.76671	0.0056625	0.153755	632.192	688.557	481.324	469.982	473.28	417.058
581	HPS5	1908.43	0.587696	0.212336	2.76776	0.0056443	0.153755	1475.51	1516.73	1877.71	2082.29	1768.78	2729.54
582	MBD6	8486.25	0.43082	0.155882	2.76376	0.00571396	0.154591	6152.08	6449.8	11129.7	10198.7	8838.1	8149.1
583	FAM71F2	204.754	0.767547	0.277879	2.76216	0.00574197	0.155024	150.971	135.384	241.832	212.769	219.772	267.795
584	TP53I3	565.576	0.564511	0.204405	2.76173	0.00574967	0.155024	383.326	448.461	680.251	650.599	614.011	616.807
585	TDG	2547.28	-0.476782	0.172741	-2.7601	0.00577844	0.155534	2936.86	3533.75	2114.08	2049.2	2433.87	2215.9
586	SQLE	2624.81	-0.578071	0.209507	-2.75919	0.0057944	0.155697	3221.11	3135	2742.07	2394.36	2580.39	1675.92
587	AL121832.3	186.167	1.00613	0.36473	2.75856	0.00580575	0.155736	139.177	62.4038	286.298	226.007	235.194	167.921
588	SPTLC3	370.75	0.717206	0.260102	2.7574	0.00582625	0.155756	182.817	176.634	530.471	743.271	263.148	328.159
589	YOD1	4556.63	0.516248	0.187194	2.75782	0.00581876	0.155756	4073.87	3132.88	5427.18	4400.05	5264.88	5040.92
590	AC015802.4	62.8364	1.2662	0.459696	2.75442	0.00587957	0.156915	31.8455	23.2692	95.9528	93.6181	58.7985	73.5339
591	FAR2P1	179.93	-0.776471	0.281968	-2.75376	0.00589153	0.156968	283.071	231.634	134.178	130.498	154.226	145.97
592	SLC22A23	658.644	0.672777	0.2446	2.75052	0.0059501	0.158046	554.348	343.75	813.649	809.466	637.145	793.508
593	TRIM14	2963.7	-0.47967	0.174399	-2.75041	0.00595207	0.158046	3793.15	3952.59	2451.87	2030.28	2963.06	2591.25
594	BICD1	1824.6	-0.466374	0.169606	-2.74976	0.00596393	0.158094	2177.29	2124.9	1697.51	1833.59	1468.04	1646.28
595	AUTS2	92.4435	1.16902	0.425463	2.74764	0.00600267	0.158415	43.6401	25.3846	180.204	151.302	91.5715	62.5587
596	BHLHE40	5781.89	-0.677875	0.246772	-2.74696	0.00601499	0.158415	5238	8839.13	4652.54	7161.32	4138.07	4662.27
597	PGAM1P8	64.2187	1.27728	0.464991	2.74689	0.00601628	0.158415	33.025	20.0961	94.3926	109.694	65.5459	62.5587
598	TRIM17	106.609	1.06009	0.385922	2.74691	0.00601596	0.158415	71.9473	38.0769	157.581	143.737	118.561	109.752
599	HSPB7	1273.67	-0.808785	0.294756	-2.74391	0.00607113	0.159593	1166.49	2382.98	784.005	1281.34	902.22	1124.96
600	MAMDC2	3126.29	0.576588	0.210522	2.73886	0.00616534	0.161799	2660.87	1715.58	4124.41	3732.43	3462.37	3062.08
601	DISP1	2108.63	0.515233	0.188542	2.73272	0.00628129	0.164022	1282.08	1627.79	2547.04	3034.55	2005.9	2154.43
602	GNPTG	2528.2	0.519906	0.19018	2.73376	0.00626157	0.164022	1671.3	2129.13	2687.46	3230.3	2552.43	2898.55
603	SPTAN1	30387.1	0.481501	0.176167	2.73321	0.006272	0.164022	21889.7	23963.1	32438.3	40010.9	28923.1	35097.6
604	DNAJC22	636.983	-0.610579	0.223526	-2.73158	0.00630312	0.164048	870.444	791.153	571.036	502.134	637.145	449.984
605	LINC01134	134.44	1.04402	0.382155	2.73192	0.00629658	0.164048	97.8955	43.3653	199.707	175.889	158.081	131.703
606	THBS1	4361.25	0.561597	0.205653	2.7308	0.00631802	0.164164	3348.5	2789.13	4814.02	6157.05	3801.66	5257.13
607	TIGD1	452.613	0.591608	0.216716	2.72988	0.00633575	0.164354	339.685	323.654	548.413	504.971	536.898	462.056
608	ZNF678	744.83	0.547224	0.200525	2.72895	0.00635355	0.164544	575.578	503.461	968.889	844.455	740.283	836.311
609	AC015912.3	69.6023	1.16958	0.429019	2.72616	0.00640754	0.16567	34.2044	38.0769	80.3507	102.129	76.1489	86.7042
610	CSRP1	20351.2	0.505388	0.185511	2.7243	0.00644371	0.16606	14522.7	16752.8	20682.9	25751.6	19569.3	24828.1
611	LCAT	1210.78	0.470268	0.172587	2.72482	0.00643369	0.16606	941.212	955.095	1363.62	1377.79	1341.76	1285.2
612	ATP6V1H	2510.25	0.503295	0.185201	2.71756	0.00657662	0.167642	1842.32	2075.19	2616.47	2973.09	2447.37	3107.08
613	CARNS1	35.8481	1.61678	0.594934	2.71758	0.00657605	0.167642	20.0509	10.5769	42.9057	48.2275	47.2316	46.0959
614	DENND4A	2758.69	-0.49244	0.181171	-2.7181	0.00656582	0.167642	3902.84	3005.96	2448.75	2284.66	2528.34	2381.62
615	FKBP5	3332.68	-0.46052	0.169417	-2.71826	0.00656268	0.167642	4220.12	4067.88	2959.71	2726.27	3285.97	2736.12
616	FUNDC2	3599.74	0.617888	0.227182	2.7198	0.00653218	0.167642	2125.39	3449.13	3490.19	3976.41	3713.95	4843.36
617	LHX6	197.646	-0.790613	0.290944	-2.7174	0.00657963	0.167642	242.969	332.115	149.78	128.607	183.143	149.263
618	RBBP9	1012.96	-0.509997	0.187597	-2.71857	0.0065564	0.167642	1241.97	1434.23	780.104	742.326	1004.39	874.725
619	AC018647.2	405.171	0.584594	0.215305	2.71519	0.00662384	0.168303	318.455	304.615	436.858	436.885	465.569	468.642
620	CEP126	111.184	-0.927746	0.341707	-2.71503	0.00662695	0.168303	134.459	155.481	118.576	105.911	70.3655	82.3141
621	LIMK2	2204.6	0.572746	0.211076	2.71345	0.00665858	0.168834	1315.1	1765.29	2453.43	3110.2	2016.5	2567.1
622	SLC12A3	14960.4	-0.627262	0.231226	-2.71277	0.00667241	0.168913	21399	17791.4	14768.9	10432.3	15620.2	9750.38
623	RIOK3	2101.05	0.580407	0.214179	2.70991	0.0067301	0.1701	1554.53	1607.69	2075.08	2639.28	1904.69	2825.02
624	IGSF8	3775.36	-0.568083	0.209727	-2.70868	0.00675511	0.170458	3987.77	5528.55	2806.03	3910.21	3157.77	3261.83
625	BTBD2	4927.99	-0.492857	0.181996	-2.70806	0.0067677	0.170503	5955.11	6406.44	4379.5	4043.55	5021.01	3762.3
626	KIAA0040	6544.9	0.55494	0.204974	2.70737	0.00678185	0.170586	4614.06	5118.17	6573.94	8663.93	5932.87	8366.41
627	ANKRD11	29417.9	0.481115	0.177789	2.70609	0.006808	0.170598	21820.1	23573.8	30442	37308.3	28219.4	35143.7
628	COL5A1	37959.6	0.571673	0.211223	2.70649	0.00679987	0.170598	22159.8	26421.1	42346.4	64625.8	32243.8	39960.8
629	GNAO1	1182.55	-0.496424	0.183469	-2.70576	0.00681484	0.170598	1250.23	1398.27	1259.09	1310.65	1011.14	865.944
630	SORD2P	334.809	-0.719131	0.265997	-2.70353	0.0068607	0.171474	378.608	575.384	219.209	255.322	263.148	317.184
631	INPP5D	78.4566	1.09337	0.404511	2.70295	0.00687268	0.171501	38.9223	37.0192	114.675	118.205	82.8963	79.0215
632	ACVR2B	1145.73	-0.616309	0.228313	-2.6994	0.00694651	0.171688	1808.12	1169.81	1004.77	950.366	1086.33	854.969
633	ANO2	112.285	0.936372	0.346943	2.69892	0.00695648	0.171688	60.1526	66.6345	139.639	164.541	125.308	117.435
634	CA5B	595.409	-0.535073	0.19824	-2.69912	0.00695232	0.171688	727.729	723.461	591.319	528.612	511.836	489.495
635	CYB5R1	2694.99	0.530902	0.196681	2.69931	0.00694834	0.171688	1765.66	2162.98	2916.03	3647.33	2530.26	3147.69
636	SIN3A	9449.56	-0.408999	0.151509	-2.6995	0.00694447	0.171688	11358.2	10991.5	8781.63	8733.91	8730.14	8101.9
637	STARD8	897.734	-0.622986	0.230751	-2.69982	0.00693767	0.171688	951.827	1211.06	801.167	1018.45	822.216	581.686
638	TMTC1	4364.24	0.552413	0.204488	2.70145	0.00690388	0.171688	3353.21	3482.98	4085.4	5236.94	4117.83	5909.06
639	TGIF2	2683.39	-0.475785	0.176324	-2.69836	0.00696826	0.171709	3234.09	3271.44	2426.12	2491.76	2617.98	2058.95
640	RMND5A	4034.2	-0.499533	0.185176	-2.69762	0.0069837	0.171821	5370.1	4323.84	3890.38	3765.53	3830.58	3024.77
641	IRF2BP2	4740.92	-0.463499	0.171941	-2.69568	0.00702458	0.17231	6457.56	5396.34	4239.87	3756.07	4521.7	4074
642	LAMA2	53.0307	1.31475	0.487732	2.69563	0.00702547	0.17231	23.5893	23.2692	73.3298	81.3249	53.0151	63.6562
643	ZNF358	1226.11	-0.567638	0.21067	-2.69444	0.00705068	0.172659	1563.97	1646.83	1113.21	867.15	1250.19	915.333
644	FRY	122.338	1.19639	0.444756	2.68999	0.0071455	0.17471	115.587	35.9615	111.555	124.824	139.767	206.334
645	TMEM170B	906.932	-0.757337	0.28193	-2.68626	0.00722577	0.176398	1622.94	959.326	808.968	523.883	911.859	614.612
646	CDK14	500.256	0.711449	0.265104	2.68366	0.00728201	0.177496	437.581	250.673	603.02	584.404	500.27	625.587
647	AL391834.2	26.0806	-2.0442	0.762388	-2.68132	0.00733332	0.178098	70.7678	28.5577	21.0628	12.2933	18.3143	5.48761
648	ASPM	17243	0.404022	0.150699	2.68098	0.00734062	0.178098	14447.2	13202.1	19645.4	19578.5	18147.5	18437.3
649	FAM208A	6943.23	-0.481637	0.179639	-2.68113	0.00733741	0.178098	9837.9	7677.78	6137.86	5462.95	6679.9	5862.96
650	C1orf216	846.684	-0.551565	0.205932	-2.67839	0.00739772	0.178976	1195.98	972.018	783.224	650.599	792.334	685.951
651	UTRN	4256.33	0.567468	0.211876	2.67831	0.00739957	0.178976	3553.72	2379.81	4803.1	6009.53	4064.81	4727.02
652	ARL5A	643.922	-0.636512	0.237998	-2.67445	0.00748524	0.180764	1048.54	735.095	525.01	408.516	629.434	516.933
653	CAMK2N1	757.206	-0.604849	0.226212	-2.67381	0.00749948	0.180764	1124.03	904.326	626.424	556.035	783.659	548.761
654	USP13	1786.17	-0.470218	0.175885	-2.67343	0.00750793	0.180764	2179.65	2224.32	1704.53	1429.8	1660.82	1517.87
655	DBP	530.276	-0.706525	0.26454	-2.67076	0.00756787	0.181178	652.243	687.499	486.785	535.231	530.151	289.746
656	ENTPD1	248.278	-0.812925	0.304339	-2.67112	0.00755992	0.181178	403.376	341.634	202.047	119.15	246.761	176.701
657	FHDC1	2320.98	0.521302	0.195162	2.67112	0.00755978	0.181178	2074.68	1496.63	2479.17	2750.86	2429.05	2695.51
658	NPR3	4510.7	0.475251	0.177955	2.67062	0.00757112	0.181178	3625.67	3559.13	4643.96	5246.4	4375.19	5613.82
659	PCNX2	469.082	-0.560724	0.210365	-2.66548	0.00768789	0.183168	566.142	572.211	459.481	444.45	359.539	412.668
660	SHROOM3	4062.34	-0.447186	0.16773	-2.66612	0.00767333	0.183168	5288.71	4630.57	3341.97	3837.4	3524.06	3751.33
661	TET1	374.857	-0.60976	0.228767	-2.66542	0.00768919	0.183168	510.708	471.73	314.382	309.224	356.647	286.453
662	AC011477.2	25.7636	1.86309	0.699386	2.66389	0.0077242	0.183724	15.333	7.40384	24.9633	24.5866	31.809	50.486
663	COL9A3	646.853	-0.842239	0.316343	-2.66242	0.00775799	0.183972	832.701	865.191	666.209	571.165	682.449	263.405
664	ZNF862	429.08	0.639858	0.240325	2.66247	0.00775702	0.183972	346.762	257.019	517.989	513.481	524.367	414.863
665	SLC29A4	76.9301	-1.0875	0.40869	-2.66094	0.00779222	0.184506	143.895	102.596	46.0261	52.9557	49.1594	66.9488
666	PPIP5K1	1136.79	-0.562021	0.211353	-2.65916	0.00783367	0.185209	1488.48	1475.48	1045.34	804.738	1152.84	853.872
667	ARL4C	137.101	0.908212	0.341638	2.65841	0.00785111	0.185214	56.6142	89.9038	202.827	197.638	149.406	126.215
668	GPR153	563.995	-0.646327	0.24315	-2.65814	0.00785741	0.185214	865.726	621.922	492.246	454.852	555.212	394.01
669	FOLR1	2711.16	0.540927	0.203581	2.65706	0.00788244	0.185526	2097.09	1754.71	3046.31	3764.58	2373.15	3231.1
670	LAMC3	3447	-0.469038	0.176573	-2.65634	0.00789929	0.185645	4354.58	4336.53	3100.13	2612.8	3443.09	2834.9
671	TYSND1	1547.43	-0.553231	0.208385	-2.65485	0.00793437	0.186192	1901.29	2231.73	1238.81	1096.94	1657.93	1157.89
672	MXRA8	217.536	0.719237	0.271015	2.65386	0.0079577	0.186461	150.971	137.5	264.455	278.018	260.256	214.017
673	SREK1IP1	1404.62	-0.526733	0.198583	-2.65246	0.0079907	0.186956	1858.83	1761.06	1264.55	1031.69	1421.77	1089.84
674	AL590705.5	65.3082	1.15986	0.437362	2.65195	0.00800274	0.18696	36.5634	46.5384	68.6492	53.9014	81.9324	104.265
675	ANKS6	3373.87	-0.465147	0.175556	-2.64957	0.00805939	0.187449	4406.47	3999.13	3060.35	2689.39	3334.17	2753.68
676	SPOCD1	60.0332	-1.20978	0.456492	-2.65018	0.00804494	0.187449	86.1008	83.5576	48.3665	69.0316	42.4121	30.7306
677	SPRYD4	521.936	-0.578047	0.218153	-2.64973	0.00805563	0.187449	677.012	735.095	430.617	343.267	509.909	435.716
678	C10orf91	195.819	-0.794071	0.299757	-2.64905	0.00807192	0.187464	244.149	306.73	132.618	173.052	133.984	184.384
679	HOXC-AS3	128.095	0.917597	0.346456	2.64853	0.00808433	0.187475	57.7937	88.8461	156.801	187.236	133.02	144.873
680	GDF15	656.543	1.85091	0.699192	2.64721	0.00811583	0.187653	87.2803	163.942	940.805	1840.21	273.751	633.27
681	KCNIP3	263.945	0.800109	0.302243	2.64724	0.00811523	0.187653	224.098	149.134	314.382	247.757	390.384	257.918
682	PCOLCE	305.369	-0.818121	0.309126	-2.64657	0.00813137	0.187737	452.914	373.365	324.523	213.714	299.776	167.921
683	FOSL2	11166.4	0.469944	0.177601	2.64607	0.00814337	0.187739	8101.73	8559.9	11989.4	15269.2	10612.7	12465.6
684	SPRY1	370.905	-0.653942	0.247298	-2.64434	0.00818498	0.188356	543.733	431.538	313.602	317.734	357.611	261.21
685	Z99129.4	64.0447	-1.1246	0.425347	-2.64397	0.00819405	0.188356	100.254	104.711	47.5863	37.8255	51.0873	42.8033
686	NFIX	109.921	0.956572	0.361932	2.64296	0.00821853	0.188643	75.4857	104.711	70.9895	57.6839	146.514	204.139
687	AP001025.1	63.3934	1.29443	0.490102	2.64115	0.00826245	0.189375	34.2044	32.7884	88.1518	60.5208	54.9429	109.752
688	PYY2	89.8624	1.13167	0.428661	2.64	0.00829062	0.189469	56.6142	39.1346	147.44	86.9987	123.381	85.6067
689	TNNI3	41.6634	-1.52292	0.576833	-2.64015	0.00828701	0.189469	77.8446	71.923	21.0628	27.4235	38.5564	13.1703
690	ARAP3	2822.87	-0.459233	0.174118	-2.63748	0.00835255	0.18997	3632.75	3460.77	2466.69	2218.47	2832.93	2325.65
691	CD24	7029.33	0.450851	0.170961	2.63716	0.0083604	0.18997	6721.76	5276.82	7056.04	6722.54	8181.67	8217.14
692	HCG27	56.9111	1.28127	0.485946	2.63665	0.00837286	0.18997	28.3071	17.9808	90.4921	92.6725	54.9429	57.0711
693	PAPLN	923.186	-0.765537	0.29033	-2.63678	0.00836966	0.18997	1558.07	1070.38	840.952	524.829	992.828	552.053
694	S1PR2	216.915	-0.705065	0.267251	-2.63821	0.00833441	0.18997	288.969	307.788	166.942	172.106	204.349	161.336
695	ASB9	393.126	-0.643261	0.244066	-2.6356	0.00839887	0.190273	494.195	585.961	329.204	258.159	389.42	301.818
696	CDKN2AIP	1425.79	0.496335	0.188353	2.63513	0.00841038	0.190273	1304.49	1038.65	1523.54	1383.47	1568.28	1736.28
697	HLX	223.188	0.708533	0.268989	2.63406	0.00843698	0.190601	134.459	137.5	326.083	296.93	240.014	204.139
698	ADO	1021.42	-0.518598	0.196995	-2.63255	0.00847464	0.190999	1365.82	1216.34	948.607	796.227	986.08	815.458
699	ELOVL6	2117.65	-0.527956	0.200562	-2.63238	0.00847888	0.190999	2915.63	2261.34	2160.11	1779.69	1985.66	1603.48
700	IRS2	8444.78	-0.419159	0.159276	-2.63164	0.00849732	0.191141	10276.7	9617.59	7918.06	7979.29	7987.93	6889.14
701	CTC1	2135.88	-0.480923	0.182805	-2.6308	0.00851837	0.191341	2890.86	2640	1858.21	1463.85	2072.41	1889.93
702	RPL13AP7	85.166	1.17081	0.445487	2.62816	0.00858491	0.192561	45.9991	44.423	116.236	100.238	63.6181	140.483
703	AL117336.3	334.997	0.664073	0.252918	2.62565	0.00864839	0.193709	274.815	215.769	422.036	320.571	373.997	402.79
704	PCDH1	1592	-0.587194	0.223708	-2.62482	0.00866944	0.193905	2309.39	1776.92	1135.05	1610.42	1191.39	1528.85
705	ANO7	86.2671	-1.19123	0.453937	-2.62423	0.00868452	0.193967	147.433	124.808	70.9895	55.7926	86.7519	31.8281
706	TTC7A	3543.64	0.417243	0.15912	2.62218	0.00873689	0.19486	2730.46	2751.05	4019.88	4440.72	3718.77	3600.97
707	KIF21B	1074.93	-0.594085	0.226936	-2.61785	0.00884859	0.197072	1021.42	1562.21	956.408	1197.18	837.638	874.725
708	FBXO32	185.474	0.745555	0.285031	2.6157	0.00890447	0.198037	147.433	124.808	174.743	209.932	234.23	221.699
709	PGK1	41871.9	-0.426772	0.163201	-2.61501	0.00892242	0.198156	47028.7	54530.3	34236.4	39883.2	38335.7	37216.9
710	LIPE-AS1	60.8304	-1.21183	0.463624	-2.61382	0.00895357	0.198356	91.9981	112.115	43.6858	29.3148	54.9429	32.9256
711	PCK2	1363.14	-0.546479	0.209094	-2.61355	0.00896059	0.198356	1473.15	2154.52	1089.03	977.79	1285.86	1198.49
712	TFDP2	3256.39	-0.524616	0.200754	-2.61323	0.00896921	0.198356	4779.19	3465	2965.18	2599.56	3172.23	2557.22
713	BCL9	4830.43	-0.429381	0.164412	-2.61161	0.00901167	0.198459	5411.38	6185.38	4252.35	4522.04	4542.91	4068.51
714	DUBR	320.426	0.666111	0.254969	2.61252	0.00898781	0.198459	248.867	173.461	415.795	415.135	318.09	351.207
715	SNX33	3220.18	-0.425872	0.163059	-2.61177	0.00900735	0.198459	3959.46	3669.13	2934.75	3079.94	2998.73	2679.05
716	C1orf21	322.759	-0.753694	0.288652	-2.61108	0.00902563	0.198488	522.502	283.461	326.864	326.245	237.122	240.357
717	DHFR	4228.91	-0.535023	0.205069	-2.60898	0.00908113	0.19943	6513	5089.61	3225.73	2539.04	4563.15	3442.92
718	CNRIP1	106.887	-0.90859	0.348383	-2.60802	0.00910675	0.199714	137.997	119.519	121.696	124.824	62.6542	74.6315
719	PHF21A	4554.72	-0.413475	0.158628	-2.60658	0.00914516	0.199965	5672.04	5165.76	4001.93	4351.83	4095.66	4041.07
720	RAP1GAP2	9558.43	0.498946	0.191483	2.60569	0.00916896	0.199965	6528.33	8398.07	10047.7	11280.5	9173.54	11922.4
721	SMIM4	971.629	0.467641	0.179439	2.60613	0.00915711	0.199965	739.523	758.365	1099.95	1160.3	1016.93	1054.72
722	TMEM120B	1725.9	-0.457646	0.175547	-2.60697	0.00913464	0.199965	2200.88	1987.4	1633.54	1484.65	1623.23	1425.68
723	IFT81	802.121	-0.5262	0.202205	-2.6023	0.00925995	0.20167	1032.03	1043.94	716.136	579.676	784.623	656.318
724	AP5Z1	2134.16	0.47508	0.18305	2.59536	0.00944921	0.202513	1481.41	1861.54	2261.52	2552.28	2231.45	2416.74
725	B3GNT3	64.1514	-1.47591	0.568466	-2.5963	0.00942351	0.202513	76.6651	121.634	28.8638	86.053	21.206	50.486
726	BTN3A1	1075.52	-0.589996	0.22733	-2.59533	0.00944991	0.202513	1526.23	1568.56	784.785	518.21	1166.33	888.992
727	CLIC3	65.6034	1.48004	0.569809	2.59744	0.00939228	0.202513	10.6152	35.9615	70.2094	145.628	51.0873	80.1191
728	CYFIP2	45.9962	1.74664	0.672906	2.59567	0.00944066	0.202513	8.25624	24.3269	46.8062	86.053	26.0256	84.5091
729	ELOVL3	456.781	-0.761325	0.293031	-2.59811	0.00937398	0.202513	568.501	754.134	373.67	264.779	504.125	275.478
730	KCNK3	68.2124	-1.20824	0.464696	-2.60006	0.00932078	0.202513	94.3571	131.154	46.8062	39.7168	66.5098	30.7306
731	PLPP7	43.9357	-1.34547	0.51844	-2.59522	0.00945301	0.202513	58.9732	84.6153	26.5235	36.8799	26.9895	29.6331
732	PORCN	606.164	-0.643769	0.24782	-2.59773	0.0093842	0.202513	640.449	1025.96	446.22	457.689	594.733	471.934
733	PRR11	3703.64	-0.441266	0.169796	-2.5988	0.00935509	0.202513	4079.76	4776.53	3207.79	3635.03	3371.76	3150.98
734	PSD3	2543.27	-0.419284	0.161403	-2.59774	0.00938394	0.202513	2994.66	2780.67	2515.06	2650.62	2138.92	2179.68
735	SEMA7A	595.862	0.546453	0.210356	2.59775	0.00938373	0.202513	442.299	456.923	751.24	610.882	616.903	696.926
736	ARRDC3	1194.05	-0.643899	0.2483	-2.59323	0.00950783	0.202985	1372.9	1688.08	812.868	1330.51	825.107	1134.84
737	LMO1	113.505	-1.15716	0.446101	-2.59394	0.00948831	0.202985	83.7419	222.115	95.1727	142.791	79.0407	58.1686
738	TSPEAR-AS2	35.6825	-1.48868	0.574111	-2.59302	0.00951369	0.202985	44.8196	56.0576	32.7644	44.445	17.3504	18.6579
739	ADAT2	743.055	-0.590345	0.227973	-2.58954	0.00961052	0.204349	1094.54	903.268	656.068	478.493	743.175	582.784
740	SDHAF4	305.433	-0.663466	0.256232	-2.58932	0.00961656	0.204349	337.326	482.307	256.654	238.301	253.508	264.503
741	VPS9D1	479.919	0.557486	0.215287	2.5895	0.00961144	0.204349	376.249	322.596	564.015	589.132	544.609	482.909
742	AFAP1L1	697.797	-0.511778	0.197831	-2.58694	0.00968327	0.205489	833.881	920.191	561.675	640.197	582.202	648.635
743	EIF4A1P10	210.482	0.830005	0.321014	2.58558	0.00972164	0.205884	146.253	158.654	188.005	226.953	191.818	351.207
744	KANTR	908.058	-0.76254	0.294946	-2.58535	0.00972804	0.205884	1578.12	985.768	844.853	529.557	959.091	550.956
745	FAM136A	3585.85	-0.435341	0.168606	-2.58201	0.0098228	0.207611	4694.26	4843.17	2641.43	2283.72	3769.85	3282.69
746	FAM230C	182.342	0.730775	0.283185	2.58055	0.00986427	0.208208	114.408	136.442	218.429	208.04	208.205	208.529
747	AC020934.1	35.7339	-1.54634	0.599552	-2.57917	0.0099039	0.208485	61.3321	66.6345	30.4241	12.2933	25.0617	18.6579
748	METTL9	2061.67	-0.455399	0.176562	-2.57926	0.00990115	0.208485	2715.12	2417.88	1870.69	1623.66	1986.62	1756.03
749	TRIM6	518.767	-0.5652	0.219181	-2.57869	0.00991746	0.208492	599.167	644.134	461.041	568.328	456.894	383.035
750	AL133338.1	78.6998	1.01413	0.393368	2.57807	0.00993526	0.208587	51.8964	48.6538	88.1518	80.3792	94.4632	108.655
751	RPL23AP65	221.448	0.857294	0.332609	2.57749	0.00995213	0.208663	142.715	158.654	232.471	247.757	178.323	368.767
752	ACER3	2065.92	-0.491238	0.19098	-2.5722	0.0101054	0.211596	2920.35	2125.96	1915.16	1844.94	1827.57	1761.52
753	WDR54	110.398	-0.92518	0.359846	-2.57105	0.0101392	0.212021	172.202	166.058	91.2722	54.847	93.4993	84.5091
754	HAS3	199.177	0.809472	0.314951	2.57015	0.0101655	0.212137	119.126	166.058	199.707	208.986	192.782	308.404
755	P2RY6	1255.59	0.460785	0.179298	2.56994	0.0101717	0.212137	965.98	1123.27	1299.65	1268.1	1386.1	1490.43
756	KCTD12	29.0578	-1.68744	0.657223	-2.56754	0.0102424	0.21333	41.2812	35.9615	35.1047	37.8255	7.71128	16.4628
757	CADM4	424.421	0.57485	0.224071	2.56548	0.0103034	0.213903	366.813	338.461	355.727	434.993	497.378	553.151
758	CITED2	7044.19	0.510326	0.19894	2.56523	0.0103107	0.213903	4987.95	5758.07	7282.27	8928.71	6374.34	8933.82
759	TGFBR3	5853.61	0.477569	0.186122	2.56589	0.0102911	0.213903	4741.44	3847.88	6556.77	8016.17	5457.66	6501.72
760	PDK4	2576.21	-0.448919	0.175048	-2.56455	0.0103309	0.213962	3173.94	2738.36	2506.47	2708.31	2332.66	1997.49
761	PRMT7	7527.3	0.420976	0.164173	2.56422	0.0103407	0.213962	6065.98	5725.28	9353.45	8233.67	8441.93	7343.52
762	DLC1	32.5056	1.62294	0.633773	2.56076	0.0104444	0.2158	8.25624	17.9808	47.5863	39.7168	37.5925	43.9009
763	SUSD6	789.701	0.487267	0.190313	2.56034	0.0104569	0.2158	642.807	625.096	851.874	840.672	825.107	952.649
764	FAM46B	448.876	0.731205	0.285682	2.5595	0.0104821	0.216036	198.15	352.211	496.926	730.978	461.713	453.276
765	PSORS1C1	443.558	0.630852	0.246589	2.55831	0.0105182	0.216495	336.147	225.288	563.235	668.566	435.688	432.423
766	ITGB4	788.881	-0.743897	0.291137	-2.55515	0.0106143	0.218189	1050.9	543.653	838.612	1348.48	466.533	485.104
767	RTCA-AS1	32.7271	1.58031	0.619601	2.55053	0.010756	0.220813	11.7946	15.8654	46.8062	38.7712	33.7369	49.3885
768	CALHM2	317.181	-0.672868	0.264165	-2.54715	0.0108608	0.221796	399.838	388.173	279.277	342.321	295.921	197.554
769	LINC02104	41.1851	1.4091	0.553278	2.54681	0.0108711	0.221796	21.2303	19.0384	42.1256	57.6839	43.376	63.6562
770	NOL4L	1472.8	0.456449	0.179261	2.54628	0.0108879	0.221796	1342.23	1124.33	1541.49	1444.93	1637.68	1746.16
771	RFK	3071.67	0.443559	0.174124	2.54738	0.0108536	0.221796	2757.59	2354.42	3150.84	3215.17	3180.9	3771.08
772	RILPL2	534.395	-0.531527	0.208708	-2.54675	0.0108731	0.221796	752.498	685.384	420.476	353.669	514.728	479.617
773	SQSTM1	9271.3	0.45886	0.180209	2.54626	0.0108884	0.221796	6675.76	8683.65	8971.2	10184.5	9962.98	11149.7
774	AL512488.1	59.5864	-1.23188	0.484717	-2.54144	0.0110398	0.224127	122.664	72.9807	46.8062	32.1517	51.0873	31.8281
775	MEX3A	647.508	-0.580105	0.228198	-2.54212	0.0110184	0.224127	894.033	691.73	627.984	611.828	614.975	444.496
776	NFATC2	61.6453	1.2219	0.480824	2.54126	0.0110455	0.224127	36.5634	30.673	95.9528	50.1188	81.9324	74.6315
777	CEBPG	2084.57	-0.456534	0.179889	-2.53787	0.0111531	0.226019	2754.05	2569.13	1768.5	1537.61	2125.42	1752.74
778	AC023908.3	144.256	0.942858	0.371624	2.53713	0.0111765	0.226201	83.7419	74.0384	256.654	148.465	184.107	118.532
779	HMGA1	31039.6	-0.446881	0.176249	-2.53551	0.0112284	0.22696	33861.2	45172.9	23935.2	25285.4	28072	29910.7
780	SGPP2	69.0261	1.46614	0.57863	2.53382	0.0112828	0.227768	10.6152	49.7115	101.414	84.1618	53.0151	115.24
781	PLXNA3	720.982	-0.808163	0.319597	-2.52869	0.0114489	0.230825	1126.39	716.057	811.308	621.284	732.572	318.281
782	PRMT6	1235.78	-0.454279	0.179708	-2.52787	0.0114755	0.231066	1464.89	1662.69	1060.16	943.747	1129.7	1153.49
783	KLF9	1506.26	-0.439575	0.173951	-2.527	0.0115041	0.231345	1920.17	1790.67	1344.9	1246.35	1445.87	1289.59
784	ABHD13	538.833	-0.539865	0.213834	-2.5247	0.0115798	0.232087	761.933	643.076	450.12	412.298	524.367	441.204
785	AC010478.1	56.1589	1.26207	0.499917	2.52456	0.0115842	0.232087	17.6919	27.5	92.8324	89.8356	44.3399	64.7538
786	PCLAF	716.863	-0.704319	0.27899	-2.52453	0.0115852	0.232087	1252.59	849.326	539.832	370.69	805.829	482.909
787	LBX2-AS1	91.5935	-1.19717	0.475319	-2.51866	0.0117802	0.235396	159.228	122.692	90.4921	54.847	91.5715	30.7306
788	SH2D4A	6310.05	0.455897	0.180985	2.51897	0.0117699	0.235396	4947.85	5508.46	6069.99	6990.16	6268.31	8075.56
789	GALNT2	33380.9	0.664233	0.263779	2.51814	0.0117976	0.235444	17459.6	27661.8	31978.8	51678.2	27915.8	43591.4
790	RHOU	1977.94	-0.540557	0.214852	-2.51595	0.0118712	0.236612	1979.14	2642.11	2086.78	1983	1873.84	1302.76
791	PBX1	6196.13	-0.429481	0.170753	-2.51521	0.0118961	0.236808	7000.11	6391.63	7226.88	6615.68	5478.87	4463.62
792	SEC61A2	674.276	0.480274	0.19112	2.51294	0.0119728	0.238035	572.04	583.846	649.047	627.904	779.804	833.019
793	AC136632.1	267.575	0.690332	0.274916	2.51106	0.0120368	0.238115	168.663	196.731	353.387	295.985	243.869	346.817
794	KIAA1958	1378.35	-0.578062	0.230248	-2.5106	0.0120525	0.238115	2274.01	1434.23	1138.17	940.91	1352.37	1130.45
795	NRARP	807.575	-0.576473	0.229532	-2.51151	0.0120215	0.238115	1118.13	1069.33	615.502	576.839	899.328	566.321
796	PEG10	11498	-0.573322	0.228356	-2.51065	0.0120509	0.238115	15407.3	14033.4	11699.2	8063.45	12107.7	7677.16
797	VLDLR	832.852	-0.486486	0.193654	-2.51214	0.012	0.238115	1063.88	1105.29	580.397	698.826	735.464	813.263
798	FOSB	169.755	-0.760416	0.30297	-2.50987	0.0120776	0.238271	259.482	255.961	80.3507	118.205	138.803	165.726
799	THUMPD3-AS1	691.571	0.56245	0.224129	2.50949	0.0120906	0.238271	569.681	432.596	949.387	718.685	747.031	732.047
800	AC145207.9	33.0416	1.49999	0.598144	2.50774	0.0121506	0.238856	16.5125	13.75	39.0052	43.4993	40.4842	44.9984
801	PIAS2	1447.3	-0.473375	0.188739	-2.50809	0.0121387	0.238856	2048.73	1600.29	1272.35	1134.77	1312.85	1314.83
802	AC073592.1	25.406	2.14848	0.857743	2.5048	0.012252	0.239715	10.6152	1.05769	60.8481	29.3148	30.8451	19.7554
803	ASIC1	590.765	-0.802085	0.320067	-2.50599	0.0122109	0.239715	1068.59	569.038	599.12	369.744	587.985	350.109
804	OSGEPL1	484.016	-0.533633	0.212997	-2.50536	0.0122327	0.239715	629.833	600.769	435.298	388.657	458.821	390.718
805	TAP2	1397.53	-0.419983	0.167707	-2.50427	0.0122705	0.239715	1872.99	1855.19	940.805	929.562	1377.43	1409.22
806	ZNF480	1049.42	0.511082	0.204074	2.5044	0.0122659	0.239715	751.318	883.172	1145.19	1185.83	998.611	1332.39
807	ZNF778	1919.77	0.437048	0.174585	2.50336	0.0123021	0.240037	1578.12	1500.86	2093.8	2176.86	1896.01	2272.97
808	SPINT2	99.9884	-1.18308	0.472729	-2.50266	0.0123262	0.240209	146.253	196.731	78.7905	27.4235	100.247	50.486
809	ZNF782	504.491	0.546814	0.218542	2.5021	0.0123459	0.240295	401.018	344.807	656.068	536.177	553.285	535.59
810	HOOK1	893.855	-0.576584	0.230546	-2.50095	0.0123859	0.240777	1243.15	871.538	1016.48	815.14	792.334	624.49
811	AK9	260.431	0.645294	0.258098	2.50019	0.0124126	0.240858	152.151	173.461	337.005	390.548	267.967	241.455
812	ARID5A	226.405	-0.849567	0.339902	-2.49945	0.0124388	0.240858	218.201	391.346	158.361	251.54	143.623	195.359
813	SLCO1C1	39.2996	1.34497	0.538028	2.49981	0.012426	0.240858	27.1277	20.0961	35.8848	33.0973	63.6181	55.9736
814	ZBTB43	1656.68	0.46899	0.187665	2.49909	0.0124513	0.240858	1473.15	1151.83	1929.2	1754.16	1899.87	1731.89
815	TIMM10B	2142.35	-0.434524	0.173925	-2.49833	0.0124779	0.241076	2817.74	2620.96	1837.15	1554.63	2105.18	1918.47
816	UXS1	2513.46	0.581098	0.232644	2.4978	0.0124966	0.241142	1659.5	1941.92	2625.05	3464.82	2054.09	3335.37
817	BAG4	1400.36	-0.427882	0.171576	-2.49384	0.0126369	0.241973	1780.99	1616.15	1266.89	1213.25	1270.43	1254.47
818	DARS2	4127.49	-0.487316	0.195311	-2.49508	0.012593	0.241973	4347.5	6247.78	3089.99	3520.61	3766	3793.03
819	LINC01311	258.887	0.644131	0.258242	2.49429	0.0126209	0.241973	187.535	155.481	362.748	312.06	269.895	265.6
820	SCGB3A2	1050.65	0.50074	0.200637	2.49575	0.012569	0.241973	677.012	782.692	1462.7	1316.33	1158.62	906.553
821	SLC6A14	152.723	0.75338	0.301909	2.49539	0.012582	0.241973	93.1776	99.423	192.686	206.149	158.081	166.823
822	TRIM69	407.837	-0.567621	0.227635	-2.49355	0.0126473	0.241973	474.144	590.192	330.764	333.81	385.564	332.549
823	ZNF629	3068.46	0.457617	0.183489	2.49397	0.0126323	0.241973	2409.64	1916.54	4284.33	3861.04	3203.07	2736.12
824	FAM102A	1978.81	0.502016	0.201396	2.49268	0.0126784	0.242017	1350.49	1640.48	2088.34	2556.06	1844.92	2392.6
825	FBXO46	1752.41	-0.440365	0.176715	-2.49195	0.0127043	0.242017	2240.98	2133.36	1325.4	1591.51	1672.38	1550.8
826	MAGED2	4419.35	0.457752	0.183706	2.49176	0.012711	0.242017	2850.76	3275.67	5268.82	6705.52	3906.73	4508.62
827	SIAH2	1913.38	-0.450752	0.180835	-2.49261	0.0126806	0.242017	2360.11	2282.5	1851.19	1590.56	1859.38	1536.53
828	GSTM1	120.228	-0.843013	0.338536	-2.49017	0.0127681	0.242809	161.586	190.384	82.691	90.7812	114.705	81.2166
829	ZNF45	721.176	0.489329	0.196592	2.48906	0.0128081	0.243277	626.295	540.48	743.439	779.206	774.984	862.652
830	RUSC2	3906.3	0.515596	0.207183	2.4886	0.0128245	0.243285	2830.71	3108.55	3867.76	5138.6	3534.66	4957.5
831	SERPINI1	1087.82	-0.47944	0.192686	-2.48819	0.0128394	0.243285	1238.44	1266.06	975.13	1251.08	921.498	874.725
832	ASH1L	12650.7	0.369701	0.148637	2.48727	0.0128729	0.243625	10520.8	10253.3	14212.7	14075.8	13208.5	13633.4
833	KDM7A	796.657	-0.501483	0.201723	-2.486	0.012919	0.244204	1088.64	838.749	738.759	752.728	664.134	696.926
834	EXOC6B	2564.86	0.427296	0.172214	2.48119	0.0130944	0.247223	2239.8	2054.04	2562.64	2758.43	2643.04	3131.23
835	CHST3	6118.46	0.390556	0.157482	2.48001	0.013138	0.247749	4691.9	4935.19	6974.13	7488.51	6005.16	6615.86
836	MOCOS	4633.77	-0.476592	0.192211	-2.47952	0.0131559	0.247791	6472.89	5201.73	4175.12	3564.11	4724.13	3664.62
837	KRT8P45	174.508	1.11368	0.449459	2.47783	0.0132185	0.248673	82.5624	104.711	207.508	245.866	84.8241	321.574
838	SPOCK1	7518.76	0.615941	0.24881	2.47555	0.0133032	0.249669	6527.15	6223.46	4906.85	7913.1	7303.55	12238.5
839	WDR19	1198.38	-0.470758	0.190162	-2.47556	0.0133027	0.249669	1559.25	1547.4	1023.5	818.922	1195.25	1045.94
840	DNAAF2	579.815	-0.48826	0.197296	-2.47476	0.0133327	0.249876	688.807	737.211	504.727	531.448	511.836	504.86
841	EPOR	845.065	-0.460591	0.186142	-2.4744	0.013346	0.249876	1011.98	1053.46	753.581	750.836	798.118	702.414
842	CACNG8	139.416	-0.939024	0.379611	-2.47365	0.0133742	0.250012	241.79	145.961	140.419	106.857	130.128	71.3389
843	FAM122B	4341.76	-0.623618	0.252134	-2.47336	0.013385	0.250012	6386.79	4834.71	4428.65	3118.71	4626.77	2654.9
844	NHLH1	124.269	0.906396	0.366594	2.47248	0.0134179	0.25033	97.8955	62.4038	117.016	168.324	132.056	167.921
845	GOLGA8A	4727.68	-0.5811	0.23514	-2.47129	0.0134627	0.250869	7512	5214.42	4129.87	3004.29	5061.49	3444.02
846	TCF25	7528.61	0.377186	0.152749	2.46931	0.0135374	0.251963	6175.67	6032.01	8441.51	8667.72	8234.69	7620.09
847	AC073862.3	19.2873	1.90425	0.771616	2.46787	0.0135919	0.252379	7.07678	9.51922	17.9424	18.9128	33.7369	28.5356
848	MBP	749.231	0.566303	0.229467	2.4679	0.0135908	0.252379	649.884	554.23	670.109	837.835	737.392	1045.94
849	HMGN4	1570.63	-0.47549	0.192824	-2.46592	0.0136661	0.253459	2088.83	1975.77	1291.85	1145.17	1666.6	1255.56
850	NOLC1	35669.3	-0.386882	0.156925	-2.46539	0.0136863	0.253535	40531.1	47779.1	28948.1	29219.3	33997.1	33541.4
851	RAB3A	133.967	-0.844334	0.342556	-2.46481	0.0137086	0.25365	173.381	208.365	98.2931	111.585	132.056	80.1191
852	NBPF8	3407.5	-0.397999	0.16161	-2.46271	0.013789	0.25454	4334.53	4109.13	2952.69	2641.17	3292.72	3114.77
853	THRB	1247.14	-0.435565	0.176844	-2.463	0.0137781	0.25454	1448.38	1292.5	1310.57	1405.22	1028.49	997.647
854	PPP1R2	5092.01	-0.399656	0.162404	-2.46087	0.01386	0.255549	6761.86	5781.34	4339.72	4161.75	4872.57	4634.83
855	ISM1	439.64	0.61765	0.251082	2.45995	0.0138956	0.255769	312.558	213.654	686.492	619.393	450.146	355.597
856	KIAA1644	2237.72	0.414351	0.168454	2.45972	0.0139044	0.255769	1884.78	2096.34	2185.07	1953.69	2605.45	2701
857	AC021016.1	23.283	1.74903	0.711823	2.45712	0.0140056	0.2558	9.43571	10.5769	25.7434	26.4779	27.9534	39.5108
858	AC107021.2	50.173	-1.24199	0.50551	-2.45691	0.0140138	0.2558	103.793	56.0576	39.7853	34.043	36.6286	30.7306
859	BCO2	80.8478	1.14217	0.464467	2.4591	0.0139286	0.2558	50.7169	37.0192	74.1099	129.552	67.4737	126.215
860	C2orf48	88.2314	-1.14415	0.46567	-2.457	0.0140103	0.2558	149.792	106.827	87.3717	69.9772	85.788	29.6331
861	DUSP9	2171.87	-0.522257	0.212534	-2.45729	0.0139989	0.2558	2314.11	3194.23	2033.73	1653.92	2158.2	1677.01
862	LNP1	57.0784	-1.20699	0.491293	-2.45676	0.0140198	0.2558	76.6651	104.711	37.445	45.3906	53.0151	25.243
863	PARD3B	172.965	0.713253	0.290247	2.4574	0.0139945	0.2558	121.485	101.538	225.45	224.116	184.107	181.091
864	BNIP2	4546.27	-0.386604	0.157425	-2.4558	0.014057	0.255885	5755.78	5186.92	3895.84	4069.08	4178.55	4191.43
865	MYO16	108.094	1.01035	0.411383	2.45598	0.0140502	0.255885	73.1267	37.0192	173.183	144.683	134.947	85.6067
866	CD7	125.106	-0.802687	0.327232	-2.45296	0.0141687	0.256306	176.919	157.596	108.434	116.313	107.958	83.4116
867	FANCD2	3153.29	-0.439682	0.179148	-2.4543	0.0141161	0.256306	4154.07	3440.67	3040.07	2686.56	3009.33	2589.05
868	FBLN5	368.874	0.61869	0.25218	2.45336	0.0141527	0.256306	336.147	265.481	368.209	319.626	390.384	533.395
869	HIST1H4I	311.907	0.839886	0.342374	2.45312	0.0141621	0.256306	189.894	195.673	291.759	503.079	224.591	466.447
870	SPOCK2	646.975	0.512636	0.209006	2.45273	0.0141777	0.256306	411.633	523.557	761.382	850.128	668.954	666.195
871	WDR35	1212.81	-0.459717	0.187278	-2.45473	0.0140989	0.256306	1683.09	1471.25	1001.65	827.433	1119.1	1174.35
872	AREG	49.2226	1.85304	0.755935	2.45132	0.0142335	0.256724	10.6152	24.3269	22.623	110.64	25.0617	102.069
873	SELENON	2993.1	-0.398726	0.162649	-2.45146	0.014228	0.256724	3485.31	3937.78	2399.6	2504.99	2861.85	2769.05
874	FOXC1	5379.49	0.372675	0.15207	2.45068	0.0142586	0.256883	4480.78	4486.73	5898.37	5800.54	5900.1	5710.4
875	NUDCD2	1143.08	-0.456067	0.186129	-2.45027	0.014275	0.256885	1330.43	1515.67	1010.23	927.671	1115.24	959.234
876	AGPAT5	1506.84	-0.413745	0.169	-2.4482	0.0143572	0.257189	1856.48	1760	1310.57	1399.54	1375.5	1338.98
877	DCAF10	2504.58	-0.484857	0.197954	-2.44934	0.014312	0.257189	3552.54	2712.98	2211.59	2074.73	2526.41	1949.2
878	PER3	303.244	-0.648304	0.26479	-2.44837	0.0143506	0.257189	426.966	373.365	204.387	304.495	269.895	240.357
879	TOP1MT	3486.57	-0.421781	0.172233	-2.4489	0.0143295	0.257189	4489.04	3915.57	3245.23	2996.73	3392.96	2879.9
880	FAM110B	250.402	0.641628	0.262265	2.44648	0.0144257	0.258122	172.202	208.365	279.277	248.703	323.874	269.99
881	PIGC	847.751	-0.45891	0.18765	-2.44557	0.0144623	0.258339	1042.65	1105.29	725.497	650.599	818.36	744.119
882	TRAM2	5853.66	0.398762	0.163069	2.44536	0.0144707	0.258339	4398.22	4696.15	6547.41	7489.45	5698.64	6292.09
883	LINC00910	156.941	-0.73888	0.302312	-2.4441	0.0145215	0.258953	218.201	193.557	142.759	140.9	139.767	106.46
884	TRIM56	3848.74	-0.503811	0.206302	-2.4421	0.0146019	0.260093	5741.63	4054.13	3502.67	2887.03	3806.48	3100.5
885	CBSL	160.587	-0.795633	0.326135	-2.43958	0.0147042	0.261401	220.56	240.096	134.958	103.075	163.865	100.972
886	NUDT3	79.6601	-0.999097	0.409554	-2.43948	0.0147086	0.261401	101.434	132.211	53.8272	73.7598	68.4376	48.2909
887	ADIRF-AS1	572.889	0.500498	0.205208	2.43898	0.0147289	0.261467	425.786	398.75	670.109	776.369	572.563	593.759
888	ADGRL4	100.63	0.88946	0.364768	2.43842	0.0147514	0.261543	63.691	63.4615	108.434	132.389	104.102	131.703
889	MPC2	1648.01	0.506606	0.207791	2.43806	0.0147664	0.261543	1197.16	1553.75	1513.4	1713.5	1672.38	2237.85
890	AC126474.2	151.811	-0.766595	0.314595	-2.43677	0.014819	0.261885	232.354	170.288	149	122.933	124.344	111.947
891	ALDH5A1	1614.85	0.492846	0.202233	2.43702	0.0148088	0.261885	1403.56	1379.23	1701.41	1289.85	2199.64	1715.43
892	AC091948.1	34.472	1.39866	0.574102	2.43626	0.0148402	0.261966	18.8714	17.9808	35.1047	37.8255	52.0512	44.9984
893	LPCAT2	919.824	-0.507462	0.208335	-2.4358	0.014859	0.262005	981.313	1115.86	830.031	1115.85	698.835	777.045
894	ADI1	3133.46	0.481791	0.197999	2.43331	0.0149616	0.263298	2108.88	2998.55	3178.14	3380.66	3281.15	3853.4
895	TSC22D1-AS1	27.1378	1.71228	0.703712	2.43321	0.0149658	0.263298	5.89732	13.75	46.0261	32.1517	29.8812	35.1207
896	NEDD9	6116.08	0.4157	0.171071	2.42999	0.0150993	0.265351	5505.73	4756.44	6654.29	6090.85	6256.74	7432.41
897	GRTP1	536.698	-0.518069	0.213259	-2.42929	0.0151284	0.265564	723.011	627.211	489.125	438.776	511.836	430.228
898	GEMIN5	5587.26	-0.373669	0.153918	-2.42771	0.0151944	0.266426	6777.2	7062.2	4489.5	4512.58	5147.28	5534.8
899	BICDL1	422.702	0.773511	0.318874	2.42576	0.0152763	0.267239	198.15	312.019	378.35	774.477	406.77	466.447
900	DNPH1	1926.86	-0.483803	0.19946	-2.42557	0.0152845	0.267239	2033.39	2677.02	1681.12	1801.44	1885.41	1482.75
901	SPRED1	1551.7	-0.495364	0.20424	-2.4254	0.0152916	0.267239	2197.34	1527.31	1462.7	1481.81	1398.63	1242.39
902	INPP5F	1114.81	-0.444142	0.183173	-2.42471	0.0153204	0.267404	1463.71	1226.92	992.292	1028.85	1002.47	974.599
903	ZFP36	618.594	0.480417	0.198162	2.42437	0.0153351	0.267404	504.81	445.288	712.235	724.359	671.846	653.025
904	AC068790.7	20.4447	1.97364	0.815965	2.41877	0.0155729	0.269839	5.89732	6.34615	40.5654	21.7497	25.0617	23.0479
905	DDX39A	8125.77	0.479938	0.198533	2.41742	0.0156311	0.269839	4951.39	7180.67	8971.98	10728.3	8102.63	8819.68
906	DOCK3	109.036	0.925674	0.382913	2.41745	0.0156296	0.269839	44.8196	83.5576	142.759	138.063	108.922	136.093
907	KIF1B	3376.88	-0.411827	0.170336	-2.41774	0.0156171	0.269839	4506.73	3857.4	2951.91	2659.13	3297.54	2988.55
908	MRPL42	3658.52	-0.387228	0.160142	-2.41802	0.0156051	0.269839	4654.16	4495.19	3049.43	2756.53	3379.47	3616.33
909	OBSCN	10114.1	-0.43438	0.17952	-2.41968	0.0155343	0.269839	12454	11478.1	9764.56	9279.54	10150.9	7557.53
910	PDZD7	142.754	-0.855061	0.353759	-2.41707	0.0156461	0.269839	196.97	170.288	158.361	128.607	132.056	70.2414
911	RCAN1	1192.52	0.451818	0.18683	2.41833	0.0155919	0.269839	936.494	996.345	1240.37	1337.13	1189.47	1455.31
912	SLC11A2	4861.35	-0.437404	0.18092	-2.41766	0.0156208	0.269839	6389.15	5389.99	4578.43	4113.52	4835.94	3861.08
913	ZHX3	2762.62	-0.441744	0.182568	-2.41961	0.0155372	0.269839	3766.03	3156.15	2467.47	2090.81	2743.29	2351.99
914	AC022893.1	28.1864	-1.52246	0.630183	-2.4159	0.0156963	0.27041	45.9991	40.1923	27.3036	25.5322	12.5308	17.5603
915	LAPTM4A	6495.25	0.547689	0.226799	2.41487	0.0157409	0.27088	3899.31	5748.55	6315.72	8903.18	6156.5	7948.25
916	INSL4	701.622	0.777295	0.322137	2.41293	0.0158248	0.27173	300.763	620.865	643.586	1062.9	616.903	964.721
917	RPS6KA3	5115.14	-0.419183	0.173706	-2.41317	0.0158144	0.27173	6845.6	5417.49	4727.43	4530.55	4798.35	4371.43
918	PRNP	5013.71	-0.387939	0.160863	-2.41161	0.0158823	0.271891	6313.67	5904.03	3966.05	4561.76	4662.43	4674.34
919	SPATC1L	172.214	-0.743533	0.308325	-2.41153	0.0158859	0.271891	201.688	252.788	128.717	178.726	148.442	122.922
920	VAMP4	612.116	-0.489879	0.203108	-2.41191	0.015869	0.271891	842.137	699.134	525.79	508.753	566.779	530.103
921	C16orf74	456.155	-0.58599	0.243128	-2.41022	0.015943	0.272276	559.066	719.23	342.466	264.779	477.136	374.255
922	SLC37A1	1894.49	0.549597	0.228007	2.41044	0.0159332	0.272276	1201.87	1634.13	1882.39	2495.54	1726.36	2426.62
923	SLC35F3	247.896	0.638912	0.265211	2.40907	0.0159932	0.272837	150.971	195.673	277.717	322.463	265.075	275.478
924	SH3BP1	110.812	-0.87331	0.362685	-2.4079	0.0160445	0.273416	160.407	173.461	81.1308	68.0859	113.741	68.0463
925	AC108062.1	72.4541	-1.0107	0.419842	-2.40734	0.0160693	0.273543	109.69	95.1922	71.7696	56.7383	60.7264	40.6083
926	MYL12B	17062.5	0.41467	0.172298	2.4067	0.0160972	0.273722	12546	15406.3	17260.6	19900	17673.3	19588.6
927	GBP2	54.8487	-1.4038	0.583434	-2.40611	0.0161235	0.273873	37.7428	39.1346	67.8691	155.085	10.603	18.6579
928	DCP1A	2599.82	-0.414545	0.172389	-2.40471	0.0161853	0.274628	3009.99	3217.5	2446.41	2253.46	2545.69	2125.9
929	RSAD1	1482.05	-0.496909	0.206798	-2.40287	0.0162668	0.275713	1816.37	1933.46	1367.52	1118.69	1549.97	1106.3
930	SEC14L4	493.3	-0.603506	0.251264	-2.40188	0.016311	0.276164	697.063	598.653	454.021	358.397	514.728	336.939
931	LPXN	144.796	0.762573	0.317551	2.40142	0.0163315	0.276187	81.383	110	168.502	183.454	154.226	171.213
932	MT-ND1	422405	0.403658	0.168116	2.40107	0.0163474	0.276187	394257	317362	461614	419829	449936	491434
933	DHTKD1	6559.09	-0.394999	0.164584	-2.39998	0.0163959	0.27671	8242.09	7612.2	5800.85	5643.57	6567.12	5488.7
934	APOD	47.3003	1.26407	0.526834	2.39937	0.0164232	0.276873	18.8714	19.0384	73.3298	81.3249	38.5564	52.681
935	CIPC	618.326	-0.468413	0.195316	-2.39824	0.0164743	0.277438	787.881	726.634	533.591	567.383	544.609	549.858
936	PTGFRN	10326.3	0.530136	0.221094	2.39778	0.0164946	0.277483	7940.15	8743.93	9039.07	12140.1	9338.36	14756.2
937	LINC01133	44.8784	1.76574	0.736589	2.39719	0.0165215	0.277639	7.07678	42.3077	15.6021	34.9886	37.5925	131.703
938	ANKRD13B	3455.51	-0.391473	0.163511	-2.39418	0.0166577	0.278714	3999.56	4503.65	2738.17	3009.02	3296.57	3186.1
939	CBS	1368	-0.464549	0.193995	-2.39464	0.0166365	0.278714	1614.69	1826.63	1202.92	1070.46	1403.45	1089.84
940	MYPN	12967.2	0.458439	0.191509	2.39382	0.016674	0.278714	9716.42	11152.3	13066	15191.7	12015.1	16661.5
941	THAP7-AS1	59.6814	-1.10746	0.462502	-2.39449	0.0166435	0.278714	79.024	84.6153	63.9685	54.847	48.1955	27.438
942	TSHZ2	670.095	-0.722707	0.301757	-2.395	0.0166205	0.278714	1089.82	628.269	756.701	505.916	653.531	386.328
943	TRPM4	476.506	-0.497606	0.20791	-2.39337	0.0166944	0.278759	568.501	616.634	411.895	422.7	437.615	401.693
944	OIP5-AS1	9582.03	-0.514748	0.215139	-2.39263	0.0167283	0.279029	14974.5	10309.3	8304.21	6209.06	9779.84	7915.32
945	VAMP1	763.605	0.5782	0.241749	2.39174	0.0167686	0.279406	622.757	419.903	1067.96	916.323	898.365	656.318
946	PRKX	2705.88	-0.40691	0.170167	-2.39123	0.0167919	0.279498	3605.62	3055.67	2388.68	2161.73	2532.19	2491.37
947	PHF7	130.857	-0.750055	0.313917	-2.38934	0.0168787	0.280647	182.817	177.692	113.895	96.4551	108.922	105.362
948	NTN4	1503.45	0.509568	0.213339	2.38854	0.0169157	0.280964	1243.15	1040.77	1562.55	1922.48	1355.26	1896.52
949	ADA	1029.76	-0.471561	0.197462	-2.38811	0.0169351	0.28099	1167.67	1514.61	795.706	765.967	1023.67	910.943
950	AC004890.1	569.096	0.704437	0.295244	2.38594	0.0170353	0.282356	355.018	452.692	645.926	643.034	421.229	896.675
951	FBXL19	1656.4	-0.421514	0.176826	-2.38378	0.0171358	0.283723	1769.19	2008.56	1660.84	1679.45	1514.3	1306.05
952	LIF	1472.43	0.45818	0.192304	2.38259	0.0171915	0.284048	938.853	1102.11	1759.91	2228.87	1364.9	1439.95
953	PSD2	101.291	1.05614	0.443248	2.38273	0.0171848	0.284048	53.0758	72.9807	141.199	78.4879	176.396	85.6067
954	AC008741.2	185.751	0.854938	0.358902	2.38209	0.0172147	0.284132	139.177	68.7499	286.298	245.866	228.447	145.97
955	AC022966.1	71.7608	1.00488	0.4222	2.38011	0.0173077	0.284456	43.6401	43.3653	95.9528	72.8141	77.1128	97.6794
956	BTN2A1	2285.86	0.396393	0.166596	2.37936	0.0173427	0.284456	1724.38	1880.58	2543.14	2821.78	2402.06	2343.21
957	DNHD1	2068.08	-0.616463	0.259074	-2.37949	0.0173367	0.284456	3339.06	2088.94	1847.29	1594.35	2229.52	1309.34
958	GABRA1	81.7744	1.01761	0.427452	2.38064	0.0172827	0.284456	55.4348	63.4615	81.1308	50.1188	149.406	91.0943
959	GDF11	708.364	-0.52748	0.221656	-2.37972	0.0173257	0.284456	1035.57	775.288	627.204	556.981	699.799	555.346
960	MIA3	5526.17	-0.374103	0.157226	-2.37939	0.0173413	0.284456	6934.06	6402.21	4717.29	4814.24	5384.4	4904.82
961	AL390195.2	228.116	-0.911579	0.383263	-2.37847	0.0173849	0.284851	430.504	169.231	236.372	214.66	200.493	117.435
962	CHRNB1	169.05	-0.743886	0.313063	-2.37616	0.017494	0.286037	206.406	267.596	131.838	125.77	169.648	113.045
963	COASY	10069.4	-0.405869	0.170836	-2.37578	0.0175117	0.286037	10615.2	13504.6	9056.23	9034.62	9462.71	8742.86
964	FAM216A	862.813	-0.442845	0.186343	-2.3765	0.0174779	0.286037	1103.98	1123.27	702.874	608.045	806.793	831.921
965	NEK7	4455.26	0.491377	0.207246	2.37098	0.0177409	0.28894	3559.62	3407.88	4531.62	5436.47	3891.31	5904.66
966	PAPSS2	7479.78	0.510399	0.215257	2.37112	0.0177343	0.28894	5471.53	6117.69	7039.66	9740.07	6692.43	9817.33
967	SLC7A6OS	680.209	0.456521	0.192551	2.37091	0.0177445	0.28894	541.374	511.923	820.669	762.184	722.933	722.169
968	C12orf66	693.513	-0.451387	0.19045	-2.37011	0.0177828	0.289265	827.983	884.23	617.842	578.73	633.289	619.002
969	ELAVL2	351.131	0.557228	0.235275	2.36841	0.0178647	0.289699	237.072	262.307	395.513	476.601	356.647	378.645
970	LINC00470	306.068	-0.641009	0.270572	-2.36909	0.0178318	0.289699	359.736	425.192	306.581	242.083	299.776	203.041
971	TRPV2	24.9259	-1.65119	0.697103	-2.36865	0.0178531	0.289699	53.0758	31.7307	14.0419	23.6409	10.603	16.4628
972	SPATS2L	2635.66	0.441199	0.186327	2.36788	0.0178905	0.289818	1854.12	2378.75	2670.3	3162.21	2780.88	2967.7
973	MTMR11	244.072	-0.631367	0.266985	-2.3648	0.0180398	0.290287	300.763	315.192	230.131	221.279	231.339	165.726
974	RPLP0P6	596.165	0.528593	0.223423	2.36589	0.0179869	0.290287	441.119	426.25	791.026	666.675	533.042	718.876
975	RPRD1A	3374.57	-0.369152	0.156066	-2.36536	0.0180126	0.290287	3979.51	4066.82	2995.6	2975.92	3190.54	3039.04
976	SH3RF3	1478.64	-0.410207	0.173406	-2.36559	0.0180013	0.290287	1900.12	1699.71	1264.55	1299.31	1413.09	1295.08
977	SLC45A4	2707.59	-0.491797	0.207912	-2.36541	0.0180102	0.290287	3901.66	3148.75	2284.92	1897.9	2930.29	2082
978	SPINK5	353.027	0.70757	0.299076	2.36585	0.0179885	0.290287	172.202	306.73	344.026	511.59	364.358	419.253
979	ZNF664	7138.57	-0.468464	0.198113	-2.36462	0.0180485	0.290287	9998.31	8750.28	6027.86	4505.96	7671.76	5877.23
980	COQ8A	3911.29	-0.396269	0.167806	-2.36146	0.0182029	0.292342	4401.76	4621.05	4041.72	3548.03	3673.46	3181.71
981	SNTB2	2273.56	-0.449692	0.190447	-2.36125	0.0182134	0.292342	3165.68	2300.48	2113.3	2060.54	2044.45	1956.88
982	CNOT11	3433.33	-0.387578	0.164258	-2.35957	0.0182962	0.292948	3770.74	4299.51	3242.89	3117.77	3215.61	2953.43
983	KLHL13	3041.69	0.400252	0.169645	2.35935	0.0183069	0.292948	2511.08	2925.57	2948.79	2688.45	3431.52	3744.74
984	ZNF75A	89.315	-1.05342	0.446479	-2.3594	0.0183047	0.292948	160.407	95.1922	94.3926	63.3577	81.9324	40.6083
985	TXNIP	3577.86	-1.34705	0.571038	-2.35895	0.0183268	0.292968	5929.16	4648.55	4270.29	2461.5	2880.16	1277.51
986	MESP2	34.3071	-1.32411	0.561484	-2.35823	0.0183624	0.29324	57.7937	57.1153	23.4031	21.7497	26.0256	19.7554
987	KLF16	1110	-0.457815	0.194231	-2.35706	0.0184204	0.293867	1389.41	1291.44	967.329	1061.01	1096.93	853.872
988	ITGA1	16911.5	0.436403	0.185225	2.35607	0.0184693	0.294052	12968.2	10476.4	20339.7	25959.7	14811.4	16913.9
989	LRRC49	128.031	-0.750135	0.318372	-2.35616	0.0184648	0.294052	159.228	181.923	112.335	111.585	94.4632	108.655
990	FBXL4	1027.1	-0.43843	0.186268	-2.35376	0.0185847	0.29559	1346.95	1122.21	964.989	906.867	912.823	908.748
991	KCTD14	84.0902	-0.881055	0.374467	-2.35283	0.0186314	0.296034	115.587	120.577	74.89	65.249	64.582	63.6562
992	AC020898.1	112.231	0.907083	0.385956	2.35022	0.0187623	0.297516	73.1267	66.6345	152.9	118.205	93.4993	169.018
993	DDR2	6456.13	-0.405199	0.172424	-2.35001	0.0187729	0.297516	6836.17	7977.11	5884.32	6852.09	5225.36	5961.74
994	PRELID3B	18634.4	-0.354168	0.15072	-2.34984	0.0187813	0.297516	21875.5	23065.1	16365.8	15342	17966.3	17191.6
995	AL390879.2	127.467	-0.933708	0.397561	-2.34859	0.0188446	0.298218	240.611	130.096	124.037	76.5967	116.633	76.8265
996	MPP2	503.474	-0.574064	0.244571	-2.34722	0.0189139	0.299015	583.834	743.557	421.256	381.092	531.115	359.987
997	POU6F1	798.43	-0.532859	0.22709	-2.34647	0.0189523	0.299321	1055.62	1052.4	704.434	521.992	849.205	606.929
998	LINC00963	1399.44	-0.464316	0.197946	-2.34567	0.018993	0.299664	1862.37	1630.96	1306.67	1065.73	1409.24	1121.67
999	CD63	15036.1	0.426505	0.182194	2.34094	0.0192353	0.303183	11074	13435.9	14343	18422	15662.6	17279.4
1000	CD37	285.679	-0.660345	0.282352	-2.33873	0.0193494	0.304371	465.888	281.346	257.434	237.355	252.545	219.504
1001	FRG1EP	95.1655	0.914091	0.390848	2.33874	0.019349	0.304371	64.8705	53.9423	119.356	108.748	85.788	138.288
1002	GRB10	2854.72	-0.399429	0.170837	-2.33807	0.0193835	0.304603	3159.78	3843.65	2448.75	2365.99	2713.41	2596.74
1003	SPAG1	964.197	0.459516	0.1966	2.33732	0.0194228	0.304916	759.574	802.788	1027.4	1045.88	937.885	1211.66
1004	ARHGDIB	3673.64	0.490262	0.209839	2.33637	0.0194719	0.305093	2499.28	3413.17	3409.83	4412.35	3673.46	4633.74
1005	BOK	859.301	-0.459148	0.196523	-2.33635	0.0194728	0.305093	948.288	1084.13	746.56	898.356	767.273	711.194
1006	FOXO4	870.432	-0.55473	0.237554	-2.33517	0.0195345	0.305756	1191.26	1068.27	801.947	624.121	938.849	598.149
1007	FAM199X	3883.06	-0.412887	0.176874	-2.33435	0.0195772	0.30612	5186.1	4245.57	3666.49	3116.82	3658.04	3425.36
1008	APEH	7474.71	-0.386949	0.165889	-2.33258	0.0196701	0.306766	8507.47	9620.76	6412.46	6444.52	7528.14	6334.89
1009	TMEM231	407.256	-0.500768	0.21464	-2.33306	0.0196451	0.306766	488.298	529.903	347.146	358.397	357.611	362.182
1010	TUFT1	1955.37	0.605979	0.259804	2.33245	0.019677	0.306766	1223.1	1602.4	1781.76	2822.73	1639.61	2662.59
1011	AL359510.2	23.5592	1.89028	0.811509	2.32934	0.0198411	0.309019	12.9741	2.11538	42.9057	28.3691	30.8451	24.1455
1012	ZNF721	683.056	0.576079	0.247426	2.32829	0.0198967	0.309579	599.167	352.211	924.423	805.683	689.196	727.657
1013	LMO4	3989.31	0.398998	0.171442	2.32731	0.0199488	0.309777	3146.81	3830.96	4034.7	3721.08	4405.07	4797.27
1014	SLC12A8	78.2929	-1.42722	0.613188	-2.32754	0.0199365	0.309777	49.5375	192.5	29.644	107.803	37.5925	52.681
1015	STAG3L2	680.436	0.46815	0.201198	2.32681	0.0199751	0.30988	474.144	566.923	759.821	840.672	704.619	736.437
1016	DHODH	1255.75	-0.455197	0.19567	-2.32635	0.02	0.309961	1515.61	1532.59	1239.59	1024.13	1242.48	980.087
1017	SLC23A2	1331.52	-0.443163	0.190602	-2.32507	0.0200683	0.310408	1712.58	1511.44	1285.61	1109.23	1301.28	1068.99
1018	U62317.3	194.281	0.651623	0.28023	2.32531	0.0200553	0.310408	160.407	132.211	196.586	217.497	243.869	215.114
1019	TCAIM	2036.9	-0.387773	0.166809	-2.32466	0.0200901	0.310441	2511.08	2330.09	1915.16	1765.51	1909.51	1790.06
1020	C18orf54	350.687	-0.669673	0.288313	-2.32273	0.0201936	0.310665	549.63	399.807	334.665	224.116	356.647	239.26
1021	C8orf4	5989.34	-0.382828	0.164828	-2.3226	0.0202008	0.310665	7806.87	6862.3	4673.6	5343.8	5804.67	5444.8
1022	STS	3893.97	-0.399622	0.171967	-2.32383	0.0201348	0.310665	4670.67	3960	3795.21	4396.27	3377.54	3164.15
1023	TIMM8A	698.69	-0.45452	0.195641	-2.32324	0.0201662	0.310665	971.878	863.076	538.272	480.384	692.088	646.44
1024	TMEM65	1864.68	-0.415982	0.179106	-2.32255	0.0202033	0.310665	2500.46	2197.88	1591.41	1377.79	1870.95	1649.57
1025	RSBN1	1625.91	-0.435829	0.187693	-2.32203	0.0202312	0.31079	1973.24	1870	1695.95	1375.9	1544.18	1296.17
1026	C6orf120	445.181	-0.497236	0.21421	-2.32126	0.0202729	0.311128	522.502	595.48	388.492	372.581	414.481	377.547
1027	DNER	1197.91	0.631353	0.272638	2.31572	0.0205735	0.315281	692.345	1153.94	958.748	1520.59	1199.1	1662.74
1028	RCAN3	860.932	-0.432547	0.186802	-2.31554	0.0205835	0.315281	927.058	996.345	854.214	962.659	715.222	710.096
1029	FAM46A	7998.88	0.399664	0.172666	2.31467	0.0206312	0.315703	6941.14	5859.61	9523.51	8784.03	9203.42	7681.55
1030	APOBEC3B	559.061	-0.564758	0.244044	-2.31416	0.0206589	0.315765	595.629	939.23	407.994	373.527	556.176	481.812
1031	ARHGAP12	3062.52	-0.367367	0.158786	-2.3136	0.0206899	0.315765	3711.77	3457.59	2855.18	2793.41	2839.68	2717.46
1032	DHRS11	1053.32	-0.572815	0.247714	-2.3124	0.0207556	0.315765	1381.15	1400.38	987.612	681.805	1156.69	712.291
1033	FAM86JP	95.8178	-0.823716	0.356158	-2.31278	0.0207345	0.315765	127.382	143.846	74.89	75.651	82.8963	70.2414
1034	GADD45B	1624.22	0.392491	0.169716	2.31264	0.0207424	0.315765	1383.51	1298.84	1812.18	1730.52	1833.36	1686.89
1035	TP53I11	226.538	0.689344	0.29797	2.31347	0.020697	0.315765	193.432	120.577	295.659	243.975	232.302	273.283
1036	BFSP1	84.4209	-0.976681	0.422473	-2.31182	0.0207877	0.315949	101.434	102.596	73.3298	125.77	61.6903	41.7058
1037	DDX11-AS1	55.9278	-1.23794	0.536036	-2.30943	0.0209198	0.31765	99.0749	48.6538	71.7696	53.9014	42.4121	19.7554
1038	RHBDF2	3559.34	-0.461551	0.199953	-2.3083	0.0209826	0.317772	3571.41	5056.82	2889.51	3571.67	3152.95	3113.67
1039	SH3D21	732.306	-0.539274	0.233634	-2.30819	0.0209884	0.317772	1032.03	821.826	698.193	567.383	750.886	523.518
1040	TNFAIP8L1	526.895	-0.495229	0.214536	-2.30838	0.0209782	0.317772	668.756	739.326	343.246	411.352	538.826	459.861
1041	CACNA1G	31.8948	-1.71636	0.744178	-2.30638	0.0210895	0.318822	82.5624	38.0769	11.7016	22.6953	30.8451	5.48761
1042	MAN2B1	2141.4	-0.400396	0.173616	-2.30622	0.0210982	0.318822	2447.39	2781.73	1782.54	1875.2	2125.42	1836.15
1043	FAH	891.063	-0.55027	0.238766	-2.30465	0.0211865	0.319303	960.083	1410.96	570.256	784.879	734.5	885.7
1044	KRT8P36	79.286	1.06981	0.464318	2.30404	0.0212203	0.319303	37.7428	45.4807	86.5915	130.498	56.8707	118.532
1045	MCM3AP-AS1	683.747	0.505484	0.219436	2.30356	0.0212473	0.319303	597.988	450.576	851.094	714.902	691.124	796.801
1046	MTCO2P12	2662.32	0.521856	0.226536	2.30363	0.0212433	0.319303	2148.98	2002.21	3127.44	2733.84	2211.21	3750.23
1047	NACC2	3450.46	0.413266	0.17927	2.30526	0.0211518	0.319303	2637.28	2891.73	3468.34	4341.42	3446.94	3917.05
1048	ZNF225	201.968	0.622256	0.270137	2.30348	0.0212517	0.319303	145.074	148.077	221.55	245.866	228.447	222.797
1049	CLCA2	311.712	3.19164	1.38745	2.30036	0.0214277	0.319514	7.07678	22.2115	333.885	1238.79	27.9534	240.357
1050	FADS2	2684.72	-0.500487	0.217459	-2.30152	0.0213621	0.319514	3025.32	3602.5	2660.15	2136.2	2819.44	1864.69
1051	LINC01914	24.6773	-1.56707	0.680911	-2.30144	0.021367	0.319514	41.2812	31.7307	29.644	20.804	12.5308	12.0727
1052	MAPRE2	30.6096	2.74262	1.19117	2.30245	0.02131	0.319514	1.17946	2.11538	22.623	135.226	3.85564	18.6579
1053	NALCN	520.893	0.497827	0.216206	2.30256	0.0213036	0.319514	356.198	356.442	642.806	763.13	464.605	542.176
1054	SLC25A20	601.259	0.528508	0.229739	2.30047	0.0214217	0.319514	432.863	592.307	510.968	591.024	658.351	822.044
1055	SLC46A3	25.5071	1.68801	0.733805	2.30036	0.0214281	0.319514	9.43571	7.40384	32.7644	49.1732	20.2421	34.0232
1056	ZC2HC1A	347.314	-0.534003	0.232073	-2.30101	0.0213909	0.319514	380.967	463.269	316.722	339.484	288.209	295.233
1057	MORF4	57.194	1.12321	0.488448	2.29956	0.0214733	0.319886	43.6401	30.673	61.6282	45.3906	59.7624	102.069
1058	GAA	5675.26	-0.377618	0.164287	-2.29853	0.0215318	0.320453	6528.33	7877.68	4214.12	4342.37	5568.51	5520.53
1059	GNG7	66.0059	-1.22588	0.533418	-2.29816	0.0215528	0.320463	109.69	93.0768	65.5287	41.6081	67.4737	18.6579
1060	ACBD4	448.386	-0.649069	0.282623	-2.29659	0.0216422	0.321489	745.421	468.557	383.811	319.626	473.28	299.623
1061	SLC16A13	171.692	-0.722829	0.314814	-2.29605	0.021673	0.321644	169.843	273.942	158.361	158.867	140.731	128.41
1062	FANCM	643.817	-0.465597	0.202904	-2.29467	0.0217522	0.321908	850.393	757.307	514.869	576.839	624.614	538.883
1063	NUP210	18940.7	-0.351794	0.153272	-2.29522	0.0217203	0.321908	22143.2	21214.1	17967.4	18345.4	17961.5	16012.8
1064	TTYH3	1688.61	-0.391749	0.170704	-2.2949	0.021739	0.321908	2102.98	2013.84	1408.87	1467.63	1469	1669.33
1065	DISP2	187.507	0.784332	0.341968	2.29359	0.0218143	0.322332	89.6392	114.231	223.89	345.158	135.911	216.212
1066	PCBP1	4633.63	-0.385064	0.167897	-2.29346	0.0218218	0.322332	5091.74	6198.07	3980.87	3885.63	4471.58	4173.87
1067	RPL4P3	171.738	0.900994	0.39336	2.29051	0.021992	0.324542	95.5365	132.211	210.628	165.487	121.453	305.111
1068	AC138028.6	143.711	0.815221	0.356498	2.28675	0.0222105	0.326733	126.203	97.3076	159.141	86.9987	215.916	176.701
1069	CORO2A	621.158	-0.510838	0.223355	-2.28712	0.0221891	0.326733	653.423	890.576	495.366	603.317	531.115	553.151
1070	NOV	1314.04	0.657138	0.28744	2.28617	0.0222442	0.326733	715.934	1194.13	1216.18	1743.76	1081.51	1932.74
1071	PLCG2	142.974	-0.71881	0.314293	-2.28707	0.0221917	0.326733	217.021	174.519	120.136	108.748	132.056	105.362
1072	VHL	2683.67	-0.421034	0.184155	-2.28631	0.0222363	0.326733	3701.16	2976.34	2395.7	2042.58	2643.04	2343.21
1073	ABHD11	752.026	0.465443	0.204117	2.28028	0.0225913	0.327482	516.605	662.115	830.811	873.769	774.984	853.872
1074	ACACB	2198.66	-0.532519	0.233571	-2.2799	0.0226138	0.327482	2972.25	2821.92	1927.64	1465.74	2505.2	1499.21
1075	ALDH1B1	1913.3	-0.458581	0.201255	-2.27861	0.0226904	0.327482	2160.78	2779.61	1309.01	1634.06	1632.86	1963.47
1076	ALKBH5	4126.71	-0.367243	0.161082	-2.27985	0.0226168	0.327482	5071.69	4773.36	3706.27	3577.35	4058.06	3573.53
1077	BLM	2516.09	-0.40178	0.175913	-2.28397	0.0223732	0.327482	3241.17	2922.4	2191.31	2077.57	2567.86	2096.27
1078	CAVIN1	14178.1	0.39302	0.172172	2.28272	0.0224467	0.327482	11245	11436.8	14651.1	17950.1	13613.3	16172
1079	LINC01278	1970.72	-0.484227	0.211952	-2.28461	0.0223357	0.327482	2897.94	2023.36	1841.05	1545.17	1937.46	1579.33
1080	METTL22	992.373	0.412185	0.180621	2.28205	0.0224866	0.327482	813.83	850.384	1085.9	989.137	1083.44	1131.54
1081	OLR1	4095.5	1.12758	0.494805	2.27884	0.0226763	0.327482	2324.72	2325.86	3863.86	5897	3225.24	6936.34
1082	OPTN	1543.72	0.517124	0.226758	2.28051	0.0225772	0.327482	1362.28	1074.61	1440.85	1896.95	1427.55	2060.05
1083	P4HA1	2815.66	-0.428448	0.187764	-2.28184	0.0224986	0.327482	3274.19	3535.86	2153.87	2869.07	2373.15	2687.83
1084	PARP16	864.163	-0.526977	0.231245	-2.27887	0.0226751	0.327482	1122.85	1046.06	869.816	642.088	890.653	613.514
1085	PRPF40B	382.405	-0.511488	0.224403	-2.27932	0.0226478	0.327482	484.759	491.826	326.864	306.387	373.997	310.599
1086	SLC9B2	878.155	-0.489613	0.214378	-2.28388	0.0223787	0.327482	901.11	1294.61	734.858	773.532	746.067	818.751
1087	SPTLC2	2092.16	-0.409088	0.179152	-2.28347	0.0224027	0.327482	2663.23	2307.88	2000.97	1838.32	2034.81	1707.74
1088	ST6GAL1	1879.89	-0.385009	0.168571	-2.28396	0.022374	0.327482	2258.67	2050.86	1780.98	1889.38	1708.05	1591.41
1089	VTI1B	1424.5	-0.407535	0.178679	-2.28082	0.0225592	0.327482	1619.4	1935.57	1117.89	1193.39	1334.05	1346.66
1090	ZADH2	1930.38	-0.490415	0.214977	-2.28124	0.0225341	0.327482	2892.04	2165.09	1621.84	1304.98	2061.8	1536.53
1091	ZWINT	7362.87	0.350906	0.15377	2.28202	0.022488	0.327482	6241.72	6085.96	8159.11	7968.89	8222.16	7499.36
1092	ZSWIM8	3970.57	0.350768	0.154051	2.27695	0.022789	0.328604	3247.06	3305.29	4502.76	4412.35	4168.91	4187.04
1093	HIBCH	627.933	-0.488108	0.214472	-2.27585	0.0228547	0.32925	770.19	893.749	516.429	400.95	626.542	559.736
1094	AL161729.4	69.3696	1.02345	0.450303	2.27281	0.0230375	0.330975	41.2812	25.3846	120.136	94.5638	72.2933	62.5587
1095	GM2A	1328.08	-0.479532	0.21098	-2.27288	0.0230334	0.330975	1404.74	1815	1043.78	1394.82	1077.65	1232.52
1096	KRT8P37	41.96	1.41156	0.620913	2.27336	0.0230047	0.330975	11.7946	24.3269	46.8062	71.8685	28.9173	68.0463
1097	C1QTNF6	7555.06	0.374149	0.164673	2.27208	0.0230819	0.331311	5551.73	6528.07	8332.29	9260.63	7598.51	8059.1
1098	MTMR10	1022.57	0.400721	0.176411	2.27152	0.0231156	0.331492	843.316	834.518	1134.27	1108.29	1098.86	1116.18
1099	AL354920.1	48.9473	1.13782	0.501333	2.26959	0.0232322	0.331654	21.2303	34.9038	53.0471	60.5208	63.6181	60.3637
1100	CARD14	2289.06	0.406077	0.178908	2.26976	0.0232222	0.331654	1690.17	1976.82	2756.11	2452.04	2609.31	2249.92
1101	DNAH17-AS1	1588.78	-0.452275	0.199224	-2.27019	0.0231961	0.331654	2060.52	1776.92	1614.04	1277.56	1555.75	1247.88
1102	GOLGA8B	1826.07	-0.513758	0.226294	-2.27031	0.0231886	0.331654	2790.61	1955.67	1621.06	1266.21	1911.43	1411.41
1103	TMEM241	345.117	-0.542642	0.239008	-2.27039	0.0231841	0.331654	423.427	481.25	241.832	302.604	290.137	331.451
1104	AC005034.3	627.218	-0.532834	0.234874	-2.2686	0.0232929	0.331927	977.775	681.153	535.931	422.7	610.155	535.59
1105	AL139100.1	60.1419	1.26048	0.555623	2.26859	0.0232935	0.331927	12.9741	43.3653	85.0313	83.2161	46.2677	89.9968
1106	NEU3	1847.18	-0.375113	0.165384	-2.26814	0.0233209	0.332017	2111.24	2288.84	1644.46	1645.41	1665.64	1727.5
1107	CAST	17061.9	-0.353669	0.155961	-2.26767	0.0233492	0.33212	18895	21208.8	14857.9	16023.8	15258.7	16127
1108	AJUBA	2036.16	0.408903	0.180613	2.26397	0.0235759	0.333537	1594.63	1568.56	2171.81	2681.83	1972.16	2227.97
1109	AP000648.3	367.329	-0.649633	0.286796	-2.26514	0.0235042	0.333537	613.321	363.846	344.806	260.05	350.863	271.088
1110	CLDN7	55.9438	-1.11727	0.493176	-2.26546	0.0234844	0.333537	77.8446	64.5192	64.7486	63.3577	44.3399	20.8529
1111	COL12A1	26780.5	0.402661	0.177842	2.26415	0.0235651	0.333537	25011.7	20201.9	26814.5	28885.5	26748.5	33021.1
1112	POLN	238.203	-0.623726	0.27546	-2.2643	0.0235555	0.333537	340.865	282.404	221.55	180.617	230.375	173.408
1113	RBMXL1	3377.44	-0.420975	0.185882	-2.26474	0.0235287	0.333537	4320.37	3778.07	3336.51	2782.07	3363.08	2684.54
1114	SPTSSA	3480.59	-0.438026	0.193515	-2.26353	0.0236033	0.333625	4480.78	4323.84	3084.53	2496.48	3733.23	2764.66
1115	AC120498.9	54.329	1.07873	0.476966	2.26165	0.0237189	0.333804	28.3071	24.3269	81.9109	80.3792	53.979	57.0711
1116	CCND1	9911.36	0.469281	0.207531	2.26126	0.0237432	0.333804	7107.45	8312.4	9679.53	13019.5	8897.86	12451.4
1117	NUCKS1	28223.1	-0.40972	0.181111	-2.26226	0.0236812	0.333804	34965.2	30789.4	28623.6	25464.1	28200.2	21296.3
1118	PIM2	1309.12	-0.436307	0.192943	-2.26133	0.0237391	0.333804	1365.82	1823.46	1147.53	1160.3	1186.57	1171.06
1119	RTL8B	744.73	-0.529725	0.234157	-2.26227	0.0236809	0.333804	878.7	1014.33	665.429	599.534	800.046	510.347
1120	SMCR8	4032.09	-0.434146	0.191991	-2.26128	0.0237417	0.333804	5360.66	4703.55	3668.05	3012.8	4238.31	3209.15
1121	AC012313.8	60.1071	-1.31255	0.581001	-2.25912	0.0238761	0.335373	147.433	66.6345	42.9057	17.9671	62.6542	23.0479
1122	ADGRB2	1487.2	0.411612	0.182305	2.25782	0.0239567	0.335607	1259.67	1025.96	1775.52	1823.19	1584.67	1454.22
1123	FAM86B1	157.35	-0.685848	0.303753	-2.25791	0.023951	0.335607	186.355	257.019	112.335	112.531	139.767	136.093
1124	KDM1A	7916.28	-0.342161	0.151506	-2.25839	0.0239211	0.335607	8942.69	9502.3	7118.45	7383.54	7293.91	7256.81
1125	AC012181.1	673.138	-0.707047	0.313203	-2.25747	0.0239788	0.33561	1218.39	653.653	628.764	392.44	714.258	431.326
1126	ALCAM	1009.32	0.582177	0.258004	2.25646	0.0240418	0.33561	746.6	638.846	1119.45	1476.14	747.995	1326.9
1127	CES3	1630.56	0.460829	0.204265	2.25603	0.0240685	0.33561	1317.46	1171.92	2158.55	1710.66	1951.92	1472.87
1128	OPA3	2281.31	-0.390603	0.173157	-2.25577	0.0240848	0.33561	2758.76	3069.42	1784.88	1629.33	2387.61	2057.85
1129	PNPLA3	461.101	-0.593441	0.26297	-2.25668	0.0240278	0.33561	641.628	578.557	440.759	297.876	482.919	324.866
1130	RPL3P6	21.5016	1.81669	0.805268	2.25601	0.02407	0.33561	16.5125	4.23077	18.7225	17.0215	23.1339	49.3885
1131	EEF1A1P13	1190.34	0.498834	0.221352	2.25358	0.0242225	0.336933	962.442	902.211	1335.54	1305.93	1023.67	1612.26
1132	RMI2	327.532	-0.643175	0.285383	-2.25372	0.0242137	0.336933	485.939	356.442	306.581	278.018	337.369	200.846
1133	HCP5	61.897	-1.08524	0.481841	-2.25227	0.0243052	0.337654	69.5883	145.961	29.644	24.5866	58.7985	42.8033
1134	IQCD	52.6854	-1.055	0.468501	-2.25186	0.0243308	0.337654	68.4089	63.4615	63.1884	57.6839	33.7369	29.6331
1135	SDAD1P1	33.7506	-1.30065	0.57762	-2.25174	0.0243387	0.337654	60.1526	56.0576	24.9633	14.1846	24.0978	23.0479
1136	DNM1	60.6381	-1.01983	0.453192	-2.25032	0.0244284	0.338073	104.972	88.8461	44.4659	30.2604	56.8707	38.4132
1137	GINS3	1360.15	-0.458119	0.203616	-2.24992	0.0244541	0.338073	1437.77	1917.59	1189.66	1173.54	1359.11	1083.25
1138	NAPA	1890.56	0.46208	0.205377	2.24991	0.0244548	0.338073	1250.23	1805.48	1912.82	2163.62	1971.2	2240.04
1139	OGDHL	138.274	-0.782449	0.347723	-2.25021	0.0244359	0.338073	196.97	172.404	141.199	104.966	133.984	80.1191
1140	FRYL	2642.9	-0.388539	0.172766	-2.24894	0.0245164	0.338627	3248.24	2720.38	2511.94	2818	2290.25	2268.58
1141	MTCO1P40	1404.08	0.585937	0.26063	2.24815	0.0245663	0.33902	1225.46	1009.04	1492.34	1342.81	1134.52	2220.29
1142	AKR1A1	2225.5	-0.485526	0.216103	-2.24673	0.0246573	0.339626	2499.28	2958.36	2201.45	1796.71	2336.52	1560.68
1143	MTA1	5174.38	-0.365363	0.162661	-2.24617	0.0246932	0.339626	6366.74	5918.84	4772.68	4452.06	5101.98	4433.99
1144	NEXN	1597.89	0.447269	0.19906	2.2469	0.0246461	0.339626	1185.36	1298.84	1692.83	2021.77	1453.58	1934.93
1145	TBL1XR1	4888.72	-0.441822	0.196705	-2.24612	0.0246966	0.339626	7200.62	4928.84	4377.16	3896.97	4566.04	4362.65
1146	RNF213	14900.5	-0.368045	0.163942	-2.24496	0.0247705	0.340346	19724.2	16465.1	12657.2	12517.4	14783.5	13255.9
1147	RPL41P2	204.659	0.865036	0.385502	2.24392	0.0248373	0.340847	96.716	181.923	189.565	250.594	159.045	350.109
1148	RPL7AP11	323.254	0.778905	0.347148	2.24372	0.0248503	0.340847	225.277	202.019	463.382	314.897	215.916	518.03
1149	CAVIN2	162.466	0.690955	0.308063	2.2429	0.0249033	0.340981	86.1008	86.7307	239.492	283.691	150.37	128.41
1150	FBN2	38.7463	1.38063	0.615544	2.24295	0.0249001	0.340981	14.1536	14.8077	42.1256	86.053	42.4121	32.9256
1151	TEC	329.963	-0.539566	0.240783	-2.24088	0.0250339	0.342471	480.042	370.192	273.817	271.398	305.56	278.77
1152	HSD17B1P1	108.767	-0.879776	0.392728	-2.24016	0.0250802	0.342807	182.817	110	121.696	79.4336	90.6076	68.0463
1153	AL354702.1	56.2581	1.12122	0.500733	2.23916	0.0251456	0.342915	29.4866	34.9038	66.3088	66.1946	46.2677	94.3868
1154	EPS8L2	4484.45	0.385545	0.172156	2.23951	0.025123	0.342915	3254.14	3762.21	4898.27	5825.13	4414.71	4752.27
1155	HS2ST1	3631.12	-0.419817	0.187527	-2.2387	0.0251752	0.342915	5039.85	3688.17	3435.58	3099.8	3343.81	3179.52
1156	ZNF770	2827.94	-0.426984	0.190707	-2.23895	0.0251589	0.342915	3986.59	3133.94	2501.79	2050.14	2829.08	2466.13
1157	FAM135A	694.548	-0.450674	0.201406	-2.23763	0.0252449	0.343033	967.16	863.076	482.104	515.373	605.336	734.242
1158	TRIT1	1893.27	-0.383975	0.17159	-2.23775	0.0252377	0.343033	2296.42	2225.38	1809.06	1564.09	1798.66	1666.04
1159	ZNF488	72.8173	-0.932966	0.416956	-2.23757	0.0252493	0.343033	113.228	114.231	33.5445	56.7383	58.7985	60.3637
1160	SCD	61985.8	-0.628408	0.280985	-2.23645	0.0253224	0.343729	67340.3	85486.8	71543.3	48683.3	67834.2	31026.9
1161	MRPL50	1873.02	-0.428601	0.191679	-2.23603	0.0253497	0.343804	2189.08	2766.92	1440.07	1159.35	1872.88	1809.81
1162	PDE1C	38.8191	1.45311	0.650077	2.2353	0.0253979	0.343865	9.43571	13.75	53.0471	92.6725	21.206	42.8033
1163	PER1	2858.44	-0.363712	0.162695	-2.23555	0.0253816	0.343865	3249.42	3358.17	2571.22	2836.91	2663.28	2471.62
1164	LRRC61	1164.94	-0.488911	0.218804	-2.23447	0.0254522	0.344305	1147.62	1756.83	993.853	1021.29	1099.82	970.209
1165	HIST1H2BK	851.08	0.608723	0.272615	2.2329	0.0255555	0.345108	484.759	566.923	892.439	1557.47	639.073	965.819
1166	NFATC2IP	2209.72	-0.469997	0.210465	-2.23314	0.0255397	0.345108	3271.83	2477.11	1847.29	1513.02	2372.18	1776.89
1167	INF2	12135.2	0.363814	0.163079	2.23091	0.0256874	0.346059	9344.89	9707.49	13315.6	15925.5	11756.8	12760.9
1168	SECTM1	232.201	0.595253	0.266829	2.23084	0.0256918	0.346059	218.201	188.269	208.288	164.541	290.137	323.769
1169	WNT7B	3872.22	0.584876	0.262116	2.23136	0.025657	0.346059	2456.82	3858.46	3136.02	4307.38	3509.6	5965.03
1170	EEF2	184917	-0.33269	0.14919	-2.22998	0.0257486	0.346517	217030	204935	175583	176892	173846	161216
1171	PLEKHA7	1069.87	0.62817	0.281733	2.22966	0.0257698	0.346517	511.887	1017.5	1078.88	1444.93	999.575	1366.41
1172	Z82246.1	410.444	-0.594213	0.266555	-2.22923	0.0257985	0.346607	449.376	601.826	397.853	317.734	419.301	276.575
1173	MYCL	177.539	-0.671796	0.301418	-2.22879	0.0258281	0.346709	232.354	181.923	182.544	208.986	147.478	111.947
1174	SATB2	920.548	0.409994	0.184008	2.22813	0.0258718	0.347	818.548	750.961	890.879	977.79	1022.71	1062.4
1175	ANXA2P2	154.296	0.920951	0.413415	2.22767	0.0259027	0.347118	74.3062	132.211	126.377	200.475	122.417	269.99
1176	ACSBG2	45.8482	1.32837	0.596582	2.22664	0.0259714	0.347566	34.2044	10.5769	65.5287	52.9557	40.4842	71.3389
1177	AHR	987.2	-0.50175	0.22542	-2.22585	0.0260241	0.347566	1205.41	1077.79	849.533	1177.32	682.449	930.698
1178	FAM178B	20.0175	-1.89698	0.85225	-2.22584	0.0260247	0.347566	23.5893	50.7692	7.02094	18.9128	15.4226	4.39009
1179	NUDT19	1222.7	-0.387183	0.173959	-2.22571	0.0260338	0.347566	1468.43	1570.67	1003.21	970.224	1202	1121.67
1180	PPP1R26	2257.19	-0.421437	0.189366	-2.22552	0.0260464	0.347566	2850.76	2180.96	2281.8	2473.79	2018.43	1737.38
1181	NDUFA3	3059.29	0.417069	0.187502	2.22434	0.0261255	0.348325	2165.49	2789.13	3129	3654.89	3094.15	3523.04
1182	FBLN1	15595.9	0.336418	0.151303	2.22348	0.0261837	0.348544	14132.3	12930.3	16130.2	16213	16752.8	17416.6
1183	GCNT2	1591.51	-0.389978	0.175394	-2.22344	0.0261862	0.348544	2049.91	1853.08	1266.89	1400.49	1409.24	1569.46
1184	AC055811.1	40.7688	1.25413	0.56418	2.22293	0.0262207	0.348709	23.5893	14.8077	51.4869	63.3577	37.5925	53.7785
1185	C14orf93	508.221	-0.555475	0.250066	-2.22131	0.0263298	0.349142	553.168	742.499	469.623	402.842	523.403	357.792
1186	PEX11A	715.233	-0.553393	0.249149	-2.22113	0.026342	0.349142	951.827	857.788	732.518	517.264	747.995	484.007
1187	POU2F1	3127.69	-0.402961	0.181353	-2.22197	0.0262856	0.349142	4352.22	3298.94	2621.15	2708.31	2981.38	2804.17
1188	SRPX2	415.525	-0.609329	0.274266	-2.22167	0.0263056	0.349142	474.144	283.461	543.733	695.989	263.148	232.675
1189	AC103739.1	123.818	0.782998	0.352834	2.21917	0.0264754	0.349432	87.2803	62.4038	190.345	145.628	115.669	141.58
1190	ARPP19	7816.74	-0.371927	0.167671	-2.2182	0.0265414	0.349432	10455.9	9483.26	6246.29	5307.87	8178.78	7228.28
1191	CCDC68	961.774	0.478625	0.215743	2.2185	0.0265209	0.349432	769.01	838.749	955.627	965.496	906.076	1335.68
1192	CCT8P1	130.078	0.83863	0.377835	2.21957	0.0264481	0.349432	96.716	76.1538	145.879	152.248	103.138	206.334
1193	COL27A1	2066.01	0.416406	0.187716	2.21828	0.0265358	0.349432	1580.48	1850.96	2195.99	2187.26	2001.08	2580.27
1194	MTAP	4171.27	-0.447012	0.201315	-2.22045	0.0263879	0.349432	5912.65	4129.23	4001.93	3618.96	4042.64	3322.2
1195	QPRT	221.578	-0.797541	0.359408	-2.21904	0.026484	0.349432	364.454	210.481	248.853	175.889	217.844	111.947
1196	RNF157	31.9254	-1.62634	0.732716	-2.2196	0.0264459	0.349432	70.7678	30.673	35.8848	21.7497	26.9895	5.48761
1197	ENC1	640.971	0.543909	0.245333	2.21702	0.0266217	0.350196	526.041	393.461	722.376	863.367	542.682	797.898
1198	PRR7	310.059	-0.563721	0.254359	-2.21624	0.0266751	0.350607	340.865	483.365	246.513	231.681	290.137	267.795
1199	PPP1R3F	164.887	-0.748419	0.337841	-2.2153	0.0267395	0.350979	250.046	221.057	123.256	115.368	184.107	95.4844
1200	SLC27A1	527.24	-0.518377	0.234012	-2.21518	0.0267481	0.350979	695.883	600.769	512.528	450.124	532.079	372.06
1201	LRRFIP1	6111.15	-0.371862	0.167903	-2.21474	0.0267779	0.351077	6852.68	7745.47	4992.67	5793.92	5339.1	5943.08
1202	ZNF385A	2347.01	-0.485547	0.219306	-2.21402	0.0268275	0.351436	2337.7	3451.25	1762.26	2395.3	1986.62	2148.95
1203	C6orf223	592.34	-1.4223	0.643054	-2.21179	0.026981	0.351982	862.188	1208.94	377.57	332.865	579.31	193.164
1204	COX19	1220.47	0.384295	0.173737	2.21194	0.0269708	0.351982	968.339	1027.02	1374.54	1348.48	1337.91	1266.54
1205	IL1RAP	4591.23	0.381304	0.172361	2.21224	0.0269502	0.351982	3678.75	3710.38	4770.34	5762.72	4458.09	5167.13
1206	OPHN1	1423.95	-0.421616	0.190575	-2.21234	0.0269431	0.351982	1897.76	1450.09	1397.95	1299.31	1278.15	1220.44
1207	SMAD6	8894.97	0.373797	0.168903	2.21308	0.0268921	0.351982	6298.33	7935.86	10114	10576	9069.43	9376.13
1208	ZNF703	1005	-0.500342	0.226256	-2.2114	0.0270084	0.352049	1014.34	1277.69	852.654	1264.32	768.237	852.774
1209	SNX16	247.556	0.600103	0.27162	2.20935	0.0271504	0.353606	194.611	170.288	250.413	316.789	244.833	308.404
1210	EFEMP2	69.7741	-0.919814	0.416513	-2.20837	0.0272186	0.35391	117.946	88.8461	54.6073	48.2275	60.7264	48.2909
1211	LANCL1	6228.36	-0.489087	0.221449	-2.20857	0.0272043	0.35391	9335.45	6384.22	5761.85	4690.36	6530.49	4667.76
1212	ADCY3	2212.51	-0.41298	0.187199	-2.2061	0.027377	0.355675	2982.86	2651.63	1836.36	1573.54	2361.58	1869.08
1213	POMT1	652.371	0.453084	0.205465	2.20517	0.0274425	0.356232	539.015	511.923	751.24	674.24	791.37	646.44
1214	SLC7A8	141.699	-0.760811	0.345065	-2.20484	0.0274657	0.356239	132.1	229.519	130.277	144.683	113.741	99.8744
1215	GPC2	70.1675	-0.947317	0.429981	-2.20316	0.0275833	0.357177	110.87	96.2499	57.7277	49.1732	67.4737	39.5108
1216	SUN2	2605.56	0.39741	0.180372	2.20328	0.0275754	0.357177	2013.34	2100.57	2669.52	3430.77	2616.05	2803.07
1217	IDH2	1771.8	-0.413959	0.18804	-2.20144	0.027705	0.358458	1976.78	2279.32	1507.94	1672.83	1780.34	1413.61
1218	GOLGA8UP	40.3276	-1.1789	0.53567	-2.2008	0.0277505	0.358752	58.9732	56.0576	41.3455	34.9886	30.8451	19.7554
1219	FOXP1	1088.22	-0.407299	0.185137	-2.19999	0.0278078	0.359198	1282.08	1342.21	944.706	980.626	896.437	1083.25
1220	ANK3	171.449	-0.7518	0.342145	-2.19731	0.027998	0.361357	166.304	181.923	166.162	307.332	98.3189	108.655
1221	GBA2	4215.19	0.341561	0.155468	2.19698	0.0280219	0.36137	3491.21	3661.73	4662.68	4411.4	4491.82	4572.27
1222	ZFP36L2	5602.15	-0.362116	0.164857	-2.19655	0.0280523	0.361467	7017.81	5853.26	5340.59	5388.24	5176.2	4836.78
1223	AC013248.2	107.551	0.877621	0.399731	2.19553	0.0281255	0.361521	61.3321	74.0384	141.199	119.15	83.8602	165.726
1224	AC018645.3	319.312	-0.638353	0.290793	-2.19521	0.0281484	0.361521	495.375	339.519	326.083	219.388	309.415	226.089
1225	ATF4P3	95.7788	0.908434	0.413757	2.19557	0.0281224	0.361521	53.0758	85.673	87.3717	86.9987	92.5354	169.018
1226	MT-TP	6208.15	-0.4738	0.215789	-2.19567	0.0281157	0.361521	6152.08	7746.53	5207.19	8134.38	4724.13	5284.57
1227	LRRC37BP1	551.896	-0.508619	0.231796	-2.19425	0.0282172	0.362109	758.395	593.365	500.047	510.644	549.429	399.498
1228	PLEKHG5	1249.62	0.395274	0.180228	2.19319	0.0282935	0.362793	980.134	902.211	1536.02	1604.75	1324.41	1150.2
1229	HEXA-AS1	35.1788	1.32743	0.605366	2.19277	0.0283238	0.362886	16.5125	10.5769	57.7277	58.6295	34.7008	32.9256
1230	TTF2	6204.28	-0.379919	0.173292	-2.19236	0.0283532	0.362968	7786.82	7232.49	5625.33	5040.25	6410.97	5129.81
1231	BAIAP2	2248.22	0.41118	0.187763	2.18989	0.0285323	0.364963	1659.5	1952.5	2293.51	2779.23	2195.79	2608.81
1232	PRICKLE3	1760.63	-0.383823	0.175328	-2.18917	0.0285848	0.365338	1881.24	2262.4	1606.23	1637.84	1624.19	1551.9
1233	ZNF195	1365.76	-0.397251	0.181574	-2.18782	0.0286827	0.366291	1801.04	1608.75	1193.56	1002.38	1276.22	1312.64
1234	AC139530.1	159.648	0.692177	0.316495	2.187	0.0287423	0.366415	110.87	87.7884	225.45	213.714	185.071	134.995
1235	CES1P2	25.9961	1.64111	0.750485	2.18673	0.0287622	0.366415	7.07678	11.6346	21.8429	56.7383	27.9534	30.7306
1236	ZMYM2	2344.74	-0.380617	0.174017	-2.18724	0.0287253	0.366415	3123.22	2538.46	2071.96	1986.79	2195.79	2152.24
1237	NEGR1	1533.87	0.567017	0.259354	2.18627	0.0287961	0.366551	1612.33	956.153	1700.63	1130.98	2136.03	1667.13
1238	ADGRA2	333.889	-0.635466	0.290846	-2.18489	0.0288968	0.367096	481.221	326.827	337.785	338.538	325.802	193.164
1239	FLJ21408	25.2958	1.517	0.694364	2.18473	0.0289089	0.367096	9.43571	10.5769	41.3455	33.0973	29.8812	27.438
1240	SCNN1A	1205.14	-0.575916	0.263553	-2.1852	0.0288742	0.367096	1576.94	1291.44	1395.61	1043.98	1251.16	671.683
1241	TRIM52	961.82	0.485407	0.222442	2.18218	0.0290965	0.369181	858.649	608.172	1248.95	1003.32	1112.35	939.478
1242	C1QTNF2	26.9719	1.48523	0.681085	2.18069	0.0292067	0.369636	18.8714	7.40384	30.4241	32.1517	35.6647	37.3157
1243	HPRT1	2837.37	-0.346729	0.159032	-2.18025	0.0292389	0.369636	3399.21	3309.52	2595.41	2444.47	2582.32	2693.32
1244	INPP5A	1232.6	0.514341	0.23599	2.17951	0.029294	0.369636	778.446	1088.36	1194.34	1666.21	1147.05	1521.16
1245	LAMP1	18993.6	0.435391	0.199722	2.17999	0.0292582	0.369636	13072	17510.1	18834.1	23188	18118.6	23238.9
1246	NFKBIZ	501.403	0.543946	0.249429	2.18076	0.0292008	0.369636	411.633	309.904	620.183	614.665	423.157	628.88
1247	NR2F1-AS1	226.643	0.580338	0.266275	2.17947	0.0292967	0.369636	169.843	147.019	266.796	302.604	225.555	248.04
1248	PLK3	621.623	0.554867	0.254437	2.18077	0.0292008	0.369636	326.711	505.576	720.816	952.257	541.718	682.658
1249	CNTNAP1	193.086	-0.739467	0.339721	-2.17669	0.0295035	0.370553	271.277	224.231	217.649	149.411	192.782	103.167
1250	GOLGB1	11417	0.365932	0.16802	2.1779	0.0294133	0.370553	10071.4	8041.63	13761	13287.2	12035.4	11305.6
1251	MLYCD	432.698	0.472784	0.217189	2.17683	0.0294933	0.370553	320.814	365.961	461.041	494.569	458.821	494.982
1252	ORC2	2299.96	-0.400028	0.183746	-2.17707	0.0294757	0.370553	2948.66	2686.54	2167.13	1727.68	2285.43	1984.32
1253	SMPDL3A	537.493	0.47809	0.21965	2.1766	0.0295106	0.370553	364.454	410.384	616.282	753.673	497.378	582.784
1254	ZNF546	393.999	0.517944	0.237903	2.17713	0.0294712	0.370553	351.48	267.596	431.398	427.428	400.987	485.104
1255	USP6	77.3708	0.870971	0.400216	2.17625	0.0295364	0.370582	50.7169	57.1153	85.0313	73.7598	86.7519	110.85
1256	PIGN	1547.86	-0.369675	0.169929	-2.17546	0.0295953	0.371025	1947.29	1815	1278.59	1334.3	1399.6	1512.38
1257	OSMR	8887.78	-0.462011	0.212456	-2.17462	0.0296583	0.371519	10118.6	11366	6619.96	9623.76	6584.47	9013.94
1258	NFE2L2	3770.72	0.363071	0.167086	2.17296	0.0297834	0.37279	3048.91	3482.98	3908.32	3781.61	3920.22	4482.28
1259	IGFBP7	1598.73	0.373228	0.171834	2.17202	0.0298541	0.373377	1216.03	1332.69	1807.5	1934.78	1709.98	1591.41
1260	FAM162A	1893.08	-0.376863	0.173627	-2.17053	0.0299664	0.374485	2161.96	2432.69	1726.37	1498.84	1795.77	1742.86
1261	AC073107.2	20.2007	1.75348	0.808405	2.16906	0.0300784	0.374672	8.25624	5.28846	23.4031	38.7712	20.2421	25.243
1262	ALX1	120.972	0.774218	0.357037	2.16845	0.0301241	0.374672	54.2553	90.9614	167.722	163.595	117.597	131.703
1263	C12orf75	76.2049	-0.865802	0.39909	-2.16944	0.0300494	0.374672	89.6392	114.231	64.7486	76.5967	54.9429	57.0711
1264	ISG20	1323.91	-0.449956	0.207449	-2.169	0.0300827	0.374672	1815.19	1471.25	945.486	1305.93	1173.08	1232.52
1265	MARCKS	6605.4	-0.359804	0.165823	-2.1698	0.0300217	0.374672	6958.83	7303.36	6420.26	7835.56	5488.51	5625.89
1266	SYT14	68.4377	1.37852	0.635653	2.16867	0.0301076	0.374672	31.8455	32.7884	50.7068	126.715	26.9895	141.58
1267	CELSR3	1243.51	-0.487268	0.224876	-2.16683	0.0302475	0.374995	1648.89	1475.48	1192.78	916.323	1333.09	894.48
1268	CROCCP3	95.9641	0.823781	0.380227	2.16655	0.0302692	0.374995	70.7678	51.8269	133.398	103.075	99.2828	117.435
1269	DENND1C	30.9553	-1.51869	0.700834	-2.16697	0.0302369	0.374995	49.5375	59.2307	28.8638	10.402	28.9173	8.78017
1270	ENSA	6259.46	-0.404429	0.186664	-2.16662	0.0302638	0.374995	6826.73	9391.24	4803.1	4281.85	6326.14	5927.71
1271	NT5DC2	6709.39	-0.405282	0.187037	-2.16686	0.0302458	0.374995	6845.6	9036.91	6288.42	6092.74	6619.17	5373.46
1272	FUT8	974.327	-0.391143	0.180566	-2.1662	0.030296	0.375032	1080.39	1148.65	916.622	1000.48	856.916	842.896
1273	AC002075.2	120.232	0.940183	0.434202	2.16531	0.0303639	0.375335	62.5116	103.654	113.115	121.987	89.6437	230.479
1274	C16orf62	95.9665	-0.879733	0.406345	-2.16499	0.0303885	0.375335	100.254	167.115	89.712	72.8141	55.9068	89.9968
1275	CALM2P3	107.665	0.882797	0.407769	2.16494	0.030392	0.375335	74.3062	79.3268	96.7329	111.585	88.6798	195.359
1276	NABP2	3301.38	-0.43577	0.201344	-2.1643	0.0304412	0.375354	3487.67	5163.65	2481.51	2278.99	3356.34	3040.13
1277	NLRC5	1244.05	0.444042	0.20516	2.16437	0.0304357	0.375354	944.75	1251.25	1105.41	1173.54	1324.41	1664.94
1278	DARS	2827.48	-0.362216	0.167412	-2.16362	0.0304933	0.375408	3119.68	3588.75	2395.7	2641.17	2566.89	2652.71
1279	SEMA4C	2291.12	-0.415642	0.192085	-2.16384	0.0304763	0.375408	2880.25	2518.36	2171.81	2130.52	2333.63	1712.13
1280	ERCC6L2	1054.27	-0.421658	0.194968	-2.16271	0.0305637	0.375981	1283.26	1189.9	1013.36	993.865	1042.95	802.288
1281	LIMD1	4684.43	0.360473	0.16675	2.16175	0.0306372	0.376162	4228.38	3526.34	5271.16	5126.3	5179.09	4775.32
1282	OLFM2	387.557	-0.510389	0.236118	-2.16159	0.0306501	0.376162	426.966	579.615	295.659	315.843	345.08	362.182
1283	TMEM38B	1042.5	-0.413254	0.191155	-2.16188	0.0306276	0.376162	1414.18	1199.42	815.209	863.367	899.328	1063.5
1284	TAF11	986.209	-0.459261	0.212534	-2.16088	0.0307043	0.376535	1128.75	1182.5	959.528	966.442	999.575	680.463
1285	BLZF1	1574.17	0.414607	0.191911	2.16042	0.0307403	0.376683	1239.62	1351.73	1570.35	1827.92	1517.2	1938.22
1286	DYRK2	4360.63	-0.395384	0.183062	-2.15983	0.0307856	0.376865	5833.63	4305.86	4132.99	4183.5	3967.46	3740.35
1287	EFEMP1	34034.6	0.422719	0.195739	2.15961	0.0308031	0.376865	27449.6	28239.3	32551.4	41317.8	31025.4	43624.3
1288	ZZEF1	4441.29	0.33184	0.153823	2.15729	0.0309834	0.378777	3744.8	3846.82	4755.51	4745.21	4676.89	4878.48
1289	ABHD12	1715.76	0.479253	0.222338	2.15552	0.0311214	0.379701	1167.67	1600.29	1618.72	2047.31	1634.79	2225.77
1290	EBPL	931.039	-0.420784	0.195224	-2.15539	0.0311313	0.379701	1035.57	1289.33	783.224	740.434	821.252	916.43
1291	NLGN4X	911.476	-0.402972	0.18692	-2.15586	0.0310948	0.379701	1140.54	1053.46	751.24	864.313	808.721	850.579
1292	AC083843.2	319.646	-0.559154	0.259514	-2.15462	0.0311915	0.380084	442.299	382.884	302.68	230.736	320.018	239.26
1293	NIPSNAP1	3421.24	-0.363085	0.168534	-2.15437	0.0312111	0.380084	3961.82	4167.3	3141.48	2937.15	3443.09	2876.6
1294	ACSL4	9273.64	-0.389076	0.180761	-2.15243	0.0313634	0.380335	9918.11	10298.7	8631.07	11355.2	7134.87	8303.85
1295	CORIN	24.892	-1.40251	0.651323	-2.15333	0.0312926	0.380335	38.9223	47.5961	14.0419	16.0758	17.3504	15.3653
1296	GAS6	93.1691	0.816658	0.379441	2.15226	0.0313766	0.380335	45.9991	64.5192	134.178	119.15	96.391	98.7769
1297	NTSR1	166.954	-0.702456	0.326322	-2.15264	0.0313466	0.380335	155.689	240.096	162.262	200.475	137.839	105.362
1298	PRADC1	854.991	0.417171	0.193738	2.15328	0.0312967	0.380335	649.884	728.749	926.764	982.518	844.386	997.647
1299	SPTBN5	216.44	0.653626	0.303665	2.15246	0.0313613	0.380335	133.279	171.346	207.508	306.387	210.132	269.99
1300	FHL2	3984.03	0.349547	0.162453	2.15167	0.031423	0.380605	3399.21	3439.61	3970.73	4380.19	4100.48	4613.98
1301	FEM1A	163.906	0.685997	0.318999	2.15047	0.0315181	0.381463	134.459	87.7884	223.89	180.617	182.179	174.506
1302	ADGRG2	3790.2	0.504258	0.234563	2.14978	0.031573	0.381541	2519.33	3015.48	3944.99	5409.05	2988.12	4864.21
1303	TMEM139	1040.72	0.395708	0.184058	2.1499	0.0315628	0.381541	835.06	924.422	1020.38	1148.95	1118.14	1197.4
1304	CEP72	3406.49	0.363701	0.169289	2.1484	0.0316823	0.38209	2690.36	2888.55	3560.39	4120.14	3376.58	3802.91
1305	TJP2	5046.03	0.386976	0.180158	2.14798	0.0317155	0.38209	4047.92	4431.73	4860.83	5845.93	4953.54	6136.24
1306	YES1	5522.23	-0.364588	0.169673	-2.14877	0.0316528	0.38209	7293.8	5815.19	4941.18	4902.19	4993.06	5187.98
1307	ZNRD1ASP	163.315	0.684533	0.318674	2.14807	0.0317084	0.38209	140.356	89.9038	172.403	208.04	186.999	182.189
1308	CASC19	28560.7	-0.530245	0.24692	-2.14743	0.0317588	0.382219	46877.8	28139.9	25460.3	18943	30935.7	21007.7
1309	PCNP	6762.41	-0.328183	0.15284	-2.14723	0.0317747	0.382219	7675.95	8296.53	5909.29	5969.81	6434.1	6288.8
1310	GCLM	2018.38	0.410045	0.19101	2.14672	0.0318158	0.382421	1743.25	2159.81	1690.49	1329.57	2555.33	2631.86
1311	FAM157A	36.7189	-1.21378	0.565936	-2.14473	0.0319747	0.384038	63.691	43.3653	39.7853	27.4235	24.0978	21.9504
1312	TSPAN14	5625.86	-0.404304	0.188547	-2.14431	0.032008	0.384145	6673.4	6256.24	4751.61	6303.62	4393.5	5376.76
1313	LINC01411	82.0543	-1.14755	0.535521	-2.14287	0.0321238	0.385241	37.7428	135.384	86.5915	154.139	35.6647	42.8033
1314	C1GALT1	1110.69	-0.390416	0.182375	-2.14073	0.0322959	0.386128	1371.72	1392.98	898.68	890.791	961.983	1148.01
1315	MCF2L	230.967	-0.764351	0.357032	-2.14084	0.0322866	0.386128	251.226	408.269	182.544	156.03	267.003	120.727
1316	PNMA1	1095.4	-0.428045	0.19987	-2.14162	0.0322243	0.386128	1378.79	1345.38	1006.33	817.977	1131.63	892.285
1317	SNAP25	1910.74	0.413211	0.192974	2.14128	0.0322512	0.386128	1914.27	1451.15	1965.86	1652.97	2279.65	2200.53
1318	AC063944.1	104.263	0.853438	0.398725	2.14042	0.0323209	0.386134	60.1526	50.7692	177.864	137.117	127.236	72.4364
1319	ANKRD34A	275.199	-0.728718	0.340554	-2.1398	0.0323706	0.386435	383.326	362.788	294.879	160.758	296.884	152.555
1320	COBL	7246.84	0.327692	0.153176	2.13931	0.0324104	0.386617	6056.54	6427.59	7808.84	7519.71	7615.86	8052.51
1321	ATXN2	8602.9	0.368733	0.172483	2.13779	0.0325338	0.387795	7444.77	7407.01	8531.22	9056.37	8377.35	10800.7
1322	ADGRD2	242.573	-0.851098	0.39825	-2.13709	0.0325904	0.387968	424.607	299.327	222.33	108.748	286.281	114.142
1323	BORCS6	219.108	-0.620929	0.29056	-2.13701	0.0325976	0.387968	271.277	259.134	262.895	176.834	190.854	153.653
1324	CLCN4	72.7369	1.33999	0.627279	2.1362	0.032663	0.388265	23.5893	39.1346	60.8481	153.193	27.9534	131.703
1325	PRRT1	1296.49	-0.48699	0.227981	-2.13609	0.0326718	0.388265	1585.2	1574.9	1268.45	1096.94	1399.6	853.872
1326	TMEM268	1195.85	-0.396568	0.185695	-2.13559	0.032713	0.388461	1266.74	1566.44	1086.68	1102.61	1105.61	1047.04
1327	B4GALT4	1555.35	0.485352	0.227397	2.13438	0.0328114	0.389336	1073.31	1291.44	1504.04	2151.33	1388.03	1923.95
1328	KRT8P49	19.7857	1.79339	0.840383	2.13402	0.0328413	0.389397	7.07678	10.5769	14.822	24.5866	14.4587	47.1934
1329	GPR1	117.832	1.05394	0.494023	2.13337	0.0328941	0.389729	28.3071	92.0191	131.057	204.258	79.0407	172.311
1330	CDK11B	2229.22	0.407744	0.191221	2.13232	0.0329807	0.390462	1677.2	2004.32	2162.45	2645.89	2214.1	2671.37
1331	SLC25A37	4115.42	-0.381318	0.178881	-2.13169	0.0330322	0.390778	5523.43	4434.9	3731.24	3358.91	4094.69	3549.38
1332	RNMT	2384.32	-0.348326	0.163481	-2.13067	0.0331161	0.391476	2902.66	2887.5	2095.36	1872.36	2297	2251.02
1333	CXCL2	59.4613	1.05478	0.495318	2.1295	0.0332128	0.392209	18.8714	46.5384	78.0104	76.5967	66.5098	70.2414
1334	NOG	1150.74	-0.489795	0.230024	-2.12932	0.0332279	0.392209	1561.61	1438.46	957.968	811.357	1319.59	815.458
1335	TAF1C	5518.96	0.346739	0.162915	2.12834	0.033309	0.392872	4466.63	5010.28	6096.51	5488.48	6278.91	5772.96
1336	BMP4	65.6954	0.999157	0.470184	2.12503	0.0335839	0.394342	50.7169	28.5577	67.8691	88.89	62.6542	95.4844
1337	KIF15	1871.64	-0.385955	0.181568	-2.12568	0.0335299	0.394342	2244.52	2284.61	1713.11	1522.48	1922.04	1543.12
1338	PHF1	1673.86	0.373947	0.175949	2.12531	0.0335609	0.394342	1342.23	1387.69	1852.75	1923.43	1925.89	1611.16
1339	SMG1P7	347.958	0.544269	0.256004	2.12602	0.0335019	0.394342	334.968	272.884	344.806	249.648	484.847	400.595
1340	TXLNG	10465.6	-0.320241	0.150643	-2.12583	0.0335176	0.394342	12435.1	12798.1	8881.48	8468.19	9859.84	10350.7
1341	ZNF496	2823.48	-0.464245	0.218417	-2.1255	0.0335447	0.394342	3908.74	3170.96	2714.76	2016.1	3013.18	2117.12
1342	AC005674.2	38.9689	1.17421	0.552875	2.12382	0.0336848	0.394938	16.5125	27.5	43.6858	46.3363	48.1955	51.5835
1343	AL137077.2	24.3491	1.5302	0.720407	2.12408	0.0336637	0.394938	15.333	6.34615	31.2042	31.206	35.6647	26.3405
1344	VASH2	74.3226	-0.981934	0.462431	-2.12342	0.0337188	0.395042	139.177	90.9614	64.7486	34.9886	73.2572	42.8033
1345	AC026271.1	141.057	0.741856	0.349471	2.12279	0.033771	0.39536	102.613	116.346	127.937	132.389	131.092	235.967
1346	L1CAM	59367.6	-0.357478	0.168488	-2.12168	0.0338645	0.396159	59764.6	70095.3	56955.4	68031.1	52756.7	48602.6
1347	TNFRSF11A	1197.17	-0.392901	0.185349	-2.1198	0.0340232	0.39772	1396.48	1399.33	1014.14	1243.51	1026.56	1103.01
1348	BOLA3-AS1	73.405	-0.974854	0.460175	-2.11844	0.0341376	0.397988	120.305	97.3076	66.3088	46.3363	76.1489	34.0232
1349	DPAGT1	2240.75	-0.407512	0.192375	-2.11831	0.0341485	0.397988	2275.18	3136.05	2025.93	1927.21	2133.13	1947
1350	FRMD3	1065.41	-0.422639	0.199524	-2.11823	0.0341552	0.397988	1506.17	1112.69	904.921	915.377	952.344	1000.94
1351	IMPAD1	8333.04	-0.33532	0.158306	-2.11817	0.0341604	0.397988	10032.5	10238.5	6358.63	7301.27	7777.79	8289.58
1352	JMY	2196.29	-0.418445	0.197563	-2.11803	0.0341724	0.397988	3156.24	2262.4	1965.86	1739.97	2129.28	1923.95
1353	FEZ2	2917.09	-0.397159	0.187606	-2.11698	0.0342615	0.39873	3893.41	3135	2786.53	2351.8	2892.7	2443.08
1354	AATK	19.0012	1.65296	0.781064	2.11629	0.0343202	0.399118	8.25624	8.46153	25.7434	18.9128	24.0978	28.5356
1355	BRCA1	5615.89	-0.387965	0.183351	-2.11597	0.0343475	0.399141	7469.54	6486.82	5106.56	3967.9	5709.24	4955.31
1356	TUG1	7116.56	0.329413	0.155748	2.11503	0.034427	0.39977	6027.06	5527.49	8273.78	8353.76	7558.99	6958.29
1357	AC116667.1	91.7987	0.951605	0.45022	2.11364	0.0345457	0.400557	57.7937	30.673	182.544	109.694	103.138	66.9488
1358	DNAJB5	525.886	-0.443678	0.20991	-2.11365	0.0345448	0.400557	581.475	666.345	485.225	504.971	492.558	424.741
1359	HIST1H3D	32.0131	1.27267	0.602279	2.1131	0.0345925	0.400805	16.5125	19.0384	38.2251	32.1517	35.6647	50.486
1360	PKN1	5093.55	-0.344277	0.162955	-2.11272	0.034625	0.400886	6016.44	5506.34	4973.94	4989.19	4877.39	4198.02
1361	IFT140	1575.94	-0.473061	0.223963	-2.11222	0.0346672	0.40108	2123.03	1701.83	1585.95	1290.8	1652.14	1101.91
1362	ABHD14A	148.223	0.641828	0.304221	2.10974	0.0348805	0.401434	104.972	132.211	143.539	138.063	185.071	185.481
1363	ARHGAP18	1565.31	0.416228	0.197223	2.11045	0.0348199	0.401434	1447.2	1235.38	1761.47	1369.28	1927.82	1650.67
1364	FRAT2	1971.37	-0.385282	0.182521	-2.11089	0.0347815	0.401434	2396.67	2390.38	1745.87	1631.23	2062.77	1601.28
1365	GJC1	1992.09	-0.526758	0.249563	-2.11072	0.0347962	0.401434	3278.91	1846.73	1856.65	1413.73	1959.63	1596.89
1366	MT-TY	20.6646	1.61902	0.767467	2.10957	0.0348955	0.401434	14.1536	8.46153	14.0419	17.9671	22.1699	47.1934
1367	P3H1	4734.17	0.427636	0.202654	2.11018	0.0348429	0.401434	3269.47	3931.44	4919.34	6597.72	4225.78	5461.27
1368	PPIC	131.781	0.839319	0.397876	2.1095	0.0349018	0.401434	79.024	97.3076	101.414	196.693	117.597	198.651
1369	SVEP1	3769.61	0.525131	0.248716	2.11137	0.0347406	0.401434	3190.45	1774.81	4794.52	5713.54	3004.51	4139.85
1370	FAM105A	1724.95	-0.397048	0.18829	-2.10871	0.0349698	0.401629	2079.39	1728.27	1710.77	1939.5	1315.74	1576.04
1371	MRPS30	11620.5	-0.32177	0.152581	-2.10885	0.0349572	0.401629	14329.3	13279.3	10199.9	9826.12	11386.7	10701.9
1372	HYKK	445.125	-0.454591	0.215771	-2.10682	0.0351328	0.403208	603.885	565.865	353.387	294.093	422.193	431.326
1373	NHP2	1942.67	-0.370345	0.175832	-2.10624	0.0351833	0.403493	2106.52	2465.48	1781.76	1765.51	1888.3	1648.48
1374	AHCY	12802.5	-0.340843	0.161966	-2.10441	0.0353425	0.403871	14440.2	17166.3	9696.69	10555.2	12327.5	12629.2
1375	ARHGAP42	813.438	0.506566	0.240634	2.10513	0.0352799	0.403871	566.142	702.307	795.706	1012.78	717.149	1086.55
1376	FAM185A	390.946	-0.465986	0.221338	-2.10531	0.0352643	0.403871	431.684	499.23	377.57	363.125	347.008	327.061
1377	MCM5	12330.7	0.352159	0.167332	2.10456	0.0353298	0.403871	11153	9591.14	13923.3	12838.9	14276.5	12201.1
1378	UST	1624.75	0.351967	0.167292	2.10391	0.0353866	0.403871	1408.28	1370.77	1697.51	1724.84	1710.94	1836.15
1379	ZNF235	185.622	0.60309	0.286667	2.1038	0.0353958	0.403871	130.92	105.769	250.413	267.616	181.215	177.798
1380	ZNF831	8767.25	-1.08007	0.513289	-2.10421	0.0353605	0.403871	16697.7	11048.6	7313.48	4419.91	8506.51	4617.27
1381	MAVS	6336.65	-0.36254	0.172389	-2.10303	0.0354633	0.404349	8034.5	7099.22	5902.27	5214.25	6422.54	5347.12
1382	FAM239A	440.195	-0.467496	0.222422	-2.10184	0.0355673	0.405241	623.936	500.288	365.089	339.484	426.048	386.328
1383	DOK1	751.009	-0.462277	0.22003	-2.10097	0.0356433	0.405813	858.649	1061.92	649.047	542.796	793.298	600.344
1384	DMD	13672.4	-0.364875	0.173742	-2.1001	0.0357205	0.406332	17771	13739.4	12619	13436.6	11731.8	12736.7
1385	RAP2C	2666.61	-0.366244	0.174413	-2.09987	0.0357405	0.406332	3295.42	3063.07	2545.48	2163.62	2638.22	2293.82
1386	RARG	3354.99	-0.372437	0.177419	-2.0992	0.0357995	0.406709	3796.69	4039.32	3242.11	2999.56	3392.96	2659.29
1387	KRAS	3500.97	-0.347738	0.165728	-2.09825	0.0358827	0.407361	4426.53	3870.09	3247.57	2942.83	3352.48	3166.35
1388	NAMPT	5048.64	-0.348505	0.166127	-2.09782	0.0359206	0.407497	5561.17	6286.92	4257.03	4880.44	4470.62	4835.68
1389	CFP	86.2583	0.872878	0.416369	2.09641	0.036046	0.407579	63.691	41.25	102.194	119.15	116.633	74.6315
1390	CHMP4C	848.872	0.432188	0.206115	2.09683	0.0360083	0.407579	662.858	658.942	911.942	1075.19	777.876	1006.43
1391	COL6A1	1903.04	0.419208	0.199904	2.09705	0.0359892	0.407579	1374.07	1875.29	1752.11	2070	2038.67	2308.09
1392	FUT11	1257.07	-0.431998	0.206078	-2.09628	0.0360572	0.407579	1763.3	1306.25	1198.24	1000.48	1210.67	1063.5
1393	GLIS3	40.8315	1.19738	0.570948	2.09718	0.0359781	0.407579	24.7687	26.4423	34.3246	41.6081	36.6286	81.2166
1394	C12orf57	614.799	0.490447	0.233994	2.09599	0.0360834	0.407582	371.531	572.211	671.67	746.108	654.495	672.781
1395	NCDN	1744.29	0.353537	0.16889	2.0933	0.0363228	0.409992	1433.05	1615.09	1748.21	1774.02	1922.04	1973.34
1396	SEMA6B	76.8672	-0.859897	0.410874	-2.09285	0.0363628	0.41015	90.8187	110	68.6492	81.3249	66.5098	43.9009
1397	AC016394.1	54.4624	0.977246	0.467214	2.09165	0.0364702	0.411067	38.9223	42.3077	33.5445	52.0101	80.9685	79.0215
1398	ABHD5	1204.91	0.488509	0.23362	2.09104	0.0365243	0.411382	797.317	1033.36	1120.23	1708.77	1160.55	1409.22
1399	CSNK2B	595.822	0.481906	0.230569	2.09008	0.036611	0.412001	423.427	537.307	633.444	637.36	561.96	781.435
1400	FOXRED2	7813.93	-0.371338	0.177687	-2.08985	0.0366316	0.412001	9679.86	10329.4	6327.42	5079.02	8444.82	7023.04
1401	RETSAT	4823.78	-0.405337	0.193986	-2.08952	0.0366606	0.412032	4943.13	7033.65	3753.86	4168.37	4757.86	4285.82
1402	SOD2	4572.5	-0.366068	0.175305	-2.08818	0.036782	0.412808	5890.24	4731.05	4430.21	4143.79	4381.94	3857.79
1403	VAMP5	149.265	0.71055	0.340257	2.08828	0.0367728	0.412808	68.4089	97.3076	201.267	257.213	156.153	115.24
1404	ZNF607	303.387	0.535435	0.256556	2.08701	0.0368872	0.413694	253.585	178.75	379.131	382.983	298.812	327.061
1405	TMEM79	670.87	0.441813	0.211798	2.08601	0.0369774	0.414147	455.273	612.403	732.518	773.532	708.474	743.022
1406	XK	343.547	-0.484089	0.232068	-2.08598	0.0369802	0.414147	425.786	413.557	306.581	315.843	330.621	268.893
1407	AC139718.1	23.4757	-1.52687	0.732516	-2.08442	0.0371224	0.414446	44.8196	21.1538	22.623	29.3148	8.67519	14.2678
1408	CELF5	290.807	-0.60545	0.290525	-2.08399	0.0371615	0.414446	423.427	265.481	321.403	282.746	264.111	187.676
1409	HCFC2	663.881	0.41956	0.201213	2.08515	0.0370556	0.414446	562.604	493.942	750.46	763.13	652.567	760.582
1410	RNASEH1-AS1	381.239	-0.469773	0.225456	-2.08366	0.0371912	0.414446	451.734	527.788	309.701	290.311	332.549	375.352
1411	RPSAP12	93.0671	0.874157	0.419502	2.0838	0.0371786	0.414446	60.1526	58.173	113.895	108.748	70.3655	147.068
1412	STAG3L3	193.901	0.618429	0.296694	2.0844	0.037124	0.414446	115.587	156.538	205.167	267.616	203.385	215.114
1413	ZDHHC11	9874.66	-0.39104	0.187578	-2.08468	0.0370987	0.414446	14065.1	11399.8	7864.23	6501.26	10774.6	8642.98
1414	AC080112.2	219.963	-0.586686	0.281685	-2.08277	0.0372723	0.415042	231.175	301.442	234.031	198.584	197.602	156.946
1415	AC092821.1	54.0524	-1.2597	0.604907	-2.08247	0.0372991	0.415042	137.997	46.5384	46.0261	17.0215	48.1955	28.5356
1416	IER5L	1024.04	-0.482713	0.231828	-2.08221	0.0373237	0.415042	923.52	1456.44	919.743	1140.44	826.071	878.017
1417	TRMT61B	662.446	-0.415961	0.199845	-2.08142	0.0373955	0.415547	806.753	777.403	637.345	566.437	639.073	547.663
1418	AC156455.1	254.725	-0.544256	0.261567	-2.08075	0.0374564	0.41593	296.045	313.077	232.471	269.507	236.158	181.091
1419	AC131235.1	181.139	0.679621	0.326674	2.08043	0.0374863	0.415969	114.408	136.442	240.272	192.91	150.37	252.43
1420	PIK3CA	1650.69	-0.367369	0.176689	-2.07918	0.037601	0.416947	2081.75	1772.69	1556.31	1506.4	1571.17	1415.8
1421	FGF7	2090.16	-0.37199	0.178959	-2.07864	0.0376505	0.417202	2332.98	2644.23	1943.24	1774.96	2099.4	1746.16
1422	KLRG1	66.19	-0.911099	0.438411	-2.07818	0.0376923	0.417372	70.7678	113.173	59.2879	55.7926	44.3399	53.7785
1423	CFH	54.0024	1.12145	0.539852	2.07734	0.0377704	0.417805	28.3071	11.6346	83.4711	114.422	43.376	42.8033
1424	FGFR3	2037.79	0.343581	0.165407	2.07718	0.0377845	0.417805	1624.12	1654.23	2330.17	2458.66	2169.76	1989.81
1425	ARHGEF11	5356.95	0.331807	0.159763	2.07688	0.037813	0.417827	4353.4	4800.86	5426.4	6038.84	5689.96	5832.23
1426	MIR600HG	412.315	-0.565362	0.27246	-2.07503	0.0379842	0.419362	642.807	397.692	404.094	327.191	398.095	304.013
1427	TFRC	61681.7	0.413501	0.199297	2.0748	0.0380052	0.419362	62833.5	42493.8	64770.5	59706.6	63725.1	76560.9
1428	AC018868.1	116.714	0.783746	0.377968	2.07358	0.0381185	0.420318	80.2035	75.0961	151.34	125.77	94.4632	173.408
1429	AC009403.1	125.465	0.678482	0.327561	2.07132	0.0383292	0.42205	75.4857	81.4422	163.042	181.562	127.236	124.02
1430	ALG9	2369.65	-0.448377	0.216461	-2.0714	0.0383217	0.42205	3457.01	2295.19	2299.75	1951.8	2322.06	1892.13
1431	MTR	4917.97	-0.400887	0.193691	-2.06973	0.0384779	0.423391	6833.81	5238.74	4551.13	3741.89	5004.62	4137.66
1432	CDHR4	107.334	-0.792135	0.382889	-2.06884	0.0385613	0.424012	89.6392	150.192	113.115	152.248	67.4737	71.3389
1433	CTSA	11407.9	0.428199	0.207015	2.06845	0.0385981	0.424121	7206.52	10071.3	11879.4	16039.9	10759.2	12490.9
1434	HMGCR	3201.8	-0.39596	0.191487	-2.06781	0.0386578	0.424481	3275.37	3543.27	3686.77	3524.39	3027.64	2153.34
1435	HSD3B7	305.393	-0.550216	0.266204	-2.06689	0.0387441	0.425132	277.174	423.077	324.523	329.082	253.508	224.992
1436	CFDP1	1137.74	-0.391827	0.189607	-2.06652	0.0387795	0.425224	1244.33	1424.71	1093.71	1029.8	1115.24	918.625
1437	TM9SF1	114.389	-0.71241	0.344838	-2.06593	0.0388353	0.425243	169.843	143.846	97.513	84.1618	110.85	80.1191
1438	ZNF594	809.511	0.510907	0.2473	2.06595	0.0388336	0.425243	763.113	448.461	1064.84	855.802	874.267	850.579
1439	ZNHIT1	2251.92	0.408081	0.197602	2.06517	0.0389073	0.425736	1562.79	2058.27	2415.98	2667.64	2132.17	2674.66
1440	TEP1	1090.59	-0.374118	0.181244	-2.06417	0.0390014	0.426469	1271.46	1250.19	1010.23	1066.68	1043.92	901.065
1441	AC008443.3	118.102	-0.79573	0.385681	-2.06318	0.0390953	0.426703	182.817	106.827	145.879	106.857	99.2828	66.9488
1442	ADNP2	1829.88	-0.341454	0.16548	-2.06341	0.0390732	0.426703	2224.47	2225.38	1465.04	1552.74	1816.01	1695.67
1443	MGA	8964.74	-0.407115	0.197333	-2.06309	0.039104	0.426703	13350.3	9259.03	7552.19	6577.86	9120.52	7928.49
1444	C22orf34	61.9651	-1.03088	0.50005	-2.06156	0.0392494	0.426882	89.6392	108.942	56.1675	19.8584	51.0873	46.0959
1445	DHCR7	2373.11	-0.464316	0.225118	-2.06254	0.039156	0.426882	2560.61	3247.11	2255.28	1966.93	2583.28	1625.43
1446	FIBCD1	1282.26	-0.446053	0.216311	-2.06209	0.0391988	0.426882	1225.46	1618.27	1151.43	1610.42	1049.7	1038.26
1447	MEX3D	620.436	-0.485137	0.23531	-2.06169	0.0392371	0.426882	872.803	661.057	578.837	515.373	639.073	455.471
1448	RGS2	5260.4	0.343487	0.166621	2.06149	0.039256	0.426882	4746.16	4983.84	4965.36	4522.04	6713.64	5631.38
1449	KLF13	7692.82	-0.326287	0.158326	-2.06086	0.0393163	0.427242	8651.36	9825.95	6367.21	6575.02	7641.88	7095.48
1450	PRDX2	8546.41	-0.401268	0.194889	-2.05895	0.0394987	0.428929	8971	13127	5984.96	6462.49	8779.3	7953.74
1451	ZBED3	2794.57	-0.398921	0.19382	-2.0582	0.0395713	0.429421	3687	3400.48	2364.5	1941.39	3075.84	2298.21
1452	AC091153.1	52.2424	1.02878	0.499954	2.05774	0.0396149	0.429598	29.4866	31.7307	70.2094	56.7383	46.2677	79.0215
1453	CHPT1	1288.48	-0.355782	0.172976	-2.05683	0.0397023	0.429658	1473.15	1600.29	1119.45	1135.71	1165.37	1236.91
1454	KDM3A	2991.34	-0.331383	0.16108	-2.05725	0.0396618	0.429658	3382.7	3431.15	2732.7	2986.32	2803.05	2612.1
1455	ZNF420	296.734	0.515138	0.250435	2.05698	0.0396885	0.429658	261.841	199.904	346.366	313.006	319.054	340.232
1456	PTPN6	530.389	-0.507202	0.246734	-2.05567	0.0398147	0.430578	502.451	749.903	542.952	505.916	500.27	380.84
1457	OAS1	3471.1	0.378826	0.18434	2.05504	0.039875	0.430935	2730.46	3155.09	3335.72	3950.87	3418.03	4236.43
1458	SLC50A1	2475.37	-0.353287	0.17196	-2.05448	0.0399295	0.431227	2750.51	3170.96	2022.03	2273.31	2410.74	2224.68
1459	AC068522.1	94.9552	0.859504	0.418729	2.05265	0.0401063	0.432014	69.5883	70.8653	81.1308	92.6725	80.9685	174.506
1460	CIB2	32.1175	-1.26051	0.613957	-2.05309	0.0400636	0.432014	45.9991	48.6538	21.8429	36.8799	25.0617	14.2678
1461	PM20D2	2078.61	-0.39895	0.194355	-2.05268	0.0401033	0.432014	2752.87	2232.79	2068.06	1637.84	2025.18	1754.94
1462	SLC38A7	3422.92	0.448799	0.21865	2.05259	0.0401121	0.432014	2325.9	3376.15	3281.12	3769.31	3259.95	4525.08
1463	ECM1	682.708	-0.535046	0.260822	-2.05138	0.0402295	0.432391	602.706	996.345	580.397	812.303	511.836	592.662
1464	LINC00665	335.111	-0.48095	0.23445	-2.0514	0.0402284	0.432391	388.043	480.192	267.576	252.485	316.163	306.208
1465	UACA	2376.62	-0.364812	0.177806	-2.05175	0.0401944	0.432391	2708.05	2352.31	2389.46	2880.41	1913.36	2016.15
1466	CXCL16	183.572	0.603472	0.294418	2.04971	0.0403928	0.432706	150.971	123.75	205.947	203.312	179.287	238.162
1467	MGST3	13174.9	0.311994	0.152177	2.05021	0.0403444	0.432706	11613	10688	14094.9	14969.4	13924.7	13759.6
1468	SELPLG	103.009	-0.947941	0.462374	-2.05016	0.0403488	0.432706	86.1008	192.5	61.6282	133.335	81.9324	62.5587
1469	SERBP1P1	299.268	0.599268	0.292365	2.04972	0.0403914	0.432706	251.226	194.615	348.707	325.299	247.725	428.033
1470	ZBTB5	2845.11	0.329783	0.160895	2.04968	0.0403961	0.432706	2373.08	2316.34	3402.03	3085.62	2962.1	2931.48
1471	OSBPL10	3583.82	0.395386	0.192942	2.04925	0.040438	0.43286	3033.58	2873.75	3468.34	4356.55	3347.66	4423.01
1472	AC080080.1	54.1613	1.02795	0.502211	2.04686	0.0406722	0.4339	21.2303	43.3653	74.1099	53.9014	66.5098	65.8513
1473	CDH5	101.016	-0.871949	0.425996	-2.04685	0.0406729	0.4339	158.048	70.8653	106.874	145.628	66.5098	58.1686
1474	LRRC58	7845.75	-0.371707	0.181541	-2.04751	0.0406085	0.4339	10835.7	8847.59	6793.15	5386.35	7909.85	7301.81
1475	PCSK1	2148.53	0.429114	0.209592	2.04738	0.0406212	0.4339	1982.68	1580.19	2573.56	1959.36	2705.7	2089.68
1476	RANP2	66.0127	1.00592	0.491366	2.0472	0.0406385	0.4339	37.7428	39.1346	72.5497	91.7269	46.2677	108.655
1477	CTXN1	946.884	-0.390973	0.191105	-2.04585	0.0407708	0.434062	1088.64	1230.09	723.937	869.987	882.942	885.7
1478	LUARIS	59.6561	1.1458	0.560037	2.04593	0.0407636	0.434062	18.8714	51.8269	48.3665	81.3249	51.0873	106.46
1479	MYB	190.374	-0.603816	0.295131	-2.04593	0.0407633	0.434062	313.737	223.173	132.618	120.096	195.674	156.946
1480	ZNF589	969.325	-0.582939	0.285093	-2.04473	0.0408815	0.434946	1398.84	1165.58	902.58	638.306	1150.91	559.736
1481	CAB39	3863.37	-0.324546	0.15879	-2.04386	0.0409671	0.435082	4450.11	4556.53	3377.85	3602.88	3430.56	3762.3
1482	MIR193BHG	227.161	-0.640187	0.313236	-2.04378	0.0409748	0.435082	343.224	243.269	208.288	192.91	238.086	137.19
1483	RIMS3	296.781	-0.614553	0.300697	-2.04376	0.0409772	0.435082	430.504	340.577	307.361	199.53	308.451	194.261
1484	AL592295.1	244.514	0.787532	0.385539	2.04267	0.0410846	0.435636	135.638	205.192	283.958	252.485	155.19	434.618
1485	CFAP52	56.3268	0.953234	0.466607	2.0429	0.041062	0.435636	29.4866	31.7307	84.2512	73.7598	53.979	64.7538
1486	APOL1	36.4851	1.15813	0.567431	2.041	0.0412504	0.436804	37.7428	24.3269	10.9215	7.5651	54.9429	83.4116
1487	PRR14	2142.14	-0.366282	0.179443	-2.04121	0.0412299	0.436804	2354.21	2675.96	2062.6	1858.18	2128.31	1773.59
1488	AC025569.1	192.617	-0.595587	0.292114	-2.03889	0.0414613	0.436899	271.277	220	184.885	155.085	185.071	139.385
1489	CTTNBP2NL	2859.05	0.366188	0.1798	2.03664	0.0416862	0.436899	2409.64	2476.06	2967.52	3002.4	2731.72	3566.94
1490	DGCR11	101.17	0.744103	0.365174	2.03767	0.0415831	0.436899	82.5624	63.4615	95.9528	121.042	132.056	111.947
1491	DUSP3	4054.19	-0.331533	0.162558	-2.03948	0.0414025	0.436899	4803.95	4818.84	3589.26	3466.71	4117.83	3528.53
1492	HERPUD2	1451.06	-0.343006	0.168327	-2.03773	0.0415765	0.436899	1674.84	1676.44	1319.16	1393.87	1335.98	1306.05
1493	HPGD	22.9429	2.00316	0.981714	2.04048	0.0413029	0.436899	1.17946	10.5769	16.3822	61.4665	9.6391	38.4132
1494	KLF4	3797.18	0.511395	0.250867	2.03851	0.041499	0.436899	2093.55	3839.42	3581.46	4809.51	3804.55	4654.59
1495	KRR1	2827.51	-0.320706	0.157491	-2.03635	0.0417156	0.436899	3380.34	3388.84	2380.88	2395.3	2770.28	2649.42
1496	METTL27	305.523	-0.480055	0.235748	-2.03631	0.0417193	0.436899	356.198	404.038	253.534	274.235	279.534	265.6
1497	PTPRF	28646.7	-0.383977	0.188481	-2.03722	0.0416282	0.436899	34603.1	32884.7	22214.2	30459.9	23361.3	28356.7
1498	RAB3IP	944.317	-0.371965	0.182639	-2.03661	0.0416887	0.436899	1207.77	1095.77	818.329	764.075	864.628	915.333
1499	RALGAPA1	1494.74	-0.339491	0.166662	-2.037	0.0416498	0.436899	1777.45	1824.52	1249.73	1269.99	1426.59	1420.19
1500	SERPINB5	4219.19	0.496586	0.243767	2.03713	0.0416372	0.436899	2495.74	3769.61	4314.76	5893.22	3514.42	5327.37
1501	SERPINB8	555.177	-0.526898	0.258679	-2.03688	0.0416621	0.436899	592.091	814.422	411.895	535.231	391.348	586.076
1502	TAF5	991.561	-0.365412	0.179434	-2.03646	0.0417038	0.436899	1258.49	1211.06	820.669	742.326	961.983	954.844
1503	ZMYND8	4618.41	-0.327547	0.16062	-2.03926	0.0414242	0.436899	5174.31	5770.76	3845.91	4196.74	4254.7	4468.01
1504	ZNF76	2395.14	0.372068	0.182727	2.03619	0.041731	0.436899	1916.63	2123.84	2791.21	2310.19	2839.68	2389.3
1505	ALPI	217.356	-0.849975	0.417507	-2.03583	0.0417672	0.436988	220.56	341.634	234.031	196.693	240.978	70.2414
1506	SPDL1	3837.42	0.393685	0.193425	2.03534	0.0418166	0.437213	2765.84	3563.36	3903.64	4474.76	3674.43	4642.52
1507	SERPINH1P1	35.917	1.36496	0.670922	2.03445	0.041906	0.437858	22.4098	22.2115	23.4031	32.1517	23.1339	92.1918
1508	SLC22A5	2482.02	0.379989	0.186813	2.03407	0.041945	0.437974	2378.98	1749.42	2732.7	2660.08	2710.52	2660.39
1509	SAMD4A	1155.7	0.414727	0.203942	2.03355	0.0419966	0.438223	935.314	994.23	1136.61	1294.58	1086.33	1487.14
1510	MIGA2	1666.83	0.388082	0.190903	2.03288	0.0420648	0.438644	1137	1535.77	1870.69	1958.42	1748.53	1750.55
1511	YBX1P1	1138.21	0.569722	0.280352	2.03216	0.0421371	0.439107	739.523	1009.04	1175.62	1307.82	843.422	1753.84
1512	KLHL22	614.543	0.425396	0.209384	2.03166	0.0421885	0.439352	497.734	525.673	631.884	658.164	770.164	603.637
1513	AL109918.1	213.872	0.582323	0.287087	2.02839	0.0425207	0.440521	155.689	125.865	319.063	261.942	235.194	185.481
1514	BACH1	2340.35	-0.436647	0.215127	-2.02972	0.0423851	0.440521	3282.45	2045.57	2472.93	2305.47	1955.77	1979.93
1515	BCAR3	5118.69	-0.331374	0.163242	-2.02995	0.0423613	0.440521	5476.25	5579.32	4971.6	5897.94	4313.5	4473.5
1516	HFE	1289.69	-0.388068	0.191319	-2.02838	0.0425214	0.440521	1407.1	1655.29	1215.4	1120.58	1291.64	1048.13
1517	ITGAV	6845.9	0.467596	0.230334	2.03008	0.0423483	0.440521	5424.35	4912.98	6800.95	9641.72	5477.9	8817.49
1518	KRT18P8	137.778	1.01437	0.499963	2.02888	0.04247	0.440521	48.358	125.865	96.7329	202.367	95.4271	257.918
1519	MIF4GD	1257.64	-0.394481	0.194415	-2.02906	0.0424517	0.440521	1315.1	1700.77	1181.86	1053.44	1197.18	1097.52
1520	PPP1CB	4480.22	-0.325671	0.16056	-2.02835	0.0425245	0.440521	5634.3	4888.65	3975.41	3986.81	4132.28	4263.87
1521	HPDL	1792.66	-0.460705	0.227205	-2.0277	0.0425905	0.440914	1867.09	2605.09	1608.57	1426.02	1944.21	1304.95
1522	CHP1	9956.75	0.317773	0.1568	2.02662	0.0427015	0.441772	8858.95	7886.15	10597.7	11527.3	10499.9	10370.5
1523	RIOX1	923.038	-0.371367	0.183311	-2.02589	0.0427765	0.442258	1053.26	1156.06	832.371	788.662	885.834	822.044
1524	ARPIN	3183.98	-0.456809	0.225689	-2.02406	0.0429639	0.442817	4573.96	3779.13	2738.95	1927.21	3618.52	2466.13
1525	ATP6V1E1	4276.53	0.413518	0.204202	2.02504	0.0428628	0.442817	3027.68	4090.09	4235.18	4823.7	4054.21	5428.34
1526	BLOC1S4	260.198	-0.53508	0.264369	-2.02399	0.0429712	0.442817	288.969	393.461	188.785	218.442	224.591	246.942
1527	CDK6	8303.23	0.387457	0.191429	2.02403	0.0429673	0.442817	7256.06	6676.15	8212.94	9448.81	7569.59	10655.8
1528	ZNF79	243.834	0.515631	0.25471	2.02438	0.042931	0.442817	198.15	188.269	253.534	270.452	257.364	295.233
1529	LRP2BP	125.421	-0.842466	0.416347	-2.02347	0.0430244	0.443075	232.354	129.038	124.037	66.1946	126.272	74.6315
1530	AP001972.5	628.174	0.478771	0.236956	2.02051	0.0433307	0.443152	535.476	370.192	692.732	909.704	634.253	626.685
1531	BCAN	223.696	-0.530261	0.262338	-2.02129	0.0432498	0.443152	300.763	289.807	186.445	156.03	191.818	217.309
1532	CLNS1A	6115	-0.310513	0.153601	-2.02155	0.0432228	0.443152	7291.44	7004.03	5636.25	5231.27	5797.92	5729.06
1533	DNAJB9	423.654	0.448492	0.221804	2.02202	0.0431746	0.443152	351.48	307.788	483.665	500.242	483.883	414.863
1534	DYNLT3	1845.07	-0.345628	0.171005	-2.02115	0.0432638	0.443152	2269.29	2070.96	1757.57	1557.47	1744.68	1670.43
1535	EIF4B	61377.8	-0.364081	0.180141	-2.02108	0.043271	0.443152	78454.4	59704.6	63351.5	59413.5	58149.8	49193.1
1536	IL22RA1	85.5887	-0.756016	0.373836	-2.02232	0.0431434	0.443152	119.126	139.615	46.8062	54.847	82.8963	70.2414
1537	KCTD21	684.766	0.383074	0.189599	2.02044	0.0433375	0.443152	586.193	616.634	669.329	667.62	788.479	780.338
1538	ROR1	2375.97	0.472113	0.233672	2.0204	0.0433415	0.443152	1832.89	1931.34	2230.32	3038.33	1980.84	3242.08
1539	SLC43A3	7344.44	-0.318565	0.157664	-2.02053	0.0433283	0.443152	8726.85	8052.2	7205.82	6627.98	7004.74	6449.04
1540	ZBED4	3633.29	-0.332243	0.164282	-2.02239	0.043136	0.443152	4504.37	3922.98	3286.58	3392.95	3490.32	3202.57
1541	AOC2	567.789	-0.490737	0.242964	-2.01979	0.0434048	0.443512	822.086	598.653	542.952	433.102	576.418	433.521
1542	SERBP1P5	435.241	0.575457	0.28497	2.01936	0.0434497	0.443683	311.378	332.115	522.67	485.112	325.802	634.367
1543	FBXW11	3565.3	-0.321452	0.159283	-2.01812	0.043579	0.44414	4158.79	3772.78	3483.16	3630.3	3231.99	3114.77
1544	MYO18A	4742.05	-0.315016	0.156086	-2.01821	0.0435689	0.44414	5155.43	5561.34	4504.32	4616.6	4433.02	4181.56
1545	RNU6-9	30.6868	1.25936	0.623935	2.01842	0.0435474	0.44414	16.5125	13.75	35.1047	46.3363	31.809	40.6083
1546	ACO2	8959.66	0.345195	0.171236	2.0159	0.0438109	0.446213	6772.48	8373.74	9327.7	10041.7	9054.01	10188.3
1547	LINC02395	20.3487	-1.62318	0.805794	-2.01439	0.0439688	0.44728	48.358	20.0961	20.2827	11.3477	15.4226	6.58513
1548	NDUFAF7	1838.59	-0.347609	0.172589	-2.01408	0.0440008	0.44728	2404.93	2151.34	1529.78	1365.5	1853.6	1726.4
1549	TRMT10C	2297.06	-0.360632	0.179035	-2.01431	0.0439775	0.44728	2748.15	2916.05	2072.74	1634.06	2261.33	2150.04
1550	NQO1	4622.15	0.361093	0.179355	2.01329	0.0440841	0.447837	3846.23	4595.67	4533.18	3914.94	5895.28	4947.63
1551	CD3EAP	549.882	-0.449721	0.223412	-2.01297	0.044118	0.447893	539.015	740.384	514.089	568.328	457.857	479.617
1552	LINC02210	255.023	-0.529656	0.263207	-2.01232	0.0441864	0.447953	336.147	298.269	248.853	208.04	246.761	192.066
1553	MPP6	1728.37	-0.355953	0.176875	-2.01246	0.0441719	0.447953	2150.16	1977.88	1622.62	1393.87	1527.8	1697.87
1554	OSBPL1A	2683.07	-0.371035	0.184402	-2.0121	0.0442093	0.447953	3505.36	2943.55	2502.57	2161.73	2729.79	2255.41
1555	ATP6V1E2	347.518	-0.48694	0.242052	-2.01172	0.04425	0.448077	411.633	472.788	294.879	275.181	359.539	271.088
1556	ILF3	37674.5	-0.324312	0.1613	-2.01062	0.0443658	0.448961	46417.8	43291.3	33739.5	30950.7	38803.2	32844.4
1557	FABP6	28.0947	-1.30474	0.64913	-2.00998	0.0444335	0.449357	45.9991	49.7115	18.7225	15.1302	11.5669	27.438
1558	DOHH	475.405	-0.527609	0.262573	-2.00938	0.0444968	0.449421	461.17	747.788	374.45	430.265	473.28	365.475
1559	PTDSS1	7857.52	-0.321198	0.159837	-2.00954	0.0444798	0.449421	8991.05	10399.2	6238.49	5995.34	7499.22	8021.78
1560	CDCA7	3403.36	-0.378461	0.188538	-2.00735	0.0447122	0.451306	4254.32	3700.86	3464.44	2882.3	3431.52	2686.73
1561	VEGFB	2129.43	-0.35193	0.175361	-2.00689	0.0447615	0.451515	2322.36	2654.81	1827.78	2071.89	2056.98	1842.74
1562	CPT1C	172.786	-0.622189	0.310129	-2.00623	0.0448321	0.451649	207.586	249.615	137.298	145.628	180.251	116.337
1563	IL7R	511.26	2.73567	1.36354	2.00629	0.0448254	0.451649	67.2294	204.134	205.167	782.988	186.999	1621.04
1564	SLC20A1	7229.04	-0.343045	0.171045	-2.00558	0.0449011	0.451765	8296.34	8515.47	6152.68	7154.7	5983.96	7271.08
1565	Z97353.1	177.637	0.806278	0.402001	2.00566	0.0448923	0.451765	75.4857	139.615	226.23	246.811	109.886	267.795
1566	FOPNL	1459.58	-0.364815	0.181932	-2.00522	0.0449393	0.451861	1805.76	1563.27	1486.88	1286.07	1361.04	1254.47
1567	CD55	80965.1	0.339458	0.169481	2.00293	0.0451852	0.452093	66241	75716.9	75016.4	89198.2	83525.7	96092.4
1568	COL16A1	552.34	-0.459657	0.229443	-2.00336	0.0451388	0.452093	518.964	577.499	596.78	823.651	425.085	372.06
1569	PHLDA3	2112.98	0.518312	0.258786	2.00286	0.0451921	0.452093	1033.21	1863.65	2359.81	3270.02	1802.51	2348.7
1570	SNRNP48	3071.12	-0.432263	0.215638	-2.00457	0.0450086	0.452093	4492.58	3301.05	2740.51	2118.23	3299.47	2474.91
1571	TBC1D2	1061.78	0.542605	0.270791	2.00378	0.0450938	0.452093	816.189	910.672	854.214	1272.83	885.834	1630.92
1572	UBE2D1	760.599	-0.381546	0.190443	-2.00346	0.0451278	0.452093	914.084	920.191	614.722	706.391	688.232	719.974
1573	USP2-AS1	108.521	-0.749694	0.374251	-2.00318	0.0451575	0.452093	126.203	199.904	59.2879	71.8685	113.741	80.1191
1574	ZDHHC24	542.33	-0.418087	0.208644	-2.00383	0.0450883	0.452093	665.217	669.519	446.22	474.71	549.429	448.886
1575	SNX17	2239.96	0.340378	0.169978	2.00248	0.0452334	0.452219	1760.94	2048.75	2307.55	2498.38	2434.84	2389.3
1576	AC006504.1	75.6292	0.832829	0.416253	2.00078	0.0454166	0.452602	49.5375	51.8269	78.7905	92.6725	72.2933	108.655
1577	BICC1	2698.3	0.424035	0.211962	2.00052	0.0454442	0.452602	2765.84	1919.71	2485.41	2732.89	2712.44	3573.53
1578	NCEH1	2215.91	0.39187	0.195785	2.00153	0.0453349	0.452602	1785.71	1948.27	2127.34	2533.36	2087.83	2812.95
1579	P2RX3	144.417	-0.611951	0.305784	-2.00126	0.0453648	0.452602	187.535	175.577	120.136	145.628	114.705	122.922
1580	PPARGC1A	1302.81	-0.350182	0.175006	-2.00097	0.0453956	0.452602	1376.43	1439.52	1313.7	1478.03	1109.46	1099.72
1581	REEP6	1704.62	-0.388784	0.194251	-2.00145	0.045344	0.452602	1805.76	2184.13	1445.53	1743.76	1380.32	1668.23
1582	FAM109A	1070.83	-0.39831	0.199186	-1.99969	0.045534	0.453075	1171.21	1237.5	933.785	1254.86	924.39	903.26
1583	NDUFB1	1145.38	0.355652	0.177866	1.99955	0.0455493	0.453075	1020.24	1002.69	1198.24	1062.9	1320.56	1267.64
1584	ATXN10	6230.77	0.345462	0.172902	1.99803	0.0457137	0.454424	5835.98	4623.17	7009.23	6628.92	6946.9	6340.38
1585	GPX3	38.4441	-1.18955	0.595501	-1.99757	0.0457638	0.454635	87.2803	35.9615	23.4031	30.2604	31.809	21.9504
1586	AC092115.1	113.671	0.761337	0.38127	1.99685	0.0458418	0.454648	75.4857	96.2499	112.335	105.911	102.175	189.871
1587	AC110994.2	79.4743	0.887008	0.444225	1.99676	0.0458517	0.454648	48.358	50.7692	98.2931	95.5094	58.7985	125.117
1588	S100A9	122.829	-1.04804	0.52482	-1.99695	0.0458303	0.454648	94.3571	155.481	66.3088	299.767	53.0151	68.0463
1589	OPLAH	1143.23	0.374819	0.187777	1.99609	0.0459246	0.455084	794.958	969.903	1355.82	1449.66	1190.43	1098.62
1590	FBXO31	1917.68	-0.332419	0.166568	-1.9957	0.0459667	0.455215	2090.01	2197.88	1955.72	1857.23	1776.49	1628.72
1591	ARHGEF35	165.626	-0.654564	0.328082	-1.99512	0.0460293	0.455548	205.227	214.711	163.042	144.683	170.612	95.4844
1592	BIN2	209.895	-0.535073	0.268242	-1.99474	0.0460708	0.455673	240.611	276.057	189.565	196.693	191.818	164.628
1593	CSTF2T	1906.73	-0.381324	0.191262	-1.99373	0.0461819	0.456199	2428.51	2217.98	1799.7	1427.91	1960.59	1605.67
1594	KLHL23	1038.56	-0.480694	0.241082	-1.9939	0.0461629	0.456199	1605.25	1085.19	913.502	700.718	1112.35	814.361
1595	AMPD3	47.9679	-0.984636	0.493958	-1.99336	0.0462219	0.456307	54.2553	76.1538	42.1256	49.1732	29.8812	36.2182
1596	B9D2	163.156	0.584093	0.29318	1.99227	0.0463416	0.456916	147.433	119.519	159.921	152.248	195.674	204.139
1597	L2HGDH	1171.07	-0.34615	0.173735	-1.99241	0.0463263	0.456916	1408.28	1353.84	1069.52	1022.23	1112.35	1060.21
1598	MUC1	827.849	-0.523003	0.262656	-1.99121	0.0464577	0.456981	1122.85	881.057	849.533	720.576	900.292	492.787
1599	SLCO4A1	4863.93	-0.332628	0.167053	-1.99115	0.0464643	0.456981	5852.5	5270.48	4303.83	4923.94	4165.06	4667.76
1600	TIGAR	1581.35	0.398732	0.200214	1.99153	0.0464225	0.456981	1206.59	1441.63	1553.97	1792.93	1507.56	1985.42
1601	TWISTNB	2098.02	-0.322363	0.16187	-1.99149	0.0464274	0.456981	2499.28	2410.48	1914.38	1837.37	1942.28	1984.32
1602	ID2	1159.27	0.439748	0.220898	1.99073	0.0465109	0.457153	760.754	877.884	1702.97	1391.98	1317.67	904.358
1603	AL121612.1	137.334	0.794146	0.399004	1.99032	0.0465557	0.457309	86.1008	98.3653	151.34	167.378	92.5354	228.284
1604	AC018665.1	116.468	0.673513	0.339244	1.98534	0.047107	0.45888	86.1008	95.1922	108.434	120.096	163.865	125.117
1605	AP3S2	1403.11	-0.416274	0.209651	-1.98555	0.0470829	0.45888	1713.76	1468.08	1578.15	1275.67	1375.5	1007.52
1606	C9orf85	777.724	-0.366663	0.184628	-1.98596	0.0470383	0.45888	907.007	932.884	709.895	689.37	701.727	725.462
1607	CYP51A1	166.142	-0.725904	0.365261	-1.98735	0.0468832	0.45888	278.353	175.577	152.12	117.259	180.251	93.2893
1608	DAZAP1	21032.5	-0.308094	0.15516	-1.98566	0.0470709	0.45888	23880.6	25202.7	19064.2	18403.1	21102.9	18541.5
1609	ERBB3	551.93	-0.583216	0.293784	-1.98519	0.0471237	0.45888	925.879	598.653	472.743	297.876	624.614	391.815
1610	LINC00869	276.775	-0.478556	0.24083	-1.98711	0.0469101	0.45888	306.66	292.98	316.722	313.952	213.024	217.309
1611	MAPK13	610.931	-0.637303	0.320949	-1.98569	0.0470683	0.45888	1039.11	590.192	610.821	379.201	678.593	367.67
1612	OTUB2	71.8865	-0.815613	0.410152	-1.98856	0.0467495	0.45888	106.152	104.711	60.068	40.6624	62.6542	57.0711
1613	PIGL	367.175	-0.457855	0.230611	-1.9854	0.0471001	0.45888	424.607	478.076	346.366	296.93	350.863	306.208
1614	PPIAP31	208.531	0.633737	0.319029	1.98646	0.0469826	0.45888	135.638	171.346	216.089	250.594	173.504	304.013
1615	PROCA1	148.233	-0.734002	0.369525	-1.98634	0.0469956	0.45888	237.072	140.673	166.162	119.15	140.731	85.6067
1616	RPL14P3	106.323	0.851453	0.428811	1.98561	0.0470763	0.45888	74.3062	59.2307	150.56	112.531	72.2933	169.018
1617	SBF2	2628.16	-0.33255	0.167388	-1.9867	0.0469558	0.45888	3331.98	2820.86	2359.81	2370.71	2434.84	2450.77
1618	PLCB4	46.3901	1.26392	0.636829	1.98471	0.0471762	0.459108	17.6919	25.3846	41.3455	89.8356	25.0617	79.0215
1619	DNAJB4	5711.86	0.304835	0.153675	1.98363	0.0472967	0.459205	4735.55	4723.65	6406.21	6720.65	5662.97	6022.1
1620	FAM13A	1427.5	-0.337502	0.170089	-1.98427	0.0472262	0.459205	1611.15	1719.81	1326.96	1270.94	1346.58	1289.59
1621	MAP1S	1775.4	-0.372632	0.187859	-1.98358	0.0473029	0.459205	1857.65	2198.94	1532.9	1929.1	1541.29	1592.5
1622	Z98882.1	121.275	0.705164	0.3555	1.98359	0.047302	0.459205	93.1776	56.0576	173.183	162.65	118.561	124.02
1623	C3	770.954	-0.555158	0.280254	-1.98091	0.0476011	0.45922	1045	627.211	893.999	922.943	723.897	412.668
1624	CDHR3	26.5568	-1.28135	0.646257	-1.98273	0.0473975	0.45922	54.2553	33.8461	17.9424	17.0215	15.4226	20.8529
1625	DCAF16	1963.99	-0.404064	0.204006	-1.98065	0.0476311	0.45922	2897.94	2142.88	1628.86	1305.93	2043.49	1764.81
1626	IRAK1	10935.9	-0.317112	0.159991	-1.98206	0.0474722	0.45922	12194.5	14269.3	8627.95	9281.44	10762.1	10480.2
1627	LINC00094	728.58	-0.381688	0.192703	-1.98071	0.0476237	0.45922	816.189	906.441	640.465	685.587	631.361	691.438
1628	MDM4	2692.68	-0.54915	0.27716	-1.98135	0.0475524	0.45922	4780.36	2384.04	2441.73	1654.87	2770.28	2124.8
1629	NCF2	116.278	0.693924	0.350345	1.98069	0.0476262	0.45922	103.793	80.3845	121.696	94.5638	167.72	129.508
1630	PAM	9338.73	-0.354885	0.178938	-1.98328	0.0473361	0.45922	10135.1	10446.8	8491.43	10864.4	7336.32	8758.22
1631	PARP1	29062.7	-0.312724	0.157706	-1.98296	0.0473716	0.45922	31679.2	35667.5	27001	25806.5	28646.5	25575.5
1632	SNAPC3	1752.68	-0.332823	0.168006	-1.98102	0.0475886	0.45922	2117.14	2052.98	1601.55	1433.59	1665.64	1645.18
1633	TMEM69	2188.02	-0.338659	0.171002	-1.98044	0.0476543	0.45922	2568.87	2963.65	1641.34	1578.27	2073.37	2302.6
1634	ZMIZ2	6938.28	0.301273	0.152081	1.981	0.0475908	0.45922	6003.47	5990.76	7458.57	7396.78	7135.83	7644.24
1635	SPA17	101.005	0.697629	0.352317	1.98012	0.0476905	0.459287	71.9473	65.5769	121.696	123.879	109.886	113.045
1636	ZNF556	730.928	-0.435044	0.219752	-1.9797	0.0477368	0.459452	1094.54	769.999	608.481	534.285	714.258	664
1637	AC145285.2	35.8813	1.26455	0.638932	1.97917	0.0477974	0.459474	25.9482	7.40384	56.1675	46.3363	36.6286	42.8033
1638	S100A11P2	22.652	1.6003	0.808485	1.97938	0.0477731	0.459474	8.25624	9.51922	24.1832	39.7168	12.5308	41.7058
1639	ODF3B	225.132	-0.529354	0.267509	-1.97883	0.047835	0.459555	292.507	246.442	235.591	203.312	199.529	173.408
1640	AC007114.2	19.8187	-1.63196	0.825636	-1.97661	0.0480861	0.46027	43.6401	15.8654	23.4031	17.0215	13.4947	5.48761
1641	AC007906.2	35.7595	1.31227	0.663847	1.97677	0.0480679	0.46027	7.07678	13.75	60.068	81.3249	18.3143	34.0232
1642	ACER2	1395.56	-0.355344	0.17975	-1.97688	0.0480553	0.46027	1655.97	1612.98	1362.06	1187.72	1364.9	1189.71
1643	HSD17B7	444.851	-0.517087	0.261497	-1.97741	0.0479951	0.46027	541.374	551.057	463.382	350.832	469.424	293.038
1644	HSPA12A	1440.66	-0.344612	0.174413	-1.97584	0.0481725	0.46027	1901.29	1751.54	1079.66	1034.53	1351.4	1525.55
1645	ITGB5	22677.1	0.338912	0.171487	1.97632	0.0481185	0.46027	16851	18272.7	25074.9	31438.7	20918.8	23506.7
1646	MCOLN1	1785.53	0.437242	0.221287	1.97591	0.0481652	0.46027	1100.44	1551.63	1892.53	2575.92	1635.76	1956.88
1647	MPV17L	533.016	-0.410463	0.207656	-1.97665	0.0480813	0.46027	642.807	704.422	453.24	383.929	517.62	496.08
1648	RAD51C	1900.84	0.343709	0.173818	1.97741	0.0479959	0.46027	1486.12	1705	2057.13	2105.94	1900.83	2150.04
1649	LNX1	25.6537	-1.30841	0.662447	-1.97511	0.0482554	0.460503	34.2044	33.8461	27.3036	31.206	16.3865	10.9752
1650	RBFOX2	9181	-0.323712	0.163895	-1.97512	0.048255	0.460503	10796.8	9484.32	9275.44	9325.88	8727.25	7476.32
1651	CAP2	2016.87	0.395804	0.20056	1.97349	0.0484397	0.461981	1650.07	1909.13	1888.63	1968.82	1937.46	2747.1
1652	GUSB	4493.3	-0.402959	0.204219	-1.97317	0.0484765	0.462053	5153.08	6112.4	3928.6	3246.37	5017.15	3502.19
1653	SP4	452.187	-0.458794	0.232554	-1.97285	0.048513	0.462121	642.807	455.865	407.214	408.516	405.806	392.913
1654	C8orf37	434.212	-0.435144	0.220624	-1.97233	0.0485723	0.462357	609.783	499.23	351.827	324.354	394.239	425.838
1655	SIRT7	1961.99	0.34664	0.175771	1.97211	0.0485965	0.462357	1512.07	1813.94	2029.05	2186.31	2045.42	2185.17
1656	AC023886.2	34.4798	1.1633	0.590118	1.97131	0.0486887	0.462692	25.9482	14.8077	33.5445	41.6081	40.4842	50.486
1657	LRRC8B	525.226	-0.417538	0.211809	-1.97129	0.0486905	0.462692	708.857	628.269	433.738	379.201	464.605	536.688
1658	AC241952.1	164.639	0.642615	0.326036	1.97099	0.0487248	0.462739	145.074	94.1345	205.167	171.16	212.06	160.238
1659	KLHL36	1413.77	-0.343967	0.174566	-1.97041	0.048791	0.463088	1745.61	1534.71	1309.79	1308.76	1336.94	1246.78
1660	MB21D1	1088.51	-0.414757	0.210583	-1.96957	0.0488882	0.463731	1484.94	1143.36	1086.68	845.4	1048.73	921.918
1661	KIZ	911.081	-0.375662	0.190788	-1.969	0.0489526	0.464062	1106.34	1022.79	897.12	800.01	882.942	757.29
1662	ABCC6	45.8351	-1.13849	0.578402	-1.96834	0.0490294	0.464316	95.5365	54.9999	36.6649	19.8584	48.1955	19.7554
1663	AC016205.1	92.7948	-0.769909	0.391239	-1.96787	0.0490828	0.464316	139.177	104.711	88.1518	82.2705	88.6798	53.7785
1664	CPNE7	1695.07	-0.383417	0.194876	-1.96749	0.0491268	0.464316	2269.29	1754.71	1649.92	1412.78	1649.25	1434.46
1665	EVI5	1756.82	-0.358019	0.181931	-1.96788	0.0490813	0.464316	2389.59	1901.73	1428.37	1473.3	1603.95	1743.96
1666	NFKBID	564.34	0.404501	0.205566	1.96774	0.0490982	0.464316	494.195	441.057	646.706	566.437	604.372	633.27
1667	AC105250.1	39.2705	1.39904	0.711365	1.9667	0.0492178	0.464507	10.6152	32.7884	30.4241	46.3363	22.1699	93.2893
1668	GLOD4	3215.47	0.313102	0.159208	1.96662	0.0492269	0.464507	2662.05	2850.48	3532.31	3398.62	3327.42	3521.95
1669	RPL13AP25	553.632	0.566842	0.288242	1.96655	0.0492355	0.464507	342.044	540.48	507.848	622.23	476.172	833.019
1670	KLHL15	3605.63	0.318819	0.162173	1.96592	0.0493077	0.464632	2947.48	2794.42	4136.89	4592.96	3439.23	3722.79
1671	LZTS3	766.591	-0.478858	0.24355	-1.96616	0.0492801	0.464632	1102.8	815.48	743.439	562.655	807.757	567.419
1672	SLC9A3-AS1	2276.28	0.43695	0.222331	1.96531	0.0493783	0.465018	2144.26	1517.79	2758.45	2281.82	2889.8	2065.54
1673	AC020612.1	44.8353	1.10395	0.562054	1.96414	0.0495138	0.466016	30.666	14.8077	58.5078	68.0859	60.7264	36.2182
1674	NABP1	1770.9	0.460434	0.234486	1.96359	0.0495782	0.466343	1699.61	979.422	2052.45	2209.01	1698.41	1986.51
1675	C1QL3	51.6864	-1.00588	0.512391	-1.96311	0.0496334	0.466375	109.69	53.9423	35.1047	30.2604	48.1955	32.9256
1676	FAAHP1	188.177	-0.538791	0.274467	-1.96305	0.0496409	0.466375	213.483	209.423	213.749	201.421	149.406	141.58
1677	NAGPA	1072.26	0.407693	0.207857	1.96141	0.049831	0.467882	794.958	1040.77	983.711	1177.32	1114.28	1322.51
1678	CREB3L1	117.733	-0.957069	0.488333	-1.95987	0.0500111	0.468058	100.254	192.5	64.7486	197.638	56.8707	94.3868
1679	INSIG2	495.089	-0.45769	0.23347	-1.96038	0.0499512	0.468058	673.474	462.211	500.827	507.808	421.229	404.985
1680	SGMS1	2130.61	0.333046	0.169945	1.95972	0.0500281	0.468058	1852.94	1780.09	2175.71	2398.14	2144.7	2432.11
1681	TTLL4	2616.7	-0.324681	0.16566	-1.95992	0.0500052	0.468058	2899.12	3334.9	2200.67	2287.5	2536.05	2441.99
1682	VPS33B	1263.39	0.358446	0.182826	1.96059	0.0499271	0.468058	898.751	1096.83	1532.12	1493.16	1266.58	1292.88
1683	ZNF768	1712.17	-0.395964	0.202012	-1.9601	0.0499839	0.468058	2005.09	2066.73	1660.06	1447.77	1816.97	1276.42
1684	AC099850.3	214.048	-0.515491	0.263299	-1.95782	0.0502514	0.468478	258.302	269.711	203.607	183.454	194.71	174.506
1685	CYR61	11385.5	0.935086	0.477615	1.95782	0.0502508	0.468478	6984.78	7579.42	9734.92	16166.6	9494.52	18352.8
1686	EEF1A1P1	45.3021	1.15001	0.587017	1.95908	0.0501038	0.468478	20.0509	34.9038	46.8062	47.2819	32.773	89.9968
1687	IDH3G	5966.11	0.371283	0.189563	1.95862	0.0501568	0.468478	4315.66	5375.19	6302.46	7266.28	5494.29	7042.79
1688	PIGV	297.743	-0.491526	0.251056	-1.95783	0.0502497	0.468478	386.864	378.653	270.696	206.149	294.957	249.137
1689	SOX12	2949.24	-0.378541	0.193277	-1.95854	0.0501667	0.468478	3592.65	3423.75	2937.87	2345.18	3068.13	2327.84
1690	NDFIP2	2301.45	0.365363	0.186642	1.95756	0.0502812	0.468478	1976.78	1873.17	2367.62	2630.76	2140.85	2819.53
1691	AC145207.5	54.1677	-0.991383	0.507122	-1.95492	0.0505926	0.4685	112.049	65.5769	36.6649	21.7497	54.9429	34.0232
1692	AP001086.1	114.101	0.956457	0.489076	1.95564	0.0505074	0.4685	57.7937	75.0961	179.424	113.477	56.8707	201.944
1693	BRK1	2529.72	-0.353909	0.181024	-1.95504	0.0505784	0.4685	2899.12	3393.07	2177.27	1785.36	2581.35	2342.11
1694	KCTD3	6524.52	-0.340469	0.17407	-1.95593	0.050473	0.4685	8079.32	6931.05	6406.99	5876.19	6514.11	5339.44
1695	KIAA0232	2320.89	0.315904	0.161601	1.95484	0.0506015	0.4685	2069.96	1949.32	2411.3	2491.76	2458.94	2544.05
1696	PRKAG2-AS1	244.259	-0.545727	0.278876	-1.95688	0.0503613	0.4685	344.403	272.884	219.209	207.095	249.653	172.311
1697	PSMD5-AS1	439.503	-0.532254	0.27218	-1.95552	0.0505218	0.4685	654.602	484.423	431.398	279.909	453.038	333.646
1698	RNF214	1483.06	0.3522	0.180084	1.95575	0.0504949	0.4685	1142.9	1369.71	1666.3	1511.13	1589.49	1618.84
1699	SLC6A8	585.136	-0.424496	0.21707	-1.95557	0.0505156	0.4685	585.014	736.153	549.193	655.327	470.388	514.738
1700	SOCS2	1102.09	-0.393331	0.201185	-1.95508	0.0505742	0.4685	1141.72	1542.11	897.12	987.246	984.153	1060.21
1701	TGFBR2	4159.55	0.42184	0.215801	1.95476	0.0506109	0.4685	2981.68	2834.61	4545.67	6802.92	3325.49	4466.91
1702	ALYREF	6751.25	0.322536	0.165113	1.95343	0.0507687	0.468584	5304.05	6348.26	7004.55	7277.63	6974.86	7598.14
1703	CHST14	645.148	-0.403155	0.206291	-1.9543	0.0506658	0.468584	700.601	816.538	627.984	578.73	624.614	522.42
1704	MUC5AC	39.3575	1.21916	0.623922	1.95403	0.0506971	0.468584	22.4098	27.5	19.5026	50.1188	37.5925	79.0215
1705	PPP2CB	3280.51	0.348649	0.178468	1.95357	0.0507522	0.468584	2496.92	2899.13	3527.63	3886.57	3095.12	3777.67
1706	SNN	226.898	-0.532981	0.272839	-1.95346	0.0507652	0.468584	287.789	296.154	187.225	187.236	236.158	166.823
1707	PERP	7015.63	-0.318074	0.162886	-1.95273	0.0508512	0.468719	7800.97	7837.49	6348.49	7562.27	6073.6	6470.99
1708	PPFIA3	788.561	-0.436466	0.223479	-1.95305	0.0508135	0.468719	820.906	1059.81	711.455	749.891	808.721	580.589
1709	ZWILCH	5233.94	-0.300337	0.153817	-1.95255	0.0508727	0.468719	6135.57	6474.13	4259.37	4294.14	4984.38	5256.03
1710	PSMA3-AS1	959.822	-0.516589	0.264804	-1.95083	0.0510768	0.470325	1574.58	941.345	873.717	611.828	1011.14	746.315
1711	KIF13A	8730.56	0.292622	0.150122	1.94922	0.051269	0.471819	7634.67	7761.34	9145.94	8983.56	9634.29	9223.57
1712	FTH1P16	106.441	0.899504	0.461728	1.94813	0.0513999	0.472747	71.9473	60.2884	110.775	148.465	61.6903	185.481
1713	AL118506.1	343.923	0.454863	0.233661	1.94668	0.0515729	0.472962	278.353	237.981	405.654	434.048	335.441	372.06
1714	DEF6	38.2547	-1.12278	0.57657	-1.94734	0.0514938	0.472962	61.3321	50.7692	39.7853	26.4779	34.7008	16.4628
1715	HOXB13	390.198	-0.551855	0.28344	-1.94699	0.0515354	0.472962	536.656	538.365	314.382	219.388	464.605	267.795
1716	MAFA	71.3576	-0.84556	0.434235	-1.94724	0.0515059	0.472962	94.3571	108.942	60.068	52.0101	73.2572	39.5108
1717	STARD9	1330.09	-0.458473	0.235516	-1.94668	0.0515734	0.472962	1856.48	1392.98	1351.14	1016.56	1406.35	957.039
1718	FER1L4	27.8752	-1.42148	0.730305	-1.94642	0.0516048	0.472974	34.2044	33.8461	17.1623	56.7383	15.4226	9.87769
1719	CDH4	43.2275	-1.04251	0.535754	-1.94587	0.0516707	0.473302	55.4348	81.4422	22.623	33.0973	25.0617	41.7058
1720	C20orf24	509.099	-0.545108	0.280217	-1.9453	0.0517385	0.473372	491.836	782.692	367.429	538.068	365.322	509.25
1721	FGF5	138.361	0.636061	0.32695	1.94544	0.0517218	0.473372	104.972	87.7884	173.183	164.541	126.272	173.408
1722	ERP44	4043.84	0.406643	0.209276	1.94309	0.052005	0.473445	3230.55	3710.38	3590.82	4528.66	3738.04	5464.56
1723	HNRNPA1P59	61.1491	0.871235	0.447953	1.94493	0.0517839	0.473445	45.9991	45.4807	64.7486	43.4993	92.5354	74.6315
1724	POC1B	1521.95	-0.350933	0.18058	-1.94336	0.0519727	0.473445	1993.29	1702.88	1308.23	1230.27	1547.08	1349.95
1725	PYGO2	2767.53	-0.350549	0.180348	-1.94374	0.0519274	0.473445	3289.52	3322.21	2587.61	2221.3	2883.06	2301.5
1726	RPL24P4	248.531	0.518812	0.266997	1.94314	0.0519993	0.473445	193.432	186.154	281.618	285.583	229.411	314.989
1727	RPL7P48	66.0682	0.961794	0.49465	1.9444	0.0518478	0.473445	41.2812	34.9038	92.0523	79.4336	43.376	105.362
1728	SMAD5	3750.52	-0.312547	0.160815	-1.94352	0.0519539	0.473445	4602.27	4173.65	3420.76	3240.7	3666.72	3399.02
1729	SPDYE6	33.179	1.20065	0.617881	1.94317	0.0519958	0.473445	29.4866	13.75	26.5235	30.2604	37.5925	61.4612
1730	TMEM94	5855.83	-0.363565	0.187116	-1.94299	0.052017	0.473445	6304.23	6981.82	6079.35	5444.04	5961.79	4363.74
1731	HNRNPA3	16495.9	-0.296393	0.152618	-1.94206	0.0521299	0.474199	18369	20282.3	14571.6	14279.1	16162.9	15310.4
1732	TAB1	2458.54	-0.362518	0.186698	-1.94174	0.0521688	0.474278	2700.97	3180.48	2310.67	1984.89	2527.37	2046.88
1733	FAM169A	49.3741	0.948658	0.488799	1.94079	0.0522832	0.475044	27.1277	29.6154	69.4293	60.5208	56.8707	52.681
1734	GABARAPL1	6675.36	0.369291	0.190326	1.94031	0.0523419	0.475303	5144.82	6021.44	6462.38	7998.2	6298.19	8127.15
1735	AEN	4244.81	0.308336	0.158952	1.9398	0.0524036	0.475315	3230.55	3499.9	4965.36	5438.36	4164.09	4170.58
1736	ST3GAL5	336.862	-0.572811	0.29529	-1.93982	0.052401	0.475315	501.272	262.307	361.188	383.929	277.606	234.87
1737	CLYBL	222.666	-0.534881	0.2758	-1.93938	0.0524549	0.475507	263.02	241.154	243.392	241.138	202.421	144.873
1738	SH3BP2	1800.46	-0.342265	0.176543	-1.93871	0.0525369	0.475976	2112.42	1857.31	1706.87	1995.3	1570.21	1560.68
1739	GINS4	1350.35	-0.345111	0.178175	-1.93692	0.0527549	0.476589	1698.43	1680.67	1064.06	999.539	1440.08	1219.35
1740	HNF4A	47.621	-1.00207	0.517314	-1.93707	0.052737	0.476589	50.7169	72.9807	43.6858	56.7383	38.5564	23.0479
1741	METTL25	100.649	0.710567	0.366716	1.93765	0.0526658	0.476589	63.691	88.8461	104.534	96.4551	109.886	140.483
1742	MGLL	5839.73	-0.343435	0.177321	-1.9368	0.0527702	0.476589	5927.98	7573.07	5058.97	5836.48	5287.05	5354.81
1743	PTGER4	413.837	0.573988	0.296242	1.93757	0.052676	0.476589	208.765	345.865	466.502	634.523	325.802	501.567
1744	TMEM67	486.393	-0.474323	0.244917	-1.93667	0.0527862	0.476589	656.961	492.884	516.429	425.537	474.244	352.304
1745	DNAH17	2850.73	-0.358171	0.184996	-1.9361	0.0528556	0.476943	3225.83	3441.73	2830.22	2405.7	2923.54	2277.36
1746	AC016737.1	27.3852	1.31147	0.678017	1.93427	0.0530794	0.47753	15.333	10.5769	46.8062	27.4235	27.9534	36.2182
1747	GABPA	2259.88	-0.333609	0.172473	-1.93427	0.0530805	0.47753	2848.4	2481.34	2112.52	1888.44	2202.54	2026.02
1748	HMOX1	449.754	0.592654	0.306426	1.93408	0.0531027	0.47753	228.816	511.923	382.251	456.743	519.548	599.247
1749	PLPP2	4245.18	-0.336158	0.173774	-1.93445	0.0530575	0.47753	4583.39	5559.23	3371.61	3921.56	3932.75	4102.53
1750	SEC14L2	185.115	0.548159	0.283254	1.93522	0.0529638	0.47753	139.177	131.154	217.649	227.899	215.916	178.896
1751	ZNF503	411.59	-0.415886	0.214991	-1.93443	0.0530599	0.47753	462.35	444.23	452.46	431.211	348.936	330.354
1752	OLMALINC	1275.82	-0.385536	0.199445	-1.93305	0.0532304	0.478405	1409.46	1563.27	1150.65	1256.75	1308.99	965.819
1753	PCNX1	6468.28	-0.331479	0.171622	-1.93144	0.0534281	0.479908	8038.04	6511.15	6438.2	6261.07	6152.64	5408.59
1754	SLC12A6	2971.1	0.328388	0.170053	1.93109	0.0534715	0.480024	2715.12	2378.75	3243.67	3093.18	2972.7	3423.17
1755	AMN1	127.447	-0.608839	0.315397	-1.93039	0.0535589	0.480068	171.022	157.596	105.314	115.368	108.922	106.46
1756	LENG9	367.23	-0.514536	0.266517	-1.9306	0.053533	0.480068	359.736	573.269	318.282	298.822	362.43	290.843
1757	NCS1	3985.2	-0.32608	0.168926	-1.93031	0.0535679	0.480068	4283.81	5203.84	3313.88	3540.47	3700.45	3868.76
1758	CNST	1838.1	-0.351119	0.181946	-1.92979	0.0536324	0.4801	2317.65	1811.83	1862.89	1799.55	1614.55	1622.14
1759	MRPS33	1587.49	0.39943	0.206958	1.93001	0.0536057	0.4801	1105.16	1578.08	1598.43	1702.15	1611.66	1929.44
1760	HOXC4	1249.42	-0.414994	0.215116	-1.92917	0.0537104	0.480525	1185.36	1507.21	1483.76	1301.2	1175.01	843.994
1761	FDFT1	7011.46	-0.364878	0.189199	-1.92854	0.053788	0.480673	7464.82	8858.16	6851.65	6219.46	7296.8	5377.85
1762	TGM1	293.378	0.507285	0.263038	1.92856	0.0537851	0.480673	261.841	218.942	337.005	260.05	381.709	300.721
1763	ACO1	3119.44	-0.340378	0.176629	-1.92708	0.0539692	0.4812	3346.14	4024.52	2530.66	2992.94	2850.28	2972.09
1764	DENND4C	3108.65	-0.316299	0.164113	-1.92733	0.0539385	0.4812	3829.72	3338.07	2930.07	2798.14	2941.85	2814.04
1765	IL6R	908.266	-0.35956	0.186572	-1.92719	0.0539559	0.4812	993.108	934.999	946.266	1072.35	725.825	777.045
1766	TMEM175	583.638	0.399901	0.207481	1.92741	0.0539284	0.4812	432.863	511.923	620.183	689.37	596.661	650.83
1767	CDC42BPG	286.015	0.522736	0.271413	1.92598	0.0541071	0.481292	191.073	253.846	266.015	365.016	298.812	341.329
1768	KPNA2P1	18.8698	1.70291	0.884212	1.92591	0.054116	0.481292	7.07678	10.5769	18.7225	18.9128	9.6391	48.2909
1769	NCSTN	13674	0.404393	0.209918	1.92644	0.05405	0.481292	8999.3	12801.2	13992.7	17395	12519.3	16336.6
1770	TTLL11-IT1	31.6112	-1.1449	0.594515	-1.92578	0.0541323	0.481292	41.2812	49.7115	23.4031	34.043	19.2782	21.9504
1771	ZBTB47	1361.37	0.330247	0.171487	1.92578	0.0541322	0.481292	1137	1152.88	1436.17	1563.14	1431.41	1447.63
1772	NBPF1	1341.18	0.351428	0.182549	1.92511	0.0542154	0.481758	1059.16	1213.17	1476.74	1397.65	1340.8	1559.58
1773	CBR3	81.1637	-0.771332	0.400871	-1.92414	0.0543368	0.482506	101.434	113.173	69.4293	77.5423	77.1128	48.2909
1774	CYTH3	3439.59	0.325411	0.16918	1.92346	0.0544221	0.482506	3114.96	2652.69	4054.2	3589.64	3642.62	3583.41
1775	FAM86DP	421.3	-0.419852	0.218236	-1.92384	0.054374	0.482506	485.939	573.269	342.466	333.81	380.745	411.571
1776	TLE6	1013.1	-0.451003	0.234464	-1.92355	0.0544106	0.482506	1171.21	1234.33	1099.17	815.14	1065.12	693.634
1777	KHK	123.743	-0.728913	0.379176	-1.92236	0.0545606	0.483189	208.765	159.711	98.2931	53.9014	133.984	87.8017
1778	KRT18P29	39.6933	1.21751	0.633264	1.92259	0.0545311	0.483189	16.5125	21.1538	49.9267	62.4121	21.206	66.9488
1779	VPS13A	3602.5	-0.379681	0.19755	-1.92194	0.0546128	0.483381	5149.54	3567.59	3314.66	2884.2	3406.46	3292.56
1780	DHX34	4192.2	0.332613	0.17313	1.92118	0.0547094	0.483963	3385.06	3833.07	4143.13	4700.77	4169.88	4921.29
1781	AC114956.3	66.7998	0.878868	0.457569	1.92073	0.0547652	0.484185	44.8196	41.25	92.8324	63.3577	59.7624	98.7769
1782	ATP2A3	762.186	-0.445713	0.232103	-1.92032	0.0548169	0.48437	845.675	1195.19	439.979	592.915	703.655	795.703
1783	TNXB	444.956	-0.53024	0.276224	-1.9196	0.0549078	0.484901	424.607	557.403	374.45	632.632	307.487	373.157
1784	ARHGEF28	2021.31	0.399438	0.208134	1.91914	0.0549668	0.48515	1756.22	1653.17	1888.63	2331.94	1843	2654.9
1785	CNNM2	1730.86	-0.388757	0.202779	-1.91714	0.05522	0.486078	1848.22	2617.79	1221.64	1285.12	1574.07	1838.35
1786	PQLC3	307.637	-0.493863	0.25761	-1.91709	0.0552263	0.486078	324.352	375.48	308.141	341.375	290.137	206.334
1787	PRDX3	8381.36	-0.353231	0.184218	-1.91746	0.0551793	0.486078	7980.25	9848.16	9303.52	9200.11	7885.75	6070.39
1788	RABGAP1L	2349.39	0.36403	0.189798	1.91799	0.0551122	0.486078	2253.95	1638.36	2609.45	2586.32	2436.77	2571.49
1789	ZSCAN30	447.612	-0.412411	0.215052	-1.91773	0.0551454	0.486078	574.399	507.692	401.754	388.657	380.745	432.423
1790	EHD1	3264.75	0.329042	0.171673	1.91668	0.0552787	0.486267	2706.87	2814.52	3269.42	3861.04	3235.85	3700.84
1791	GRIK1	26.3125	-1.33372	0.696458	-1.91501	0.0554917	0.487869	51.8964	31.7307	23.4031	17.9671	24.0978	8.78017
1792	ALDH3A2	3295.55	-0.308429	0.161089	-1.91465	0.055537	0.487928	3764.85	4037.21	2900.43	2770.72	3299.47	3000.62
1793	GALK1	1280.18	-0.378782	0.197891	-1.91409	0.0556089	0.487928	1258.49	1689.13	1156.11	1309.71	1147.05	1120.57
1794	LAMB3	6817.44	0.408446	0.213428	1.91374	0.0556534	0.487928	4478.42	6687.78	6378.13	8538.16	7085.71	7736.43
1795	MYOM3	118.248	-0.776616	0.405766	-1.91395	0.0556265	0.487928	122.664	187.211	77.2303	140.9	68.4376	113.045
1796	PSMD5	5020.67	-0.306887	0.16034	-1.91397	0.0556235	0.487928	5634.3	6436.05	4285.11	4010.45	4821.48	4936.65
1797	ZNF181	441.262	0.416227	0.217532	1.91341	0.0556959	0.488028	372.71	363.846	504.727	423.646	504.125	478.519
1798	AP1AR	851.654	-0.362269	0.189396	-1.91276	0.0557788	0.488483	1139.36	981.537	698.193	641.142	806.793	842.896
1799	ADGRE2	173.802	-0.715115	0.374093	-1.9116	0.0559277	0.489243	178.099	243.269	129.497	234.518	90.6076	166.823
1800	MTSS1L	2589.92	0.356266	0.18636	1.91171	0.0559137	0.489243	2110.06	2369.23	2401.94	2922.97	2575.57	3159.76
1801	ANP32E	7108.21	-0.300469	0.15727	-1.91053	0.0560646	0.48943	8184.3	8163.26	6804.07	6224.19	6983.53	6289.89
1802	CREB5	666.196	0.461658	0.241714	1.90993	0.0561418	0.48943	397.479	528.846	758.261	1035.47	557.14	719.974
1803	DZIP3	777.368	-0.364758	0.190991	-1.90982	0.0561564	0.48943	825.624	891.634	753.581	859.585	670.882	662.903
1804	MTUS1	4382.18	-0.305554	0.160001	-1.90971	0.0561712	0.48943	5010.36	4775.48	4019.1	4570.27	3940.47	3977.42
1805	NEIL2	522.107	-0.478307	0.250313	-1.91083	0.0560261	0.48943	550.809	748.845	375.23	523.883	412.554	521.323
1806	PAQR8	100.02	-0.697683	0.365077	-1.91106	0.0559975	0.48943	127.382	95.1922	127.157	113.477	73.2572	63.6562
1807	SPEN	15948.3	0.314293	0.164595	1.9095	0.0561977	0.48943	14641.9	12315.8	16925.1	18288.6	15880.4	17638.3
1808	TBX6	119.217	-0.743232	0.389086	-1.9102	0.0561072	0.48943	186.355	167.115	84.2512	67.1403	144.587	65.8513
1809	RNF2	1675.96	-0.321922	0.168632	-1.90902	0.0562598	0.4897	1982.68	1826.63	1555.53	1643.52	1483.46	1563.97
1810	GGT5	83.3045	0.740608	0.38803	1.90864	0.0563088	0.489855	61.3321	61.3461	85.8114	86.053	86.7519	118.532
1811	AC002546.1	206.882	-0.810052	0.424707	-1.90732	0.056479	0.490253	435.222	177.692	174.743	104.966	240.014	108.655
1812	AL109618.1	58.2682	0.931818	0.488443	1.90773	0.0564262	0.490253	42.4607	34.9038	68.6492	55.7926	50.1233	97.6794
1813	MT-ND6	143918	-0.408284	0.214037	-1.90754	0.0564505	0.490253	189692	138068	150546	138229	148354	98617.8
1814	SYNE2	6371.09	-0.434047	0.227553	-1.90746	0.0564615	0.490253	9442.78	5847.97	6402.31	5217.08	6390.73	4925.68
1815	RGS9	38.3168	-1.07914	0.566	-1.90662	0.0565702	0.490773	70.7678	59.2307	22.623	16.0758	41.4481	19.7554
1816	IDNK	169.581	0.635387	0.333389	1.90584	0.0566704	0.490878	153.33	90.9614	215.309	179.671	216.88	161.336
1817	OSBPL7	522.699	0.404803	0.212423	1.90564	0.0566966	0.490878	338.506	416.73	678.691	701.663	501.233	499.372
1818	SOS1	5096.38	-0.294305	0.154426	-1.9058	0.0566756	0.490878	6002.29	5827.88	4722.75	4378.3	4791.6	4855.43
1819	ZNF112	299.643	0.484017	0.254002	1.90556	0.056707	0.490878	245.328	193.557	411.895	333.81	302.668	310.599
1820	CEBPB	1595.18	-0.393569	0.206586	-1.90511	0.0567661	0.491121	1679.56	2109.04	1243.49	1653.92	1324.41	1560.68
1821	GPC1	3478.31	0.940293	0.493784	1.90426	0.0568761	0.491262	1751.5	2617.79	3079.07	5036.47	3017.04	5367.98
1822	PLEKHO2	367.734	0.448723	0.235641	1.90426	0.0568758	0.491262	255.944	323.654	387.712	447.287	392.312	399.498
1823	TPM1	3998.67	0.417351	0.219129	1.90459	0.0568337	0.491262	2980.5	3626.82	3774.92	4783.98	3495.14	5330.66
1824	AL358472.4	74.45	0.773345	0.4063	1.90339	0.0569902	0.491709	58.9732	43.3653	86.5915	83.2161	86.7519	87.8017
1825	DNAH6	76.1532	0.849893	0.446495	1.90348	0.0569786	0.491709	47.1785	28.5577	111.555	133.335	53.979	82.3141
1826	AC138028.2	248.464	0.52355	0.275119	1.90299	0.0570414	0.49188	237.072	156.538	258.995	273.289	279.534	285.356
1827	MICAL1	84.8794	-0.721101	0.37907	-1.90229	0.0571336	0.492136	112.049	116.346	67.8691	74.7054	79.0407	59.2662
1828	PILRB	306.526	0.458513	0.241022	1.90237	0.0571229	0.492136	245.328	273.942	324.523	281.8	378.817	334.744
1829	AC125807.2	777.909	-0.464444	0.244255	-1.90147	0.0572405	0.492788	1174.75	857.788	677.91	485.112	846.313	625.587
1830	BCL6B	91.6218	-0.782286	0.411529	-1.90093	0.0573117	0.492962	152.151	137.5	60.8481	31.206	102.175	65.8513
1831	SEMA3F	6589.49	0.44	0.231506	1.9006	0.0573547	0.492962	4277.91	5423.84	6441.32	10230.9	5579.11	7583.87
1832	TGFB2	426.812	0.56611	0.297855	1.90062	0.0573512	0.492962	375.069	257.019	400.973	591.969	350.863	584.979
1833	AL359752.1	48.9899	-1.06178	0.559044	-1.89927	0.0575291	0.493189	109.69	46.5384	35.8848	27.4235	49.1594	25.243
1834	FAM173B	635.242	0.394649	0.207742	1.89971	0.0574707	0.493189	451.734	558.461	714.575	757.456	624.614	704.609
1835	GPSM2	4365.62	-0.299597	0.157706	-1.89971	0.0574706	0.493189	4885.34	4927.78	3971.51	4435.99	3953.96	4019.12
1836	PRUNE1	2339.64	-0.321436	0.169248	-1.8992	0.0575376	0.493189	2558.26	3022.88	2031.39	1958.42	2256.51	2210.41
1837	SLC16A1-AS1	1093.24	-0.483522	0.254557	-1.89946	0.0575035	0.493189	1791.6	1043.94	973.57	723.413	1118.14	908.748
1838	GNPDA1	2747.76	-0.318151	0.16758	-1.8985	0.0576305	0.493716	3059.53	3529.52	2409.74	2202.39	2694.13	2591.25
1839	ALPP	1360.59	0.395998	0.208645	1.89795	0.0577021	0.493792	895.213	895.864	2203.01	1813.73	1374.54	981.184
1840	ZNF639	1750.62	-0.325139	0.17131	-1.89796	0.0577016	0.493792	2118.32	1994.81	1650.7	1457.23	1694.55	1588.11
1841	PSG4	108.181	0.841094	0.443306	1.89732	0.0577859	0.494147	55.4348	59.2307	114.675	213.714	65.5459	140.483
1842	WDR44	4343.54	0.312686	0.164817	1.89716	0.0578064	0.494147	4161.15	4177.88	3936.41	3427.94	4873.53	5484.31
1843	ITPRIPL2	3700.02	-0.455046	0.240174	-1.89465	0.0581386	0.496718	5802.96	3507.3	3461.32	2638.33	3880.7	2909.53
1844	AC055720.2	30.1993	-1.11783	0.5913	-1.89046	0.058696	0.498077	45.9991	56.0576	17.9424	14.1846	25.0617	21.9504
1845	AC103591.3	60.5611	-0.944373	0.500573	-1.88658	0.0592165	0.498077	128.561	62.4038	40.5654	33.0973	63.6181	35.1207
1846	EMC7	4285.62	0.453109	0.239868	1.88899	0.0588932	0.498077	3004.09	4186.34	3629.82	5047.81	3857.57	5988.08
1847	EPDR1	1063.85	0.463113	0.245535	1.88614	0.059276	0.498077	728.908	945.576	982.151	1416.57	936.921	1373
1848	FAM168A	3121.2	-0.328023	0.17367	-1.88877	0.0589226	0.498077	3894.59	3453.36	2930.07	2596.72	3155.84	2696.61
1849	FAM92A	411.481	0.462899	0.245454	1.88589	0.05931	0.498077	360.916	265.481	521.89	458.634	480.027	381.937
1850	GALNT10	3316.33	0.407049	0.21524	1.89114	0.0586056	0.498077	2348.31	3055.67	3151.62	4174.99	3036.32	4131.07
1851	GAS7	787.736	0.420005	0.22258	1.88699	0.059162	0.498077	585.014	822.884	801.947	631.686	931.138	953.746
1852	GFOD2	818.23	-0.376049	0.198691	-1.89263	0.0584073	0.498077	953.006	997.403	791.806	664.783	816.432	685.951
1853	H6PD	1330.68	-0.408638	0.216504	-1.88744	0.0591014	0.498077	1815.19	1434.23	1271.57	1016.56	1408.27	1038.26
1854	IFFO1	19.0726	1.43011	0.7575	1.88793	0.0590355	0.498077	10.6152	9.51922	20.2827	19.8584	28.9173	25.243
1855	IFT80	380.734	-0.537882	0.28491	-1.8879	0.0590392	0.498077	560.245	392.403	403.314	273.289	388.456	266.698
1856	KCNJ2	121.493	0.888374	0.471059	1.88591	0.0593074	0.498077	101.434	26.4423	219.989	145.628	122.417	113.045
1857	KCNN4	2008.63	-0.368838	0.19506	-1.8909	0.0586381	0.498077	2090.01	2312.11	1841.05	2400.03	1870.95	1537.63
1858	LINC01002	133.241	-0.592943	0.313256	-1.89284	0.0583795	0.498077	172.202	173.461	121.696	103.075	121.453	107.557
1859	MYO7A	140.446	0.738585	0.390608	1.89086	0.0586432	0.498077	90.8187	50.7692	286.298	179.671	140.731	94.3868
1860	OSTM1	1491.56	0.476657	0.252741	1.88595	0.0593022	0.498077	1146.44	1308.36	1211.5	1865.74	1301.28	2116.02
1861	PALM	3960.86	-0.38138	0.20209	-1.88718	0.0591359	0.498077	5091.74	4031.92	3863.08	3775.93	4114.93	2887.58
1862	PCMTD1	2067.08	-0.387781	0.205411	-1.88783	0.0590487	0.498077	2903.84	2095.29	1912.04	1671.89	2113.86	1705.55
1863	PTBP3	6453.43	-0.300242	0.158864	-1.88993	0.0587676	0.498077	7677.13	7174.32	5553.56	6254.45	5855.76	6205.39
1864	RASSF10	34.1093	1.16351	0.615563	1.89016	0.058737	0.498077	22.4098	10.5769	49.9267	48.2275	31.809	41.7058
1865	RBM12B	3909.2	0.374842	0.198448	1.88887	0.058909	0.498077	3408.65	2564.9	5184.57	4553.25	4356.88	3386.95
1866	RBM12B-AS1	117.262	0.69654	0.368606	1.88966	0.058803	0.498077	100.254	61.3461	141.199	139.954	153.262	107.557
1867	RBM8A	4036.72	-0.326079	0.172841	-1.88658	0.059217	0.498077	4516.16	4960.57	3893.5	3290.82	4049.39	3509.87
1868	RPS3P6	39.0754	1.13598	0.602316	1.88601	0.0592932	0.498077	20.0509	25.3846	41.3455	47.2819	27.9534	72.4364
1869	SDC1	3007.42	0.435348	0.230616	1.88776	0.0590576	0.498077	2253.95	2693.94	2748.31	3655.84	2574.6	4117.9
1870	SP2-AS1	99.1952	-0.678578	0.359414	-1.88801	0.0590242	0.498077	130.92	129.038	98.2931	74.7054	88.6798	73.5339
1871	SPTBN1	33579.5	0.300745	0.159208	1.88901	0.0588903	0.498077	30444.3	27007.1	34877.7	38380.6	33609.6	37157.7
1872	THAP11	842.698	-0.412672	0.218168	-1.89153	0.0585535	0.498077	1042.65	1010.1	763.722	698.826	918.607	622.295
1873	TRAPPC6A	291.744	-0.603512	0.319841	-1.88692	0.0591717	0.498077	371.531	327.884	326.083	265.724	313.271	145.97
1874	TWNK	3305.86	-0.300355	0.158756	-1.89193	0.0585009	0.498077	3848.59	3982.21	2722.56	2922.97	3271.51	3087.33
1875	ULBP1	129.295	-0.64735	0.342505	-1.89005	0.0587516	0.498077	153.33	178.75	92.8324	139.009	118.561	93.2893
1876	LRRC8D	3976.65	-0.324746	0.172227	-1.88556	0.0593537	0.498179	4586.93	5234.51	3250.69	2944.72	3593.46	4249.6
1877	FAM84B	2945.59	-0.319678	0.169623	-1.88464	0.0594782	0.4988	3428.7	2948.84	3187.51	2999.56	2692.2	2416.74
1878	SPATA5	802.108	-0.376136	0.19959	-1.88455	0.059491	0.4988	1052.08	836.634	696.633	772.586	724.861	729.852
1879	B3GALT6	726.616	-0.430132	0.228356	-1.8836	0.059619	0.499456	973.057	892.691	627.984	482.275	809.685	574.004
1880	CCNI	9007.21	-0.292752	0.15543	-1.8835	0.0596327	0.499456	11370	10605.5	7404.75	6723.49	8753.27	9186.25
1881	AC104447.1	152.779	-0.64901	0.344693	-1.88286	0.0597189	0.499912	234.713	181.923	150.56	84.1618	144.587	120.727
1882	TUSC3	29.977	1.20865	0.642104	1.88233	0.0597908	0.500248	15.333	16.9231	26.5235	46.3363	30.8451	43.9009
1883	AUH	962.346	-0.350678	0.186384	-1.88148	0.0599066	0.500419	1099.26	1049.23	909.601	1031.69	889.689	794.605
1884	GALNT7	3883.28	-0.341901	0.181675	-1.88194	0.0598437	0.500419	3863.92	3469.23	4435.67	5745.7	3023.79	2761.36
1885	STRC	51.9664	-1.08521	0.576757	-1.88158	0.0598935	0.500419	110.87	52.8846	52.267	18.9128	47.2316	29.6331
1886	EFCAB11	239.812	-0.570606	0.3035	-1.88008	0.0600966	0.501474	316.096	327.884	224.67	137.117	256.4	176.701
1887	PFKM	9122.33	-0.284961	0.151561	-1.88018	0.0600839	0.501474	10097.4	10738.7	8543.7	8252.58	8717.61	8383.97
1888	C15orf59	375.324	0.479116	0.255005	1.87885	0.0602649	0.501814	238.252	250.673	559.335	522.938	409.662	271.088
1889	MRE11	4783.22	-0.373365	0.198647	-1.87954	0.0601711	0.501814	6571.97	4755.38	4611.98	4017.07	4829.19	3913.76
1890	TRAF4	5612.28	0.287556	0.153036	1.879	0.0602441	0.501814	4724.93	4940.48	5996.66	6213.79	5799.85	5997.95
1891	ZNF227	350.868	0.498083	0.265081	1.87898	0.0602472	0.501814	278.353	280.288	337.785	418.918	311.343	478.519
1892	C7orf26	850.223	0.350576	0.186631	1.87844	0.0603211	0.502017	699.422	782.692	882.298	846.346	913.787	976.794
1893	RAD52	1069.3	0.351949	0.18748	1.87726	0.0604823	0.503092	879.88	983.653	1176.4	996.702	1149.95	1229.22
1894	C16orf45	118.773	-0.633739	0.337698	-1.87664	0.060567	0.503531	142.715	163.942	88.9319	119.15	92.5354	105.362
1895	RPSAP15	169.474	0.601724	0.320763	1.87592	0.0606669	0.504095	114.408	152.308	164.602	179.671	160.009	245.845
1896	CABLES1	2338.79	-0.375368	0.200222	-1.87476	0.0608258	0.504351	3199.88	2538.46	2177.27	1694.58	2418.45	2004.07
1897	CSGALNACT1	4283.43	0.327239	0.17453	1.87497	0.0607967	0.504351	3912.28	3647.98	4090.87	4563.65	4228.68	5257.13
1898	DECR2	822.442	0.358077	0.190997	1.87478	0.0608236	0.504351	671.115	778.461	794.926	831.216	888.725	970.209
1899	PAK1	1657.82	-0.327711	0.174747	-1.87535	0.0607449	0.504351	1876.53	2047.69	1549.29	1346.59	1615.51	1511.29
1900	CEMIP	488.915	-0.479984	0.25612	-1.87405	0.0609228	0.50489	673.474	637.788	287.858	393.385	369.178	571.809
1901	KIDINS220	2839.38	-0.299264	0.159788	-1.87289	0.061084	0.505693	3179.83	3081.05	2730.36	2957.01	2518.7	2569.3
1902	TRIOBP	3742.32	0.312636	0.16692	1.87297	0.0610726	0.505693	3165.68	2898.07	4129.09	4731.03	3943.36	3586.7
1903	SH3RF3-AS1	47.614	-0.924657	0.493839	-1.87239	0.0611532	0.505734	64.8705	61.3461	38.2251	54.847	35.6647	30.7306
1904	SLC16A9	107.802	0.685049	0.365857	1.87245	0.0611442	0.505734	69.5883	101.538	97.513	102.129	114.705	161.336
1905	GPD1L	2324.95	-0.302062	0.161393	-1.87159	0.0612629	0.506375	2822.46	2705.57	1942.46	1995.3	2173.62	2310.28
1906	HIST1H3E	40.4861	1.00681	0.53819	1.87074	0.0613813	0.507088	22.4098	22.2115	49.9267	58.6295	41.4481	48.2909
1907	DOCK6	2077.76	-0.316238	0.169075	-1.8704	0.061428	0.507208	2206.78	2354.42	1983.8	2258.18	1877.7	1785.67
1908	ARF3	6244.98	-0.295193	0.157869	-1.86986	0.0615031	0.507296	6873.91	7509.61	5437.33	5926.31	5684.18	6038.56
1909	ERCC6	4353.35	0.337904	0.18071	1.86987	0.0615015	0.507296	4215.4	3295.77	4608.07	4507.86	4358.8	5134.2
1910	CEP152	1880.39	-0.340607	0.182236	-1.86904	0.0616166	0.507401	2533.49	2092.11	1610.91	1393.87	1904.69	1747.25
1911	RNF212	1134.43	-0.448707	0.240057	-1.86917	0.0615996	0.507401	1613.51	1324.23	1000.87	716.793	1298.39	852.774
1912	ZNF224	373.238	0.442471	0.236762	1.86884	0.0616447	0.507401	356.198	273.942	384.591	368.799	397.131	458.764
1913	ZNF430	425.367	0.400691	0.214382	1.86905	0.0616162	0.507401	345.583	333.173	481.324	496.46	466.533	429.131
1914	TIMM23B	604.709	0.395055	0.211519	1.86771	0.0618026	0.508435	612.141	464.326	571.816	565.491	714.258	700.219
1915	AC134772.2	19.5748	1.42005	0.760785	1.86656	0.0619632	0.508693	12.9741	9.51922	13.2618	21.7497	34.7008	25.243
1916	FAM186B	58.9372	0.947726	0.50763	1.86696	0.0619069	0.508693	44.8196	23.2692	99.8533	54.847	61.6903	69.1438
1917	MFSD14A	524.697	-0.412485	0.220986	-1.86656	0.0619624	0.508693	651.064	570.096	444.659	565.491	487.739	429.131
1918	VPS53	2561.7	0.317476	0.170065	1.86679	0.0619308	0.508693	2251.6	2174.61	2689.02	2738.57	2508.1	3008.31
1919	FAM171A2	321.998	-0.449752	0.241034	-1.86593	0.0620514	0.508886	478.862	397.692	227.79	186.291	329.657	311.696
1920	GON7	271.027	-0.52114	0.279276	-1.86604	0.0620359	0.508886	375.069	343.75	248.073	158.867	277.606	222.797
1921	DLG4	1545.79	-0.408751	0.219125	-1.86538	0.0621286	0.509101	2154.88	1606.63	1428.37	1252.97	1660.82	1171.06
1922	PPP1R35	394.731	-0.43887	0.235284	-1.86528	0.0621422	0.509101	425.786	525.673	333.104	382.038	384.6	317.184
1923	GLO1	9226.46	-0.278008	0.149089	-1.86471	0.0622215	0.509204	10654.1	10468	8335.41	8481.43	8749.42	8670.42
1924	MPP5	2970.01	0.307319	0.164799	1.8648	0.0622087	0.509204	2559.44	2427.4	3171.9	3490.35	2924.5	3246.47
1925	SLC20A2	859.083	-0.392673	0.210605	-1.8645	0.0622519	0.509204	868.085	1181.44	755.921	787.716	842.458	718.876
1926	ADD3	4016.08	-0.320331	0.171935	-1.86309	0.0624491	0.510523	4789.8	4048.84	4136.89	4043.55	3819.98	3257.44
1927	MRPL30	2460.58	-0.29944	0.16074	-1.86289	0.062478	0.510523	2943.94	3120.19	1936.22	1835.48	2487.85	2439.79
1928	MAPK4	5869.43	0.333814	0.179323	1.86152	0.0626713	0.511838	5574.14	4555.48	6460.04	5862.01	7001.85	5763.08
1929	MAP3K21	2574.87	-0.31795	0.17086	-1.86088	0.0627609	0.512303	3348.5	2809.23	2251.38	2101.21	2533.16	2405.77
1930	GBE1	2052.98	-0.304983	0.163931	-1.86044	0.0628235	0.512533	2317.65	2462.31	1771.62	1896.95	1935.53	1933.83
1931	INAFM1	163.087	0.545037	0.292995	1.86022	0.0628541	0.512533	126.203	113.173	197.366	192.91	183.143	165.726
1932	LONRF1	378.672	-0.414026	0.222636	-1.85966	0.0629338	0.512652	425.786	401.923	418.136	404.733	291.101	330.354
1933	Z95331.1	340.704	0.671942	0.361288	1.85985	0.0629064	0.512652	340.865	121.634	493.806	352.723	404.842	330.354
1934	BBS2	2282.54	-0.346072	0.186178	-1.85882	0.0630531	0.512828	2735.18	2583.94	2342.65	1849.67	2271.94	1911.88
1935	IMPDH1	7996.28	-0.353516	0.19018	-1.85885	0.0630491	0.512828	7591.03	10286	7210.5	8897.51	7107.88	6884.75
1936	TAB3	4824.67	0.322361	0.173398	1.85908	0.0630164	0.512828	4230.73	3888.07	5112.02	5565.08	4520.74	5631.38
1937	COL4A4	820.823	0.389447	0.209542	1.85856	0.0630897	0.512848	701.781	508.749	1037.54	1092.21	769.201	815.458
1938	CXCR4	3692.96	-0.313196	0.16857	-1.85795	0.0631757	0.512848	3769.56	4391.53	3845.13	3583.02	3469.11	3099.4
1939	FBXL16	2174.2	-0.317991	0.171158	-1.85788	0.0631858	0.512848	2623.13	2460.19	2007.99	1877.09	2196.75	1880.05
1940	IPO5	18999.2	-0.286826	0.154368	-1.85807	0.0631593	0.512848	21139.5	22805.9	16713.7	17312.7	17052.5	18970.7
1941	MILR1	594.97	-0.416043	0.223978	-1.85752	0.0632372	0.513	701.781	595.48	653.727	647.762	563.888	407.18
1942	FAM20C	710.217	0.382815	0.206262	1.85596	0.0634586	0.514531	681.73	533.076	776.984	686.533	797.154	785.825
1943	RPL4P5	236.766	0.593121	0.319903	1.85406	0.0637301	0.516466	171.022	190.384	243.392	269.507	184.107	362.182
1944	P2RX5-TAX1BP3	74.4805	-0.764596	0.41252	-1.85348	0.063814	0.51688	114.408	81.4422	77.2303	58.6295	55.9068	59.2662
1945	KLHL29	759.228	0.367611	0.198361	1.85324	0.0638479	0.516889	675.832	610.288	823.79	785.825	750.886	908.748
1946	LRTOMT	321.217	0.438963	0.236963	1.85246	0.0639604	0.517534	257.123	222.115	419.696	379.201	328.693	320.476
1947	NELFA	1873.54	-0.309161	0.166914	-1.85222	0.0639947	0.517545	2014.52	2207.4	1750.55	1861.02	1726.36	1681.4
1948	CEBPZOS	2971.71	-0.303525	0.163907	-1.85181	0.0640531	0.517683	3596.18	3387.79	2712.42	2475.68	2965.95	2692.22
1949	MIS18BP1	3029.39	-0.291483	0.157419	-1.85164	0.0640775	0.517683	3541.93	3499.9	2702.28	2678.99	2961.13	2792.09
1950	AC004453.1	305.59	0.596612	0.322485	1.85005	0.064307	0.517845	161.586	291.923	346.366	346.103	249.653	437.911
1951	AC068790.5	24.5319	1.36606	0.738037	1.85094	0.0641779	0.517845	8.25624	7.40384	42.9057	48.2275	17.3504	23.0479
1952	ASAP3	312.617	-0.461392	0.249415	-1.8499	0.0643278	0.517845	332.609	368.077	347.926	318.68	291.101	217.309
1953	EDC3	2715.84	-0.302986	0.163776	-1.85	0.0643137	0.517845	2854.3	3205.86	2680.44	2642.11	2535.08	2377.23
1954	TCFL5	1467.97	-0.37901	0.204794	-1.85069	0.0642148	0.517845	1876.53	1589.71	1446.31	1231.22	1533.58	1130.45
1955	UHMK1	9606.55	0.302194	0.163236	1.85127	0.0641312	0.517845	9476.99	8338.84	9172.46	8683.79	10211.7	11755.6
1956	ZNF888	394.309	0.412034	0.222722	1.85	0.0643141	0.517845	347.942	299.327	409.555	448.232	425.085	435.716
1957	EIF2D	4556.47	-0.320031	0.173024	-1.84964	0.064366	0.517888	5133.02	5728.46	4040.16	3737.16	4798.35	3901.69
1958	WDR78	123.039	0.62441	0.337667	1.84919	0.0644305	0.518	76.6651	68.7499	179.424	189.128	100.247	124.02
1959	ZNF829	52.7004	0.874404	0.472885	1.84908	0.0644457	0.518	31.8455	31.7307	67.8691	68.0859	53.0151	63.6562
1960	LMBR1	2631.37	-0.303844	0.164424	-1.84793	0.0646126	0.519076	3106.71	2754.23	2592.29	2587.27	2297	2450.77
1961	AC023232.1	131.281	-0.634262	0.343417	-1.84691	0.0647595	0.519347	148.612	173.461	99.0732	158.867	101.211	106.46
1962	AL450998.1	23.792	1.30185	0.705163	1.84617	0.0648674	0.519347	11.7946	12.6923	31.2042	26.4779	22.1699	38.4132
1963	CAT	2619.82	-0.352296	0.190801	-1.84641	0.0648327	0.519347	2547.64	3499.9	2339.53	2593.88	2423.27	2314.67
1964	PHLDB2	9105.87	-0.324032	0.175544	-1.84588	0.0649101	0.519347	11005.6	9263.26	8141.95	10033.2	7771.05	8420.18
1965	PKNOX1	1307.63	0.329329	0.178339	1.84665	0.0647985	0.519347	1198.33	1106.35	1416.67	1229.33	1473.82	1421.29
1966	TP53INP2	564.812	-0.399804	0.216421	-1.84735	0.0646971	0.519347	635.731	584.903	590.539	653.436	521.476	402.79
1967	TRAPPC5	41.1036	-1.07964	0.584868	-1.84595	0.0648992	0.519347	84.9214	39.1346	35.8848	28.3691	38.5564	19.7554
1968	ZNF277	499.918	-0.397137	0.215136	-1.84598	0.0648946	0.519347	658.141	523.557	472.743	448.232	450.146	446.691
1969	PLCB2	2322.9	-0.375961	0.203821	-1.84456	0.0651014	0.520365	2856.66	2553.27	2421.44	1938.56	2421.34	1746.16
1970	SLC35E3	837.243	-0.339736	0.184184	-1.84455	0.0651035	0.520365	986.031	906.441	806.628	829.324	758.598	736.437
1971	GDA	11813.6	-0.405734	0.220096	-1.84344	0.0652647	0.52067	16821.5	12565.4	11373.1	7940.52	12713	9468.32
1972	KIAA1147	3874.76	-0.423019	0.229488	-1.84332	0.0652829	0.52067	5690.91	3785.48	3787.41	2918.24	4096.62	2969.89
1973	NNT	4917.21	-0.335573	0.182065	-1.84315	0.0653069	0.52067	6183.93	5200.67	4834.3	4263.88	5012.33	4008.15
1974	RPS7P10	181.776	0.573719	0.311214	1.84349	0.0652582	0.52067	149.792	137.5	201.267	173.997	165.793	262.308
1975	TCEAL9	3616.58	0.325549	0.176567	1.84377	0.0652169	0.52067	3239.99	2777.5	4287.45	3855.37	4107.22	3431.95
1976	AC009065.8	275.69	0.490488	0.266207	1.8425	0.0654018	0.521163	259.482	181.923	322.963	270.452	306.524	312.794
1977	CCDC12	1880.24	0.364084	0.197671	1.84187	0.065494	0.521633	1355.2	1813.94	1809.84	2222.25	2005.9	2074.32
1978	AC010969.2	103.937	-0.723847	0.393121	-1.84128	0.0655804	0.522057	168.663	118.461	85.8114	77.5423	112.778	60.3637
1979	EYS	109.905	-0.827182	0.449426	-1.84053	0.0656902	0.522667	208.765	80.3845	111.555	96.4551	104.102	58.1686
1980	ANKRD18B	949.751	-0.442703	0.240798	-1.83848	0.0659915	0.523623	1392.95	842.98	1007.11	811.357	854.989	789.118
1981	DTD2	375.257	-0.434109	0.236027	-1.83923	0.0658806	0.523623	474.144	501.346	315.942	238.301	382.672	339.134
1982	ORAI3	80.569	-0.801857	0.436062	-1.83886	0.0659357	0.523623	91.9981	114.231	53.0471	105.911	65.5459	52.681
1983	SPINK4	204.828	-0.495613	0.269582	-1.83845	0.0659963	0.523623	238.252	247.5	199.707	198.584	156.153	188.774
1984	TRIO	10310.6	0.293338	0.159565	1.83836	0.0660099	0.523623	8496.85	8435.09	11508.9	12672.5	9655.49	11094.8
1985	YIPF4	1647.97	-0.389739	0.211996	-1.83842	0.0660001	0.523623	2375.44	1606.63	1539.93	1327.68	1613.59	1424.58
1986	OPN1SW	78.6784	-0.750727	0.408434	-1.83806	0.0660536	0.523706	122.664	96.2499	68.6492	54.847	78.0767	51.5835
1987	BLCAP	2471.67	0.311806	0.169674	1.83768	0.0661095	0.523885	2058.16	2189.42	2452.65	2856.77	2545.69	2727.34
1988	LACTB	1541.15	-0.325216	0.177011	-1.83726	0.0661713	0.524111	1948.47	1671.15	1369.86	1368.34	1366.83	1522.26
1989	GGPS1	1877.79	-0.308754	0.168098	-1.83675	0.0662474	0.52445	2130.11	2326.92	1630.42	1581.11	1880.59	1717.62
1990	C2orf68	1395.49	-0.357214	0.194639	-1.83526	0.0664667	0.524604	1779.81	1565.38	1373.76	1043.04	1346.58	1264.34
1991	HERC2P10	61.909	-0.792958	0.431914	-1.83591	0.0663702	0.524604	79.024	82.4999	51.4869	65.249	48.1955	44.9984
1992	HM13	7083.03	0.399534	0.217676	1.83546	0.0664379	0.524604	4854.67	6913.07	6515.43	8690.41	6736.77	8787.85
1993	LINC02081	63.0047	-0.865702	0.471512	-1.83601	0.0663559	0.524604	76.6651	90.9614	39.0052	79.4336	49.1594	42.8033
1994	MED23	1867.98	0.31185	0.16989	1.8356	0.0664165	0.524604	1688.99	1523.08	1982.24	2026.5	1894.08	2092.97
1995	SOCS3	4433.43	0.303949	0.165518	1.83635	0.0663055	0.524604	3392.14	3583.46	5143.23	5870.52	4560.26	4050.95
1996	SERGEF	160.336	-0.536578	0.292502	-1.83444	0.0665884	0.525301	202.868	176.634	166.942	154.139	133.02	128.41
1997	BICRAL	2667.77	-0.351626	0.191718	-1.83408	0.0666423	0.525316	3347.32	3034.52	2551.72	2072.84	2819.44	2180.77
1998	BTBD9	462.632	0.421195	0.229662	1.83398	0.066657	0.525316	351.48	391.346	500.047	537.122	425.085	570.711
1999	TMEM116	346.205	0.465883	0.254114	1.83336	0.0667486	0.525775	292.507	250.673	432.178	352.723	430.868	318.281
[truncated: 28,558 more rows]

## Sheet: Cutoff by pAdj 0.05
Number	gene	baseMean	log2FoldChange	lfcSE	stat	pvalue	padj	control.rep1.count	control.rep2.count	shBAT1.s1.rep1.count	shBAT1.s1.rep2.count	shBAT1.s2.rep1.count	shBAT1.s2.rep2.count
1	AC097478.1	312.641	5.90624	0.47715	12.3782	3.43089e-35	5.40228e-31	8.25624	6.34615	500.047	489.84	348.936	522.42
2	PRG4	7929.55	2.04548	0.205908	9.93395	2.96279e-23	2.3326e-19	4001.92	3177.3	5147.91	5615.2	11966	17669
3	H19	1186.88	-2.24832	0.258858	-8.68554	3.76959e-18	1.97853e-14	3135.01	1709.23	564.015	694.098	559.068	459.861
4	EDIL3	444.68	2.62451	0.354386	7.40578	1.30383e-13	5.13253e-10	75.4857	79.3268	624.863	932.399	276.642	679.366
5	OLFML1	1337.71	1.69531	0.236061	7.18166	6.88701e-13	2.16886e-09	553.168	508.749	1508.72	2016.1	1338.87	2100.66
6	GAS6-AS1	470.851	2.18169	0.309058	7.05916	1.67507e-12	4.39595e-09	62.5116	129.038	925.984	834.053	341.224	532.298
7	AC011346.1	855.737	1.46423	0.208505	7.02253	2.17886e-12	4.90119e-09	539.015	393.461	829.251	801.901	1216.46	1354.34
8	SYT15	109.34	2.96902	0.427763	6.94081	3.89859e-12	7.6734e-09	24.7687	12.6923	153.68	173.997	126.272	164.628
9	RGS17	83.1378	3.38589	0.490973	6.89629	5.3377e-12	9.33861e-09	8.25624	12.6923	133.398	123.879	110.85	109.752
10	AL359878.1	198.992	2.0279	0.297516	6.81609	9.3553e-12	1.47309e-08	63.691	53.9423	277.717	319.626	234.23	244.747
11	CCT6P3	421.858	1.54096	0.229448	6.71597	1.86816e-11	2.67419e-08	194.611	157.596	606.921	548.47	509.909	513.64
12	NXPH4	1142.34	-1.14981	0.17685	-6.50161	7.94636e-11	1.0427e-07	1941.4	1932.4	615.502	619.393	924.39	820.946
13	LOX	1473.35	-1.26734	0.198262	-6.39223	1.63482e-10	1.98015e-07	2659.69	2004.32	1029.74	1209.47	1007.29	929.601
14	AL356056.2	64.1154	3.47784	0.558499	6.22713	4.75063e-10	5.3431e-07	11.7946	5.28846	98.2931	81.3249	84.8241	103.167
15	TP53INP1	303.256	1.67824	0.270692	6.19983	5.65236e-10	5.93347e-07	112.049	106.827	461.822	437.83	287.245	413.766
16	COL3A1	3707.9	1.16171	0.187756	6.18735	6.11845e-10	6.02132e-07	1644.17	1310.48	5713.48	6970.3	3090.3	3518.65
17	HES7	255.677	-1.73436	0.283409	-6.11962	9.38e-10	8.68809e-07	530.758	461.153	129.497	115.368	183.143	114.142
18	KRT13	113.892	2.87697	0.470845	6.11023	9.94859e-10	8.7028e-07	9.43571	21.1538	180.204	244.92	83.8602	143.775
19	LGALS8	1203.14	1.22145	0.202213	6.04041	1.53722e-09	1.27395e-06	702.96	547.884	1574.25	1478.03	1301.28	1614.45
20	NDRG1	11606.1	-1.02114	0.169685	-6.01785	1.76745e-09	1.39151e-06	19204	16240.8	7684.81	9042.19	8370.6	9094.06
21	PLIN2	1715.07	-1.09968	0.184175	-5.97087	2.3599e-09	1.76948e-06	2388.41	2881.15	1209.94	1352.26	1312.85	1145.81
22	FAM81A	2224.03	-0.993355	0.167265	-5.93881	2.87094e-09	2.05481e-06	3264.75	3550.67	1635.88	1469.52	1756.24	1667.13
23	AC021087.2	278.271	1.84072	0.31182	5.90315	3.56623e-09	2.24616e-06	121.485	69.8076	403.314	391.494	270.859	412.668
24	COL25A1	181.249	1.92247	0.325072	5.91399	3.3392e-09	2.24616e-06	74.3062	54.9999	224.67	243.975	197.602	291.941
25	MARCKSL1	3947.42	-1.10492	0.187005	-5.90851	3.45208e-09	2.24616e-06	5749.88	7254.7	2408.18	2226.03	3361.16	2684.54
26	ARNT2	1887.1	-1.36363	0.232413	-5.86727	4.43028e-09	2.68305e-06	2836.61	3599.32	913.502	1471.41	1128.74	1373
27	COL17A1	1119.31	1.57639	0.271701	5.80195	6.55466e-09	3.82258e-06	234.713	207.307	1675.66	3280.42	636.181	681.561
28	RBAK	5254.96	1.03556	0.180417	5.73984	9.47685e-09	5.32937e-06	3133.83	2467.59	7777.64	6670.53	6009.02	5471.14
29	BRCA2	3247.5	1.01691	0.177592	5.72613	1.02748e-08	5.57886e-06	2074.68	1676.44	4084.62	4059.62	3513.45	4076.19
30	ANKRD1	109.842	3.32575	0.583103	5.70354	1.17343e-08	5.774e-06	10.6152	12.6923	124.817	276.126	55.9068	178.896
31	HK2	3124.47	-0.927247	0.162357	-5.71117	1.12203e-08	5.774e-06	4443.04	4967.98	2136.7	2249.67	2409.78	2539.66
32	SESN3	7081.3	0.991977	0.173824	5.7068	1.1512e-08	5.774e-06	4798.06	4030.86	8337.75	7761.8	7964.79	9594.53
33	ZNF107	1427.43	1.03184	0.182835	5.64357	1.66563e-08	7.94758e-06	849.214	714.999	1976	1826.97	1518.16	1679.21
34	STC1	53.4908	-4.23417	0.751704	-5.63277	1.77337e-08	8.21279e-06	100.254	169.231	3.12042	34.043	7.71128	6.58513
35	TMEM45A	2005.78	-1.08201	0.193109	-5.60311	2.10537e-08	9.47178e-06	3131.48	2633.65	1526.66	2019.88	1353.33	1369.71
36	H1F0	2624.13	-1.04836	0.188564	-5.55969	2.70251e-08	1.18205e-05	4354.58	4328.07	1529.78	1335.24	2405.92	1791.15
37	PFKFB4	422.029	-1.49398	0.27247	-5.4831	4.17931e-08	1.73177e-05	691.165	912.788	151.34	208.04	346.044	222.797
38	ZNF92	828.799	1.07913	0.19672	5.48563	4.11995e-08	1.73177e-05	485.939	396.634	1106.97	1119.64	894.509	969.111
39	SCARA5	679.732	-1.37526	0.252037	-5.45658	4.85393e-08	1.95974e-05	922.34	1299.9	478.204	521.992	523.403	332.549
40	RCN3	978.201	-1.1007	0.202524	-5.43489	5.48308e-08	2.15841e-05	1474.33	1995.86	404.094	376.364	809.685	808.873
41	SPINK13	241.7	1.75523	0.325156	5.39812	6.73413e-08	2.58623e-05	140.356	79.3268	224.67	265.724	290.137	449.984
42	CPEB4	3739.12	0.844483	0.156596	5.39273	6.93941e-08	2.60162e-05	2196.16	2124.9	5087.06	5268.15	3966.49	3791.94
43	AL031432.4	164.476	1.86672	0.352329	5.29823	1.16933e-07	4.28193e-05	66.0499	37.0192	214.529	295.039	174.468	199.749
44	ADGRG3	199.889	-1.7534	0.333431	-5.25866	1.45112e-07	5.07763e-05	273.635	397.692	120.916	208.04	107.958	91.0943
45	STRA6	2471.59	-0.96698	0.183777	-5.2617	1.42727e-07	5.07763e-05	3256.5	3261.92	2187.41	2789.63	1790.95	1543.12
46	SMARCD3	1198.31	0.949568	0.180977	5.2469	1.54682e-07	5.29482e-05	863.367	736.153	1283.27	1218.93	1514.3	1573.85
47	MYO1A	1107.47	1.00646	0.192966	5.2157	1.8312e-07	6.13492e-05	481.221	489.711	1662.4	2060.54	945.596	1005.33
48	AP000873.2	339.937	1.28714	0.247849	5.19325	2.06654e-07	6.77911e-05	189.894	152.308	452.46	410.407	376.889	457.666
49	MATN2	793.656	1.11542	0.215798	5.16882	2.35572e-07	7.57005e-05	401.018	441.057	882.298	1212.31	870.411	954.844
50	ADGRD1	2283.45	0.898549	0.174019	5.16351	2.42358e-07	7.63235e-05	1666.58	1504.04	2448.75	2172.13	3150.06	2759.17
51	ACTL8	1004.18	-1.29117	0.250265	-5.1592	2.48013e-07	7.65729e-05	1364.64	2343.84	430.617	370.69	850.169	665.098
52	ANKRD33B	719.799	1.24947	0.243322	5.13504	2.82081e-07	8.54162e-05	498.913	303.557	885.418	725.304	932.101	973.501
53	FAT4	799.211	1.31591	0.257013	5.12001	3.05512e-07	9.0766e-05	343.224	295.096	1060.16	1507.35	615.939	973.501
54	IGFBP3	3369.97	0.916459	0.180357	5.08135	3.74754e-07	0.000109275	1987.4	2120.67	4266.39	4089.88	3362.12	4393.38
55	FAM210B	607.998	-1.32524	0.262832	-5.04213	4.60371e-07	0.0001318	1213.67	956.153	382.251	230.736	496.414	368.767
56	DLG3	939.897	-1.0043	0.199429	-5.03587	4.75687e-07	0.000133248	1427.15	1332.69	783.224	721.522	778.84	595.954
57	EPB41L1	7076.31	0.772684	0.153517	5.0332	4.82353e-07	0.000133248	4812.21	4733.17	8195.77	8408.61	7806.71	8501.4
58	VSIR	962.133	1.14117	0.228337	4.99775	5.80031e-07	0.000157469	594.449	448.461	1064.84	1365.5	988.008	1311.54
59	ZNF506	115.914	1.76067	0.35573	4.94945	7.44241e-07	0.000198624	55.4348	39.1346	143.539	138.063	166.757	152.555
60	LOXL2	4846.65	-0.983572	0.199373	-4.93332	8.08442e-07	0.000212162	6477.61	8075.47	3066.59	4099.34	3318.74	4042.17
61	CRB1	412.779	1.27399	0.260109	4.89791	9.68609e-07	0.000250028	255.944	169.231	578.057	447.287	546.537	479.617
62	ALOX15B	115.405	-1.97407	0.405349	-4.87004	1.11574e-06	0.000283363	267.738	195.673	66.3088	45.3906	80.0046	37.3157
63	ZNF292	3667.35	0.836174	0.172226	4.8551	1.20326e-06	0.000300739	2407.28	1919.71	5036.35	4917.32	3815.16	3908.27
64	ALDOC	393.689	-1.52012	0.314937	-4.82673	1.3879e-06	0.000341466	594.449	768.942	305.801	218.442	321.946	152.555
65	ANGPTL4	195.369	-1.53709	0.319838	-4.80583	1.54114e-06	0.000369729	310.199	387.115	85.8114	148.465	108.922	131.703
66	BNIP3	3215.24	-0.753188	0.15676	-4.80471	1.54973e-06	0.000369729	4900.67	4626.34	2073.52	2038.8	2819.44	2832.7
67	DOCK8	85.8333	2.00905	0.418651	4.79886	1.59568e-06	0.000375007	36.5634	27.5	86.5915	106.857	106.03	151.458
68	SLC6A6	3437.89	-0.969589	0.203985	-4.75324	2.00185e-06	0.000463545	6073.06	4306.92	2649.23	2298.85	2934.14	2365.16
69	COL15A1	1262.87	-1.14	0.240889	-4.73246	2.21813e-06	0.000504583	1826.99	1975.77	944.706	1105.45	1099.82	624.49
70	GAB2	1060.25	1.03792	0.219558	4.7273	2.2752e-06	0.000504583	766.651	587.019	1167.82	1061.01	1163.44	1615.55
71	TOGARAM2	90.251	2.15416	0.455631	4.72785	2.26906e-06	0.000504583	38.9223	23.2692	130.277	73.7598	167.72	107.557
72	EGLN3	241.644	-1.51196	0.320227	-4.72152	2.34085e-06	0.000504919	376.249	450.576	173.183	160.758	194.71	94.3868
73	MMP28	290.603	1.32531	0.280558	4.72383	2.3144e-06	0.000504919	158.048	108.942	341.686	467.145	320.982	346.817
74	AC068790.2	72.8338	2.14483	0.455985	4.70372	2.55462e-06	0.000543582	24.7687	15.8654	109.995	107.803	97.355	81.2166
75	GLI3	757.232	-1.10496	0.235311	-4.69573	2.65662e-06	0.000555246	1233.72	847.211	681.811	814.194	541.718	424.741
76	NES	1065.04	-1.42379	0.303325	-4.69394	2.67996e-06	0.000555246	2375.44	1469.13	655.287	458.634	961.983	469.739
77	PTK2B	956.29	0.961768	0.205313	4.68439	2.80797e-06	0.000574212	581.475	545.769	1081.22	1333.35	975.477	1220.44
78	AK4	3923.42	-0.752152	0.160875	-4.67537	2.93424e-06	0.00059234	5567.07	5813.07	2791.21	2611.85	3183.8	3573.53
79	SEMA6D	2928.25	0.888045	0.190434	4.66326	3.1124e-06	0.000612599	1904.83	1633.08	4170.44	3315.41	3585.75	2960.02
80	TNNT1	2639.38	-0.855522	0.183443	-4.6637	3.10579e-06	0.000612599	3497.11	3013.36	2721.78	3007.13	2001.08	1595.8
81	AC010618.3	188.362	1.39456	0.29972	4.65287	3.27348e-06	0.000628588	107.331	78.2692	250.413	207.095	231.339	255.722
82	RAP2A	870.311	-0.993014	0.213368	-4.65399	3.25567e-06	0.000628588	1572.22	1142.31	614.722	529.557	721.005	642.05
83	ATP6V0A4	429.604	1.36621	0.294213	4.64363	3.42337e-06	0.00064945	248.867	185.096	404.874	620.338	427.012	691.438
84	ABHD17C	2598.98	-0.73062	0.15783	-4.62917	3.67143e-06	0.000672213	3676.39	3673.36	1924.52	1890.33	2211.21	2218.09
85	DDIT4	2977.8	-0.860207	0.185762	-4.6307	3.6443e-06	0.000672213	3836.79	4543.84	2387.9	2482.3	2606.41	2009.56
86	LYRM7	1210.82	-0.825851	0.178316	-4.63138	3.6323e-06	0.000672213	1896.58	1821.34	780.104	669.512	1044.88	1052.52
87	ESR1	281.142	1.1302	0.245384	4.60586	4.10764e-06	0.000743436	148.612	143.846	375.23	379.201	323.874	316.086
88	TPPP	1214.1	0.842762	0.183608	4.59002	4.4321e-06	0.000793043	895.213	761.538	1265.33	1391.98	1436.23	1534.33
89	ANKRD12	2177.15	0.836363	0.183113	4.56746	4.93674e-06	0.000854218	1483.76	1160.29	2712.42	2987.27	2431.95	2287.23
90	SAT1	3727.17	1.07153	0.234569	4.5681	4.92171e-06	0.000854218	1812.84	1505.09	4984.08	7087.56	2709.55	4263.87
91	SORCS2	1159.42	0.970283	0.212374	4.56875	4.90649e-06	0.000854218	829.163	567.98	1386.24	1438.32	1466.11	1268.73
92	KIAA1217	1072.09	1.13935	0.250825	4.5424	5.56175e-06	0.00094167	372.71	551.057	1551.63	1919.64	803.901	1233.61
93	RAB3D	600.597	-0.928652	0.204339	-4.54468	5.50198e-06	0.00094167	826.804	907.499	436.858	521.046	448.218	463.154
94	LINC01667	312.766	-1.0771	0.238274	-4.52044	6.17107e-06	0.00102284	544.912	478.076	194.246	174.943	258.328	226.089
95	PZP	1313.49	0.867759	0.191894	4.52208	6.12344e-06	0.00102284	901.11	748.845	1772.4	1448.72	1485.39	1524.46
96	PLAC8	11685.3	0.975235	0.216584	4.5028	6.70637e-06	0.00108864	7471.9	7030.47	11998	15099	10952.9	17559.2
97	UPK3B	366.728	1.11351	0.247233	4.50389	6.67213e-06	0.00108864	241.79	182.981	403.314	453.906	413.518	504.86
98	ADAMTS1	1713.1	0.856274	0.190655	4.49122	7.0817e-06	0.00113784	1204.23	903.268	2249.04	2108.77	1976.02	1837.25
99	NFE2	81.1199	-2.32183	0.519269	-4.47135	7.7728e-06	0.00123627	123.844	159.711	64.7486	82.2705	46.2677	9.87769
100	POLR3G	1004.26	-0.963962	0.215944	-4.46395	8.04617e-06	0.00126695	1322.18	1928.17	592.879	515.373	808.721	858.262
101	ZNF641	3630.91	0.711424	0.161151	4.41464	1.01179e-05	0.00157739	2509.9	2424.23	4658	4114.47	4069.63	4009.25
102	NORAD	7791.42	-0.860445	0.195212	-4.40774	1.04454e-05	0.00161249	13018.9	11020.1	5271.94	4198.63	7557.06	5681.87
103	HSD17B8	400.957	-1.28337	0.291652	-4.40037	1.08067e-05	0.00165206	498.913	798.557	312.822	262.887	330.621	201.944
104	DAGLA	811.961	0.834536	0.1907	4.37618	1.20776e-05	0.00180059	554.348	562.692	867.476	894.573	921.498	1071.18
105	NAGA	1560.47	-0.791052	0.180788	-4.37559	1.21105e-05	0.00180059	2069.96	2139.71	1330.08	1391.03	1346.58	1085.45
106	NREP	1030.45	-1.0804	0.246926	-4.37539	1.21213e-05	0.00180059	1586.38	1427.88	964.209	780.151	906.076	518.03
107	VMA21	2448.05	-0.780846	0.179561	-4.34865	1.3698e-05	0.00201578	3920.54	3333.84	1718.57	1494.11	2263.26	1957.98
108	MXI1	2259.76	-0.714597	0.164758	-4.33725	1.44273e-05	0.00210345	3235.27	3110.67	1763.82	1582.05	1970.23	1896.52
109	FAM212B	1916.83	0.824068	0.191526	4.30265	1.68769e-05	0.00243802	1349.31	1120.1	2515.06	2146.6	2402.06	1967.86
110	CCDC54	56.1318	2.11821	0.494121	4.28683	1.81241e-05	0.00259439	18.8714	16.9231	78.7905	67.1403	84.8241	70.2414
111	HTRA1	4676.84	0.669779	0.156684	4.27472	1.91374e-05	0.00271475	3212.86	3527.4	5184.57	5412.83	5340.06	5383.34
112	C4orf32	1111.64	-0.768899	0.180685	-4.25546	2.08622e-05	0.002933	1546.28	1525.19	874.497	921.997	967.766	834.116
113	C1QL1	595.418	-0.91573	0.215708	-4.24523	2.1837e-05	0.00303116	791.42	954.038	454.021	448.232	517.62	407.18
114	ZDHHC11B	884.512	1.04669	0.246621	4.24412	2.19454e-05	0.00303116	660.499	400.865	1145.97	909.704	1200.07	989.964
115	MTND1P23	604.011	1.21992	0.290555	4.19858	2.68592e-05	0.00367761	367.993	318.365	667.769	670.457	511.836	1087.64
116	TNS2	4794.17	0.741975	0.176873	4.19496	2.72921e-05	0.00370467	2737.53	3096.92	6113.68	7057.3	4407	5352.61
117	SRCIN1	295.974	-1.12028	0.267275	-4.19147	2.77147e-05	0.00372988	472.965	361.73	258.214	299.767	220.735	162.433
118	ALPK2	621.843	1.26835	0.302863	4.18788	2.81576e-05	0.00375737	443.478	196.731	744.999	805.683	646.784	893.382
119	GLI2	940.511	0.869385	0.207797	4.18381	2.86659e-05	0.00379306	669.935	675.865	840.952	996.702	1052.59	1407.02
120	PLK2	6840.56	0.719225	0.172035	4.1807	2.90618e-05	0.00381339	4963.18	4295.28	8178.61	8364.17	6842.8	8399.33
121	ZNF708	328.774	1.00134	0.239636	4.17858	2.93336e-05	0.00381724	200.509	167.115	454.801	415.135	373.997	361.085
122	CTGF	642.217	1.31899	0.315997	4.17404	2.99241e-05	0.00383078	388.043	275	599.9	936.181	536.898	1117.28
123	KIAA1143	1353.38	-0.844288	0.202239	-4.1747	2.98383e-05	0.00383078	2180.83	1925	962.648	765.967	1284.89	1000.94
124	SUCNR1	84.5339	1.93941	0.468188	4.14237	3.43742e-05	0.00436497	28.3071	15.8654	173.963	121.042	102.175	65.8513
125	IGFL2	364.323	1.49821	0.362316	4.13508	3.54827e-05	0.00446968	120.305	136.442	437.638	765.021	213.988	512.542
126	ARHGAP23	9797.94	0.698806	0.169309	4.12741	3.66869e-05	0.0045847	7227.75	6221.34	11090.7	12418.1	10087.3	11742.4
127	PLAT	308.182	-0.985718	0.23921	-4.12072	3.77696e-05	0.00468283	376.249	389.23	332.324	365.016	206.277	179.994
128	INHA	298.716	-1.49711	0.364243	-4.1102	3.95318e-05	0.00486303	505.99	456.923	269.916	219.388	254.472	85.6067
129	LRFN1	585.295	-0.844907	0.205836	-4.10475	4.04749e-05	0.00494045	948.288	790.095	382.251	423.646	486.775	480.714
130	IGSF10	51.0416	2.22198	0.544472	4.08098	4.48459e-05	0.00530935	12.9741	12.6923	93.6125	67.1403	53.979	65.8513
131	MMD	949.461	-0.890349	0.218157	-4.08123	4.47975e-05	0.00530935	1548.64	1163.46	773.863	748.945	839.566	622.295
132	SNHG9	285.306	1.01102	0.247682	4.08193	4.46632e-05	0.00530935	185.176	172.404	288.638	345.158	352.791	367.67
133	VWA5A	2768.86	0.694415	0.169995	4.08491	4.40933e-05	0.00530935	2016.88	2036.06	3116.52	2884.2	2995.83	3563.65
134	AC037459.3	154.163	1.2889	0.317158	4.0639	4.82586e-05	0.00567075	81.383	62.4038	209.068	221.279	160.973	189.871
135	DEPTOR	149.721	-1.23923	0.305362	-4.05823	4.94453e-05	0.00576716	235.893	202.019	129.497	145.628	96.391	88.8992
136	AC126564.1	365.513	1.00496	0.247856	4.05463	5.02142e-05	0.00581377	188.714	181.923	488.345	591.024	419.301	323.769
137	CHRNA9	1400.7	-0.756396	0.187152	-4.04161	5.30844e-05	0.00610122	1734.99	1994.81	1117.11	1349.43	1158.62	1049.23
138	FLRT3	490.64	1.16085	0.287876	4.03248	5.51917e-05	0.00625215	165.125	247.5	682.591	923.888	351.827	572.906
139	NDUFA4L2	463.442	-4.60037	1.14049	-4.03367	5.49135e-05	0.00625215	831.522	1780.09	39.7853	21.7497	95.4271	12.0727
140	PDE4A	1097.95	-0.795748	0.197893	-4.02109	5.79286e-05	0.00651532	1580.48	1449.04	915.842	898.356	997.647	746.315
141	AP000845.1	69.1721	1.96673	0.492192	3.99586	6.44589e-05	0.00719836	33.025	11.6346	98.2931	99.292	91.5715	81.2166
142	CECR7	613.167	0.907246	0.2277	3.98439	6.76525e-05	0.00750181	439.94	354.327	733.298	661.946	632.325	857.164
143	PRR12	10031.7	0.635036	0.159804	3.97385	7.07193e-05	0.00778704	5972.8	7006.15	13885.9	13168	9942.74	10214.6
144	ELK3	1583.33	-0.746763	0.188012	-3.97189	7.13037e-05	0.00779686	1964.99	2084.71	1369.86	1666.21	1095	1319.22
145	FAM213A	1504.55	-0.720126	0.181414	-3.96951	7.20199e-05	0.00782087	1888.32	1947.21	1303.55	1560.3	1234.77	1093.13
146	CRYAB	202.301	1.25546	0.316469	3.9671	7.27516e-05	0.00784621	74.3062	63.4615	311.262	435.939	145.55	183.286
147	ABCB1	1894	0.688495	0.174123	3.95407	7.68318e-05	0.00811941	1560.43	1500.86	1819.98	1548.95	2356.76	2576.98
148	FZD10-AS1	1159.36	-1.04241	0.263594	-3.95459	7.66657e-05	0.00811941	1907.19	1563.27	1017.26	784.879	1100.79	582.784
149	LRRC3	169.662	-1.24475	0.314784	-3.95431	7.67555e-05	0.00811941	337.326	217.884	115.455	113.477	126.272	107.557
150	AC240565.2	311.576	-0.935495	0.237015	-3.94698	7.91429e-05	0.00830789	455.273	393.461	296.44	280.854	229.411	214.017
151	HBE1	80.7279	-1.77869	0.451248	-3.94173	8.08974e-05	0.00843583	94.3571	131.154	66.3088	126.715	31.809	34.0232
152	C11orf86	915.968	-0.795756	0.202513	-3.92942	8.51524e-05	0.00870461	1107.52	1425.77	767.622	735.706	787.515	671.683
153	CSRP2	208.339	-1.08072	0.275246	-3.92637	8.6239e-05	0.00870461	319.635	362.788	138.859	105.911	157.117	165.726
154	PLSCR4	222.787	1.22229	0.311145	3.92838	8.55214e-05	0.00870461	134.459	72.9807	329.984	316.789	224.591	257.918
155	SCARA3	5673.45	0.692862	0.17619	3.93247	8.40778e-05	0.00870461	4276.73	3389.9	6618.4	7364.63	6508.32	5882.71
156	SLC2A3	9894.73	-0.702849	0.178992	-3.92671	8.61156e-05	0.00870461	12093	14450.2	8541.36	7977.4	9125.34	7181.08
157	ZNF441	198.305	1.1374	0.290299	3.91803	8.92739e-05	0.00895355	86.1008	89.9038	283.958	342.321	181.215	206.334
158	DIXDC1	1584.33	-0.663764	0.170172	-3.90055	9.59742e-05	0.00956462	2022.78	2233.84	1245.05	1317.27	1367.79	1319.22
159	CDC42EP3	1294.73	0.848594	0.218358	3.88625	0.000101806	0.010082	700.601	859.903	1586.73	1809.01	1146.09	1666.04
160	EDN1	323.677	0.941369	0.242785	3.87738	0.000105587	0.0101447	183.996	200.961	383.031	434.048	338.333	401.693
161	FAM117B	792.537	-0.751769	0.193626	-3.88258	0.000103353	0.0101447	1085.11	1035.48	730.957	644.925	673.773	584.979
162	LRP4	2523.6	-0.662949	0.170964	-3.8777	0.000105449	0.0101447	3229.37	3631.05	1918.28	2030.28	2323.02	2009.56
163	PPFIA4	310.344	-3.21841	0.829886	-3.87813	0.000105261	0.0101447	892.854	719.23	51.4869	25.5322	137.839	35.1207
164	TBC1D30	845.329	-0.711827	0.183592	-3.87721	0.000105661	0.0101447	1199.51	1201.54	631.884	573.057	730.644	735.339
165	EME2	979.619	0.716806	0.185077	3.873	0.000107502	0.010259	728.908	656.826	1169.38	1045.88	1160.55	1116.18
166	LINC00370	38.8287	2.60043	0.672488	3.86688	0.000110237	0.0104566	8.25624	4.23077	67.0889	78.4879	37.5925	37.3157
167	LIMS2	703.723	0.810096	0.209584	3.86526	0.000110972	0.0104633	434.042	411.442	846.413	1047.77	681.485	801.191
168	AC244153.1	386.824	1.10613	0.286395	3.86226	0.000112341	0.0105293	265.379	177.692	415.795	508.753	367.25	586.076
169	GREB1	154.759	-1.15421	0.299171	-3.85802	0.000114308	0.0106502	227.636	266.538	99.8533	112.531	116.633	105.362
170	TSPAN3	7186.56	0.849559	0.220623	3.85073	0.000117764	0.0109077	3776.64	5055.76	7794.02	10575.1	6607.61	9310.27
171	CD59	12816.9	0.807614	0.210318	3.83996	0.000123054	0.011331	7638.2	9186.05	12878	17749.6	12344.8	17104.9
172	CD101	343.57	0.895881	0.234429	3.82154	0.00013262	0.0120822	173.381	193.557	498.486	512.536	326.766	356.694
173	DES	140.212	-1.36143	0.356274	-3.82131	0.000132746	0.0120822	159.228	246.442	109.215	168.324	79.0407	79.0215
174	COL11A1	34.1094	2.99447	0.784901	3.81509	0.000136132	0.0122618	7.07678	5.28846	25.7434	68.0859	26.0256	72.4364
175	FABP4	25.3661	4.65056	1.21952	3.81342	0.000137056	0.0122618	1.17946	3.17307	4.68062	32.1517	6.74737	104.265
176	TM4SF1	40196.5	0.609311	0.159776	3.81353	0.000136998	0.0122618	29329.7	30977.7	42330.8	46538.6	42470.9	49531.1
177	ZNF221	167.653	1.2947	0.339645	3.81192	0.000137893	0.012267	107.331	56.0576	216.089	226.953	182.179	217.309
178	FZD10	621.494	-0.912749	0.239778	-3.80663	0.000140871	0.0124615	707.678	1053.46	454.801	576.839	443.399	492.787
179	FGFR4	1107.16	-0.796211	0.209374	-3.80282	0.000143057	0.0124937	1367	1829.81	825.35	780.151	1028.49	812.166
180	HCG11	785.079	-0.896437	0.235725	-3.80289	0.000143018	0.0124937	1315.1	1147.6	548.413	377.31	763.417	558.638
181	MIR22HG	469.833	1.00641	0.264716	3.80186	0.000143615	0.0124937	217.021	351.153	513.308	593.861	490.63	653.025
182	SERPINB2	18.959	-3.24855	0.854926	-3.7998	0.000144812	0.0125286	50.7169	37.0192	5.46073	11.3477	4.81955	4.39009
183	BNIP3L	3062.1	-0.706153	0.186357	-3.78925	0.000151101	0.0129708	4665.96	3432.21	2572	2739.51	2534.12	2428.81
184	HORMAD1	435.841	-1.00744	0.265922	-3.78848	0.000151571	0.0129708	778.446	599.711	329.984	222.225	397.131	287.551
185	CFI	260.518	-1.08433	0.286407	-3.78599	0.000153101	0.0130309	365.634	401.923	186.445	247.757	219.772	141.58
186	ARHGEF37	370.073	0.857296	0.227268	3.77219	0.000161823	0.0136992	245.328	245.384	443.879	397.168	469.424	419.253
187	CLIP4	19.4167	3.48145	0.923985	3.76787	0.00016465	0.013864	2.35893	4.23077	15.6021	19.8584	25.0617	49.3885
188	HILPDA	414.695	-0.917316	0.243677	-3.76447	0.000166904	0.0139791	715.934	593.365	255.874	230.736	405.806	286.453
189	ETV4	4109.23	-0.654542	0.174071	-3.76019	0.000169784	0.0141451	5155.43	5734.8	3043.97	3802.41	3396.82	3521.95
190	MAN1A1	1196.57	0.922329	0.245625	3.75503	0.00017332	0.0143637	888.136	532.019	1725.59	1344.7	1488.28	1200.69
191	F2R	448.683	-0.858214	0.229115	-3.74578	0.000179833	0.0147579	628.654	659.999	308.921	382.983	314.235	397.303
192	ITM2C	644.968	1.16437	0.310861	3.74562	0.000179952	0.0147579	288.969	522.499	489.125	748	669.918	1151.3
193	RANBP3L	40.4252	2.41358	0.645994	3.73623	0.000186797	0.0152187	11.7946	5.28846	64.7486	70.9228	56.8707	32.9256
194	REPS2	1372.91	-0.803573	0.21513	-3.73528	0.000187503	0.0152187	1877.71	1397.21	1305.89	1780.64	908.004	968.014
195	AL365181.3	2604.01	-0.684916	0.183559	-3.73131	0.000190486	0.0153815	4033.76	3313.75	2013.45	1693.64	2427.13	2142.36
196	AC026740.1	302.882	0.898451	0.240938	3.72898	0.000192258	0.0154454	193.432	189.327	355.727	365.016	329.657	384.132
197	TDRKH	203.69	-1.04564	0.281102	-3.71979	0.000199388	0.0159368	264.2	342.692	156.801	164.541	160.009	133.898
198	MDGA1	79.7703	1.49148	0.401154	3.71797	0.000200831	0.0159422	50.7169	35.9615	78.0104	70.9228	123.381	119.63
199	MSLNL	616.768	1.06724	0.287113	3.71715	0.000201479	0.0159422	422.248	217.884	941.586	780.151	785.587	553.151
200	DNAAF3	174.738	-1.0899	0.293703	-3.71091	0.000206517	0.0162591	242.969	295.096	126.377	131.444	141.695	110.85
201	PLA2G12A	1082.75	-0.685494	0.184814	-3.70911	0.000207991	0.0162937	1633.56	1412.02	823.01	734.761	974.513	918.625
202	HNRNPH2	4988.52	-0.702406	0.189814	-3.7005	0.000215173	0.0166902	7753.79	7094.99	3416.08	2541.87	4983.42	4140.95
203	SUSD2	945.399	0.802727	0.216921	3.70055	0.000215137	0.0166902	794.958	571.153	1047.68	876.606	1097.89	1284.1
204	BTN3A3	245.598	-1.19403	0.323641	-3.68936	0.000224821	0.0173069	411.633	473.846	127.937	73.7598	244.833	141.58
205	PDE2A	6082.77	0.599511	0.162551	3.68813	0.000225904	0.0173069	4480.78	4269.9	7428.15	7058.24	6093.84	7165.72
206	RASD2	36.2279	-2.10392	0.570548	-3.68755	0.000226421	0.0173069	62.5116	65.5769	27.3036	32.1517	14.4587	15.3653
207	NAGK	1040.72	0.661124	0.179424	3.68471	0.000228966	0.0174169	727.729	735.095	1222.42	1245.41	1099.82	1213.86
208	ZP3	638.142	-0.774255	0.210458	-3.67891	0.000234234	0.017732	881.059	865.191	536.712	525.775	582.202	437.911
209	AC092910.3	124.528	1.38332	0.376621	3.67296	0.000239754	0.017977	61.3321	42.3077	205.167	169.269	164.829	104.265
210	MAP3K13	645.053	-0.705867	0.192127	-3.67395	0.000238828	0.017977	947.109	934.999	429.837	404.733	592.805	560.833
211	C1RL	959.868	-0.883674	0.240703	-3.67122	0.000241392	0.018014	1740.89	1146.54	698.193	609.936	912.823	650.83
212	DCN	41.1595	3.2372	0.882612	3.66775	0.000244694	0.018089	1.17946	9.51922	31.9843	101.183	16.3865	86.7042
213	KIF3C	237.541	-1.01148	0.275737	-3.66827	0.000244198	0.018089	409.274	300.384	194.246	169.269	160.009	192.066
214	LUM	39.6639	5.84869	1.59517	3.6665	0.000245892	0.0180926	0	1.05769	47.5863	124.824	9.6391	54.8761
215	RHOQ	1848.76	-0.615787	0.168016	-3.66505	0.000247289	0.0181107	2601.9	2318.46	1452.55	1509.24	1629.97	1580.43
216	TNFRSF13C	182.005	-1.65229	0.452337	-3.65278	0.000259414	0.0189108	469.426	186.154	157.581	70.9228	138.803	69.1438
217	AC016773.1	137.896	1.30026	0.356179	3.65057	0.000261661	0.0189379	76.6651	50.7692	224.67	162.65	175.432	137.19
218	ZFP82	231.467	1.01503	0.278087	3.65005	0.000262191	0.0189379	113.228	162.884	280.057	273.289	264.111	295.233
219	DAB2	23364.3	0.607538	0.166635	3.64592	0.000266433	0.0191564	18737	15545.9	28617.3	25051.8	26790	25443.8
220	CASP16P	38.2927	2.35806	0.647127	3.64389	0.000268548	0.0192207	4.71785	12.6923	61.6282	60.5208	53.979	36.2182
221	RTN2	739.994	-0.719834	0.198175	-3.63231	0.00028089	0.0200131	930.597	895.864	740.319	765.021	612.083	496.08
222	JAK3	125.264	-1.23629	0.341161	-3.62377	0.000290343	0.0204581	219.38	178.75	75.6701	108.748	79.0407	89.9968
223	LINC00052	1025.75	0.669821	0.184764	3.62528	0.00028865	0.0204581	613.321	711.826	1339.44	1380.63	1022.71	1086.55
224	RTN4RL2	2207.06	-0.696989	0.192371	-3.62315	0.000291034	0.0204581	2467.44	3411.05	1792.68	1944.23	1791.91	1835.06
225	ADRB2	350.344	0.905959	0.25013	3.62195	0.000292386	0.0204618	242.969	178.75	480.544	410.407	370.142	419.253
226	SYT17	821.499	-0.715695	0.197761	-3.61899	0.000295757	0.0206061	1035.57	996.345	872.936	787.716	684.376	552.053
227	C4orf46	753.527	-0.864514	0.239016	-3.61697	0.000298078	0.0206763	1303.31	1021.73	539.052	381.092	731.608	544.371
228	COL5A2	15116	0.648569	0.179433	3.61454	0.000300881	0.0207792	9755.34	11289.8	16025.7	20632.9	15546.9	17445.1
229	IGF2BP2	2153.4	-0.657714	0.182023	-3.61335	0.000302265	0.0207837	3191.63	2520.48	1814.52	1774.02	1915.29	1704.45
230	AC025171.4	93.7362	1.46884	0.409049	3.59087	0.00032958	0.0223072	43.6401	30.673	168.502	114.422	95.4271	109.752
231	KLF5	6908.63	-0.553439	0.154139	-3.59051	0.000330027	0.0223072	8935.61	8656.15	5734.54	6139.08	6196.98	5789.43
232	PTPN18	1840.61	-0.681036	0.189679	-3.59046	0.000330089	0.0223072	2669.13	2612.5	1374.54	1094.1	1815.04	1478.36
233	SNHG19	696.926	0.757954	0.210976	3.59261	0.00032738	0.0223072	428.145	443.173	971.23	866.204	831.855	640.952
234	AC068790.4	27.3158	2.78011	0.775644	3.58426	0.000338038	0.0227468	8.25624	2.11538	42.9057	40.6624	33.7369	36.2182
235	CDH11	206.532	1.09178	0.304901	3.58077	0.000342578	0.0227604	130.92	96.2499	283.178	244.92	198.566	285.356
236	GJA5	58.2436	1.74656	0.487689	3.5813	0.000341884	0.0227604	25.9482	27.5	58.5078	57.6839	64.582	115.24
237	SOWAHC	2484.53	-0.599056	0.167216	-3.58252	0.000340292	0.0227604	3308.39	3656.44	1765.38	1578.27	2232.42	2366.26
238	C8orf22	229.215	-1.02457	0.286777	-3.57272	0.000353297	0.0232762	275.994	404.038	188.005	173.052	186.035	148.165
239	RNF43	954.96	-0.758906	0.212378	-3.57338	0.000352402	0.0232762	975.416	1172.98	1028.96	1283.23	709.438	559.736
240	CDC42EP2	1562.87	0.791638	0.221763	3.56975	0.000357328	0.0234305	928.238	1120.1	1605.45	2175.91	1486.35	2061.15
241	HDAC5	1526.67	-0.656713	0.184015	-3.5688	0.000358615	0.0234305	1885.96	2142.88	1269.23	1306.87	1409.24	1145.81
242	PPP1R3C	2286.8	0.681789	0.191432	3.56153	0.000368704	0.0239901	1291.51	1547.4	2947.23	3378.76	2010.72	2545.15
243	PAPPA	4027.96	0.651391	0.183081	3.55793	0.000373787	0.0241256	2575.95	2344.9	5148.69	6368.87	3487.43	4241.92
244	VEGFA	4592.62	-0.55934	0.157211	-3.55789	0.000373851	0.0241256	5732.19	6311.24	3742.16	3597.21	4166.98	4005.95
245	KRT8P12	391.902	0.877235	0.246794	3.55452	0.000378674	0.0243371	191.073	255.961	480.544	601.426	393.275	429.131
246	PLEKHS1	35.054	2.45274	0.691383	3.54758	0.000388783	0.0248853	8.25624	4.23077	59.2879	70.9228	34.7008	32.9256
247	CARD16	495.236	0.890907	0.251226	3.54624	0.000390777	0.0249116	271.277	331.057	564.015	686.533	450.146	668.391
248	FAM60A	4110.86	-0.639476	0.180852	-3.53591	0.000406377	0.0258016	5734.55	4513.17	4086.97	3753.24	3532.73	3044.52
249	IL2RG	84.2407	1.87887	0.531633	3.53416	0.000409078	0.0258688	24.7687	34.9038	65.5287	159.813	64.582	155.848
250	RNF125	627.431	-0.716156	0.20274	-3.53239	0.000411824	0.0259383	942.391	787.98	497.706	483.221	501.233	552.053
251	DNAH2	109.457	-1.19522	0.339034	-3.52535	0.000422917	0.0265309	163.945	161.827	90.4921	98.3463	75.185	66.9488
252	CLTCL1	3667.76	0.603321	0.171542	3.51704	0.000436392	0.0272676	3045.37	2564.9	4174.34	3700.28	4430.13	4091.56
253	S100A14	198.097	-1.02849	0.292668	-3.51418	0.000441108	0.0274533	261.841	347.98	156.021	123.879	163.865	134.995
254	OASL	1224.88	0.926217	0.26377	3.51146	0.000445661	0.0276275	1349.31	836.634	625.643	384.875	1822.75	2330.04
255	PDE10A	3092.82	0.601782	0.171593	3.50704	0.000453128	0.0278709	2358.93	2048.75	3540.89	3919.67	3140.42	3548.29
256	PRDM1	1698.12	-0.595653	0.169829	-3.50738	0.000452546	0.0278709	2058.16	2085.77	1675.66	1627.44	1456.47	1285.2
257	DBT	3901.4	-0.567436	0.161848	-3.50598	0.000454931	0.0278729	5039.85	5083.26	3402.03	3052.52	3588.64	3242.08
258	AC015849.3	270.751	1.01407	0.289584	3.50182	0.000462091	0.028093	208.765	123.75	344.026	278.018	345.08	324.866
259	AMER1	1981.77	-0.659572	0.188348	-3.50188	0.000461993	0.028093	2848.4	2403.07	1753.67	1562.19	1844.92	1478.36
260	C9orf170	58.5082	1.78442	0.510397	3.49614	0.000472039	0.0285874	24.7687	13.75	92.0523	88.89	80.0046	51.5835
261	DMAP1	8141.04	0.69017	0.197571	3.49327	0.000477144	0.0287859	6182.75	5716.82	10202.2	7546.19	10899.9	8298.36
262	AL590666.2	690.237	-0.74487	0.213385	-3.49074	0.000481687	0.028805	1065.06	900.095	571.816	432.156	592.805	579.491
263	CCT6P1	323.402	0.891903	0.255533	3.49037	0.00048236	0.028805	241.79	166.058	390.052	386.766	359.539	396.205
264	RAB29	1989.14	-0.699025	0.200291	-3.49004	0.00048295	0.028805	3215.22	2706.63	1372.98	992.92	1923.97	1723.11
265	SLC2A4	67.4587	-1.61621	0.463641	-3.48591	0.000490471	0.0291432	121.485	126.923	49.1466	26.4779	51.0873	29.6331
266	SPDYC	37.871	-2.03409	0.583894	-3.48366	0.000494606	0.0292785	62.5116	69.8076	33.5445	29.3148	22.1699	9.87769
267	CFL1P1	112.398	1.24393	0.357313	3.48136	0.000498876	0.0294206	54.2553	52.8846	147.44	166.432	143.623	109.752
268	MAPK8IP3	3646.66	0.553242	0.159035	3.47873	0.000503787	0.0294893	2680.92	2611.44	4212.56	4609.04	3785.28	3980.71
269	ZNF558	513.5	-0.705515	0.202757	-3.4796	0.00050216	0.0294893	667.576	718.172	424.377	420.809	415.445	434.618
270	SEMA3C	1866.12	0.939399	0.270813	3.46881	0.000522777	0.0304876	1027.31	1030.19	1916.72	3275.69	1432.37	2514.42
271	PLXNB1	1686.78	0.575635	0.166012	3.46743	0.000525467	0.0305314	1335.15	1274.52	1838.71	1783.47	1969.27	1919.56
272	HIST1H1C	575.615	0.905585	0.261253	3.46631	0.000527661	0.0305462	390.402	341.634	564.015	785.825	531.115	840.701
273	SH2B3	821.437	-0.650747	0.187878	-3.46368	0.000532848	0.0307334	1091	1167.69	581.178	649.653	694.979	744.119
274	AOC3	539.769	-0.844101	0.245216	-3.44228	0.000576834	0.0329088	903.469	659.999	443.099	362.179	502.197	367.67
275	DIRAS1	414.832	-0.804868	0.233811	-3.44239	0.000576605	0.0329088	579.116	598.653	327.644	310.169	391.348	282.063
276	TGFBR1	34576	-0.576012	0.167315	-3.44267	0.000576007	0.0329088	45521.4	41032.1	27994.8	34846.8	29145.8	28915.3
277	ACKR3	538.599	0.886082	0.257733	3.43799	0.000586048	0.0332	234.713	408.269	652.167	746.108	573.527	616.807
278	GDPD1	145.989	-1.03535	0.301154	-3.43794	0.000586155	0.0332	212.303	234.807	104.534	105.911	103.138	115.24
279	KIAA1211	1324.1	-0.602721	0.175533	-3.43365	0.000595512	0.033609	1680.74	1708.17	1104.63	1219.87	1172.12	1059.11
280	AC245060.6	250.942	1.03665	0.302308	3.42912	0.000605532	0.034018	199.329	106.827	302.68	270.452	319.054	307.306
281	JAK2	882.08	0.70293	0.20503	3.42843	0.000607078	0.034018	626.295	648.365	974.35	967.388	881.978	1194.1
282	SYNGR3	64.946	-1.58926	0.463803	-3.42658	0.000611242	0.0341299	130.92	103.654	31.2042	46.3363	50.1233	27.438
283	AC138028.4	980.474	0.65711	0.192052	3.42152	0.000622721	0.0345676	827.983	657.884	1050.8	1004.27	1165.37	1176.54
284	AL365181.2	411.579	-0.893946	0.26137	-3.42024	0.000625668	0.0345676	686.448	414.615	386.932	389.603	306.524	285.356
285	SH3RF1	2417.93	0.562746	0.164526	3.42041	0.000625273	0.0345676	1801.04	1955.67	2513.5	2687.5	2686.42	2863.43
286	PXDN	9524.09	0.542264	0.158689	3.41714	0.000632825	0.0348408	7345.7	7202.88	10009.5	11399.7	10117.2	11069.6
287	AGR2	996.277	2.06165	0.604069	3.41294	0.000642666	0.0352593	178.099	170.288	1302.77	2871.9	472.316	982.282
288	ZSCAN16-AS1	531.339	0.72399	0.212206	3.41173	0.000645523	0.0352931	323.173	379.711	617.062	706.391	582.202	579.491
289	GLDC	90.3513	1.33597	0.391723	3.4105	0.000648439	0.0353298	37.7428	32.7884	144.319	149.411	86.7519	91.0943
290	SLC44A1	3172.88	-0.590202	0.173298	-3.40571	0.000659918	0.0358313	4356.94	3502.02	2948.01	3010.91	2695.09	2524.3
291	SLC25A23	9060.69	-0.576794	0.169417	-3.40459	0.000662642	0.0358555	11498.6	11358.5	8400.94	7782.6	8536.39	6787.07
292	PRSS8	64.2703	-1.73364	0.50956	-3.40222	0.000668402	0.0360434	146.253	84.6153	36.6649	49.1732	49.1594	19.7554
293	EPOP	2233.75	-0.603501	0.178024	-3.39	0.00069893	0.0375609	3053.63	3141.34	1545.39	1585.83	2279.65	1796.64
294	PADI3	30.2122	-2.26517	0.669879	-3.38146	0.000721023	0.0386164	31.8455	61.3461	32.7644	35.9342	10.603	8.78017
295	FCHO1	813.552	-0.870208	0.257926	-3.37387	0.000741207	0.0394292	908.187	1430	518.769	744.217	559.068	721.072
296	LUCAT1	42.4563	-1.79099	0.530828	-3.37395	0.000740985	0.0394292	79.024	66.6345	27.3036	39.7168	21.206	20.8529
297	HEY1	1844.97	-0.686188	0.20357	-3.37077	0.000749587	0.0397407	1962.63	2666.44	1773.96	1790.09	1614.55	1262.15
298	SNHG25	90.3993	1.72357	0.511574	3.36916	0.000753985	0.0398397	22.4098	58.173	66.3088	127.661	86.7519	181.091
299	SDR16C5	2185.33	0.706396	0.209813	3.36679	0.000760473	0.0400482	1306.85	1376.06	2549.38	3500.75	1869.99	2508.93
300	COL1A1	17957.3	0.534153	0.158808	3.36351	0.000769575	0.0403924	13765.5	15004.4	18914.4	18398.3	22372.4	19288.9
301	CCDC33	74.3778	-1.56005	0.464563	-3.35811	0.00078477	0.0410531	121.485	106.827	61.6282	79.4336	54.9429	21.9504
302	DYNC2H1	407.287	-0.861538	0.25691	-3.35346	0.000798077	0.041611	740.703	489.711	300.34	236.409	352.791	323.769
303	ITGB2	122.197	-1.34244	0.402356	-3.33645	0.000848559	0.0440971	219.38	166.058	117.016	79.4336	104.102	47.1934
304	LPCAT4	3061.96	-0.599683	0.179956	-3.33238	0.000861069	0.0446	4387.6	3614.13	2675.76	2415.16	2857.99	2421.13
305	CCND3	3234.57	0.677986	0.203513	3.33142	0.000864043	0.0446073	2220.93	2779.61	2880.92	3523.45	3409.35	4593.13
306	C5orf24	2446.58	-0.734627	0.220854	-3.3263	0.000880075	0.0452865	4161.15	2991.15	1845.73	1384.41	2436.77	1860.3
307	C4orf3	673.215	-0.719664	0.216622	-3.32221	0.000893086	0.0458063	1061.52	804.903	551.534	488.895	611.119	521.323
308	ACSL1	1136.92	-0.619675	0.186722	-3.31871	0.000904356	0.0461968	1433.05	1524.13	993.853	946.583	1061.27	862.652
309	PPT1	8173.08	-0.569951	0.171774	-3.31802	0.000906568	0.0461968	9660.98	12203.6	5965.46	6478.56	7133.9	7595.95
310	MAP1B	65.8679	1.82214	0.549377	3.31674	0.000910748	0.0462601	15.333	26.4423	78.7905	125.77	42.4121	106.46
311	CARD6	173.28	-1.10712	0.334057	-3.31416	0.000919196	0.0465391	231.175	276.057	113.895	182.508	94.4632	141.58
312	AC068790.3	29.7036	2.43967	0.737292	3.30896	0.000936439	0.0471091	3.53839	8.46153	52.267	48.2275	40.4842	25.243
313	EPB41L3	48.8905	1.8609	0.562375	3.30901	0.000936271	0.0471091	22.4098	15.8654	54.6073	61.4665	42.4121	96.5819
314	METTL7A	2936.38	-0.652119	0.197177	-3.30728	0.000942066	0.0472413	4130.48	3536.92	2611.79	2461.5	2857.03	2020.54
315	CCDC112	681.084	-0.646693	0.195692	-3.30465	0.000950958	0.0475358	888.136	919.134	570.256	555.089	622.686	531.2
316	PLEKHA5	1161.99	-0.606187	0.18375	-3.29898	0.000970359	0.0483521	1409.46	1362.31	1078.1	1301.2	902.22	918.625
317	RYR3	269.93	0.856447	0.260095	3.29283	0.000991855	0.0492673	217.021	167.115	269.916	270.452	314.235	380.84
318	SHMT2	13124.2	-0.65367	0.198706	-3.28963	0.00100319	0.0496738	14316.3	21820.2	9575.78	10061.6	11144.7	11826.9
319	IFITM1	404.858	-0.952716	0.28978	-3.28773	0.00101	0.0498539	664.038	602.884	308.141	200.475	415.445	238.162
320	DNAH1	1554.66	0.602729	0.183417	3.28612	0.00101577	0.0499823	1243.15	1047.11	1862.89	1698.37	1856.49	1619.94

## Sheet: Up regulated 
gene	baseMean	log2FoldChange	lfcSE	stat	pvalue	padj	control.rep1.count	control.rep2.count	shBAT1.s1.rep1.count	shBAT1.s1.rep2.count	shBAT1.s2.rep1.count	shBAT1.s2.rep2.count
AC097478.1	312.641	5.90624	0.47715	12.3782	3.43089e-35	5.40228e-31	8.25624	6.34615	500.047	489.84	348.936	522.42
LUM	39.6639	5.84869	1.59517	3.6665	0.000245892	0.0180926	0	1.05769	47.5863	124.824	9.6391	54.8761
FABP4	25.3661	4.65056	1.21952	3.81342	0.000137056	0.0122618	1.17946	3.17307	4.68062	32.1517	6.74737	104.265
CLIP4	19.4167	3.48145	0.923985	3.76787	0.00016465	0.013864	2.35893	4.23077	15.6021	19.8584	25.0617	49.3885
AL356056.2	64.1154	3.47784	0.558499	6.22713	4.75063e-10	5.3431e-07	11.7946	5.28846	98.2931	81.3249	84.8241	103.167
RGS17	83.1378	3.38589	0.490973	6.89629	5.3377e-12	9.33861e-09	8.25624	12.6923	133.398	123.879	110.85	109.752
ANKRD1	109.842	3.32575	0.583103	5.70354	1.17343e-08	5.774e-06	10.6152	12.6923	124.817	276.126	55.9068	178.896
DCN	41.1595	3.2372	0.882612	3.66775	0.000244694	0.018089	1.17946	9.51922	31.9843	101.183	16.3865	86.7042
COL11A1	34.1094	2.99447	0.784901	3.81509	0.000136132	0.0122618	7.07678	5.28846	25.7434	68.0859	26.0256	72.4364
SYT15	109.34	2.96902	0.427763	6.94081	3.89859e-12	7.6734e-09	24.7687	12.6923	153.68	173.997	126.272	164.628
KRT13	113.892	2.87697	0.470845	6.11023	9.94859e-10	8.7028e-07	9.43571	21.1538	180.204	244.92	83.8602	143.775
AC068790.4	27.3158	2.78011	0.775644	3.58426	0.000338038	0.0227468	8.25624	2.11538	42.9057	40.6624	33.7369	36.2182
EDIL3	444.68	2.62451	0.354386	7.40578	1.30383e-13	5.13253e-10	75.4857	79.3268	624.863	932.399	276.642	679.366
LINC00370	38.8287	2.60043	0.672488	3.86688	0.000110237	0.0104566	8.25624	4.23077	67.0889	78.4879	37.5925	37.3157
PLEKHS1	35.054	2.45274	0.691383	3.54758	0.000388783	0.0248853	8.25624	4.23077	59.2879	70.9228	34.7008	32.9256
AC068790.3	29.7036	2.43967	0.737292	3.30896	0.000936439	0.0471091	3.53839	8.46153	52.267	48.2275	40.4842	25.243
RANBP3L	40.4252	2.41358	0.645994	3.73623	0.000186797	0.0152187	11.7946	5.28846	64.7486	70.9228	56.8707	32.9256
CASP16P	38.2927	2.35806	0.647127	3.64389	0.000268548	0.0192207	4.71785	12.6923	61.6282	60.5208	53.979	36.2182
IGSF10	51.0416	2.22198	0.544472	4.08098	4.48459e-05	0.00530935	12.9741	12.6923	93.6125	67.1403	53.979	65.8513
GAS6-AS1	470.851	2.18169	0.309058	7.05916	1.67507e-12	4.39595e-09	62.5116	129.038	925.984	834.053	341.224	532.298
TOGARAM2	90.251	2.15416	0.455631	4.72785	2.26906e-06	0.000504583	38.9223	23.2692	130.277	73.7598	167.72	107.557
AC068790.2	72.8338	2.14483	0.455985	4.70372	2.55462e-06	0.000543582	24.7687	15.8654	109.995	107.803	97.355	81.2166
CCDC54	56.1318	2.11821	0.494121	4.28683	1.81241e-05	0.00259439	18.8714	16.9231	78.7905	67.1403	84.8241	70.2414
AGR2	996.277	2.06165	0.604069	3.41294	0.000642666	0.0352593	178.099	170.288	1302.77	2871.9	472.316	982.282
PRG4	7929.55	2.04548	0.205908	9.93395	2.96279e-23	2.3326e-19	4001.92	3177.3	5147.91	5615.2	11966	17669
AL359878.1	198.992	2.0279	0.297516	6.81609	9.3553e-12	1.47309e-08	63.691	53.9423	277.717	319.626	234.23	244.747
DOCK8	85.8333	2.00905	0.418651	4.79886	1.59568e-06	0.000375007	36.5634	27.5	86.5915	106.857	106.03	151.458
AP000845.1	69.1721	1.96673	0.492192	3.99586	6.44589e-05	0.00719836	33.025	11.6346	98.2931	99.292	91.5715	81.2166
SUCNR1	84.5339	1.93941	0.468188	4.14237	3.43742e-05	0.00436497	28.3071	15.8654	173.963	121.042	102.175	65.8513
COL25A1	181.249	1.92247	0.325072	5.91399	3.3392e-09	2.24616e-06	74.3062	54.9999	224.67	243.975	197.602	291.941
IL2RG	84.2407	1.87887	0.531633	3.53416	0.000409078	0.0258688	24.7687	34.9038	65.5287	159.813	64.582	155.848
AL031432.4	164.476	1.86672	0.352329	5.29823	1.16933e-07	4.28193e-05	66.0499	37.0192	214.529	295.039	174.468	199.749
EPB41L3	48.8905	1.8609	0.562375	3.30901	0.000936271	0.0471091	22.4098	15.8654	54.6073	61.4665	42.4121	96.5819
AC021087.2	278.271	1.84072	0.31182	5.90315	3.56623e-09	2.24616e-06	121.485	69.8076	403.314	391.494	270.859	412.668
MAP1B	65.8679	1.82214	0.549377	3.31674	0.000910748	0.0462601	15.333	26.4423	78.7905	125.77	42.4121	106.46
C9orf170	58.5082	1.78442	0.510397	3.49614	0.000472039	0.0285874	24.7687	13.75	92.0523	88.89	80.0046	51.5835
ZNF506	115.914	1.76067	0.35573	4.94945	7.44241e-07	0.000198624	55.4348	39.1346	143.539	138.063	166.757	152.555
SPINK13	241.7	1.75523	0.325156	5.39812	6.73413e-08	2.58623e-05	140.356	79.3268	224.67	265.724	290.137	449.984
GJA5	58.2436	1.74656	0.487689	3.5813	0.000341884	0.0227604	25.9482	27.5	58.5078	57.6839	64.582	115.24
SNHG25	90.3993	1.72357	0.511574	3.36916	0.000753985	0.0398397	22.4098	58.173	66.3088	127.661	86.7519	181.091
OLFML1	1337.71	1.69531	0.236061	7.18166	6.88701e-13	2.16886e-09	553.168	508.749	1508.72	2016.1	1338.87	2100.66
TP53INP1	303.256	1.67824	0.270692	6.19983	5.65236e-10	5.93347e-07	112.049	106.827	461.822	437.83	287.245	413.766
COL17A1	1119.31	1.57639	0.271701	5.80195	6.55466e-09	3.82258e-06	234.713	207.307	1675.66	3280.42	636.181	681.561
CCT6P3	421.858	1.54096	0.229448	6.71597	1.86816e-11	2.67419e-08	194.611	157.596	606.921	548.47	509.909	513.64
IGFL2	364.323	1.49821	0.362316	4.13508	3.54827e-05	0.00446968	120.305	136.442	437.638	765.021	213.988	512.542
MDGA1	79.7703	1.49148	0.401154	3.71797	0.000200831	0.0159422	50.7169	35.9615	78.0104	70.9228	123.381	119.63
AC025171.4	93.7362	1.46884	0.409049	3.59087	0.00032958	0.0223072	43.6401	30.673	168.502	114.422	95.4271	109.752
AC011346.1	855.737	1.46423	0.208505	7.02253	2.17886e-12	4.90119e-09	539.015	393.461	829.251	801.901	1216.46	1354.34
AC010618.3	188.362	1.39456	0.29972	4.65287	3.27348e-06	0.000628588	107.331	78.2692	250.413	207.095	231.339	255.722
AC092910.3	124.528	1.38332	0.376621	3.67296	0.000239754	0.017977	61.3321	42.3077	205.167	169.269	164.829	104.265
ATP6V0A4	429.604	1.36621	0.294213	4.64363	3.42337e-06	0.00064945	248.867	185.096	404.874	620.338	427.012	691.438
GLDC	90.3513	1.33597	0.391723	3.4105	0.000648439	0.0353298	37.7428	32.7884	144.319	149.411	86.7519	91.0943
MMP28	290.603	1.32531	0.280558	4.72383	2.3144e-06	0.000504919	158.048	108.942	341.686	467.145	320.982	346.817
CTGF	642.217	1.31899	0.315997	4.17404	2.99241e-05	0.00383078	388.043	275	599.9	936.181	536.898	1117.28
FAT4	799.211	1.31591	0.257013	5.12001	3.05512e-07	9.0766e-05	343.224	295.096	1060.16	1507.35	615.939	973.501
AC016773.1	137.896	1.30026	0.356179	3.65057	0.000261661	0.0189379	76.6651	50.7692	224.67	162.65	175.432	137.19
ZNF221	167.653	1.2947	0.339645	3.81192	0.000137893	0.012267	107.331	56.0576	216.089	226.953	182.179	217.309
AC037459.3	154.163	1.2889	0.317158	4.0639	4.82586e-05	0.00567075	81.383	62.4038	209.068	221.279	160.973	189.871
AP000873.2	339.937	1.28714	0.247849	5.19325	2.06654e-07	6.77911e-05	189.894	152.308	452.46	410.407	376.889	457.666
CRB1	412.779	1.27399	0.260109	4.89791	9.68609e-07	0.000250028	255.944	169.231	578.057	447.287	546.537	479.617
ALPK2	621.843	1.26835	0.302863	4.18788	2.81576e-05	0.00375737	443.478	196.731	744.999	805.683	646.784	893.382
CRYAB	202.301	1.25546	0.316469	3.9671	7.27516e-05	0.00784621	74.3062	63.4615	311.262	435.939	145.55	183.286
ANKRD33B	719.799	1.24947	0.243322	5.13504	2.82081e-07	8.54162e-05	498.913	303.557	885.418	725.304	932.101	973.501
CFL1P1	112.398	1.24393	0.357313	3.48136	0.000498876	0.0294206	54.2553	52.8846	147.44	166.432	143.623	109.752
PLSCR4	222.787	1.22229	0.311145	3.92838	8.55214e-05	0.00870461	134.459	72.9807	329.984	316.789	224.591	257.918
LGALS8	1203.14	1.22145	0.202213	6.04041	1.53722e-09	1.27395e-06	702.96	547.884	1574.25	1478.03	1301.28	1614.45
MTND1P23	604.011	1.21992	0.290555	4.19858	2.68592e-05	0.00367761	367.993	318.365	667.769	670.457	511.836	1087.64
ITM2C	644.968	1.16437	0.310861	3.74562	0.000179952	0.0147579	288.969	522.499	489.125	748	669.918	1151.3
COL3A1	3707.9	1.16171	0.187756	6.18735	6.11845e-10	6.02132e-07	1644.17	1310.48	5713.48	6970.3	3090.3	3518.65
FLRT3	490.64	1.16085	0.287876	4.03248	5.51917e-05	0.00625215	165.125	247.5	682.591	923.888	351.827	572.906
VSIR	962.133	1.14117	0.228337	4.99775	5.80031e-07	0.000157469	594.449	448.461	1064.84	1365.5	988.008	1311.54
KIAA1217	1072.09	1.13935	0.250825	4.5424	5.56175e-06	0.00094167	372.71	551.057	1551.63	1919.64	803.901	1233.61
ZNF441	198.305	1.1374	0.290299	3.91803	8.92739e-05	0.00895355	86.1008	89.9038	283.958	342.321	181.215	206.334
ESR1	281.142	1.1302	0.245384	4.60586	4.10764e-06	0.000743436	148.612	143.846	375.23	379.201	323.874	316.086
MATN2	793.656	1.11542	0.215798	5.16882	2.35572e-07	7.57005e-05	401.018	441.057	882.298	1212.31	870.411	954.844
UPK3B	366.728	1.11351	0.247233	4.50389	6.67213e-06	0.00108864	241.79	182.981	403.314	453.906	413.518	504.86
AC244153.1	386.824	1.10613	0.286395	3.86226	0.000112341	0.0105293	265.379	177.692	415.795	508.753	367.25	586.076
CDH11	206.532	1.09178	0.304901	3.58077	0.000342578	0.0227604	130.92	96.2499	283.178	244.92	198.566	285.356
ZNF92	828.799	1.07913	0.19672	5.48563	4.11995e-08	1.73177e-05	485.939	396.634	1106.97	1119.64	894.509	969.111
SAT1	3727.17	1.07153	0.234569	4.5681	4.92171e-06	0.000854218	1812.84	1505.09	4984.08	7087.56	2709.55	4263.87
MSLNL	616.768	1.06724	0.287113	3.71715	0.000201479	0.0159422	422.248	217.884	941.586	780.151	785.587	553.151
ZDHHC11B	884.512	1.04669	0.246621	4.24412	2.19454e-05	0.00303116	660.499	400.865	1145.97	909.704	1200.07	989.964
GAB2	1060.25	1.03792	0.219558	4.7273	2.2752e-06	0.000504583	766.651	587.019	1167.82	1061.01	1163.44	1615.55
AC245060.6	250.942	1.03665	0.302308	3.42912	0.000605532	0.034018	199.329	106.827	302.68	270.452	319.054	307.306
RBAK	5254.96	1.03556	0.180417	5.73984	9.47685e-09	5.32937e-06	3133.83	2467.59	7777.64	6670.53	6009.02	5471.14
ZNF107	1427.43	1.03184	0.182835	5.64357	1.66563e-08	7.94758e-06	849.214	714.999	1976	1826.97	1518.16	1679.21
BRCA2	3247.5	1.01691	0.177592	5.72613	1.02748e-08	5.57886e-06	2074.68	1676.44	4084.62	4059.62	3513.45	4076.19
ZFP82	231.467	1.01503	0.278087	3.65005	0.000262191	0.0189379	113.228	162.884	280.057	273.289	264.111	295.233
AC015849.3	270.751	1.01407	0.289584	3.50182	0.000462091	0.028093	208.765	123.75	344.026	278.018	345.08	324.866
SNHG9	285.306	1.01102	0.247682	4.08193	4.46632e-05	0.00530935	185.176	172.404	288.638	345.158	352.791	367.67
MYO1A	1107.47	1.00646	0.192966	5.2157	1.8312e-07	6.13492e-05	481.221	489.711	1662.4	2060.54	945.596	1005.33
MIR22HG	469.833	1.00641	0.264716	3.80186	0.000143615	0.0124937	217.021	351.153	513.308	593.861	490.63	653.025
AC126564.1	365.513	1.00496	0.247856	4.05463	5.02142e-05	0.00581377	188.714	181.923	488.345	591.024	419.301	323.769
ZNF708	328.774	1.00134	0.239636	4.17858	2.93336e-05	0.00381724	200.509	167.115	454.801	415.135	373.997	361.085
SESN3	7081.3	0.991977	0.173824	5.7068	1.1512e-08	5.774e-06	4798.06	4030.86	8337.75	7761.8	7964.79	9594.53
PLAC8	11685.3	0.975235	0.216584	4.5028	6.70637e-06	0.00108864	7471.9	7030.47	11998	15099	10952.9	17559.2
SORCS2	1159.42	0.970283	0.212374	4.56875	4.90649e-06	0.000854218	829.163	567.98	1386.24	1438.32	1466.11	1268.73
PTK2B	956.29	0.961768	0.205313	4.68439	2.80797e-06	0.000574212	581.475	545.769	1081.22	1333.35	975.477	1220.44
SMARCD3	1198.31	0.949568	0.180977	5.2469	1.54682e-07	5.29482e-05	863.367	736.153	1283.27	1218.93	1514.3	1573.85
EDN1	323.677	0.941369	0.242785	3.87738	0.000105587	0.0101447	183.996	200.961	383.031	434.048	338.333	401.693
SEMA3C	1866.12	0.939399	0.270813	3.46881	0.000522777	0.0304876	1027.31	1030.19	1916.72	3275.69	1432.37	2514.42
OASL	1224.88	0.926217	0.26377	3.51146	0.000445661	0.0276275	1349.31	836.634	625.643	384.875	1822.75	2330.04
MAN1A1	1196.57	0.922329	0.245625	3.75503	0.00017332	0.0143637	888.136	532.019	1725.59	1344.7	1488.28	1200.69
IGFBP3	3369.97	0.916459	0.180357	5.08135	3.74754e-07	0.000109275	1987.4	2120.67	4266.39	4089.88	3362.12	4393.38
CECR7	613.167	0.907246	0.2277	3.98439	6.76525e-05	0.00750181	439.94	354.327	733.298	661.946	632.325	857.164
ADRB2	350.344	0.905959	0.25013	3.62195	0.000292386	0.0204618	242.969	178.75	480.544	410.407	370.142	419.253
HIST1H1C	575.615	0.905585	0.261253	3.46631	0.000527661	0.0305462	390.402	341.634	564.015	785.825	531.115	840.701
ADGRD1	2283.45	0.898549	0.174019	5.16351	2.42358e-07	7.63235e-05	1666.58	1504.04	2448.75	2172.13	3150.06	2759.17
AC026740.1	302.882	0.898451	0.240938	3.72898	0.000192258	0.0154454	193.432	189.327	355.727	365.016	329.657	384.132
CD101	343.57	0.895881	0.234429	3.82154	0.00013262	0.0120822	173.381	193.557	498.486	512.536	326.766	356.694
CCT6P1	323.402	0.891903	0.255533	3.49037	0.00048236	0.028805	241.79	166.058	390.052	386.766	359.539	396.205
CARD16	495.236	0.890907	0.251226	3.54624	0.000390777	0.0249116	271.277	331.057	564.015	686.533	450.146	668.391
SEMA6D	2928.25	0.888045	0.190434	4.66326	3.1124e-06	0.000612599	1904.83	1633.08	4170.44	3315.41	3585.75	2960.02
ACKR3	538.599	0.886082	0.257733	3.43799	0.000586048	0.0332	234.713	408.269	652.167	746.108	573.527	616.807
KRT8P12	391.902	0.877235	0.246794	3.55452	0.000378674	0.0243371	191.073	255.961	480.544	601.426	393.275	429.131
GLI2	940.511	0.869385	0.207797	4.18381	2.86659e-05	0.00379306	669.935	675.865	840.952	996.702	1052.59	1407.02
PZP	1313.49	0.867759	0.191894	4.52208	6.12344e-06	0.00102284	901.11	748.845	1772.4	1448.72	1485.39	1524.46
ARHGEF37	370.073	0.857296	0.227268	3.77219	0.000161823	0.0136992	245.328	245.384	443.879	397.168	469.424	419.253
RYR3	269.93	0.856447	0.260095	3.29283	0.000991855	0.0492673	217.021	167.115	269.916	270.452	314.235	380.84
ADAMTS1	1713.1	0.856274	0.190655	4.49122	7.0817e-06	0.00113784	1204.23	903.268	2249.04	2108.77	1976.02	1837.25
TSPAN3	7186.56	0.849559	0.220623	3.85073	0.000117764	0.0109077	3776.64	5055.76	7794.02	10575.1	6607.61	9310.27
CDC42EP3	1294.73	0.848594	0.218358	3.88625	0.000101806	0.010082	700.601	859.903	1586.73	1809.01	1146.09	1666.04
CPEB4	3739.12	0.844483	0.156596	5.39273	6.93941e-08	2.60162e-05	2196.16	2124.9	5087.06	5268.15	3966.49	3791.94
TPPP	1214.1	0.842762	0.183608	4.59002	4.4321e-06	0.000793043	895.213	761.538	1265.33	1391.98	1436.23	1534.33
ANKRD12	2177.15	0.836363	0.183113	4.56746	4.93674e-06	0.000854218	1483.76	1160.29	2712.42	2987.27	2431.95	2287.23
ZNF292	3667.35	0.836174	0.172226	4.8551	1.20326e-06	0.000300739	2407.28	1919.71	5036.35	4917.32	3815.16	3908.27
DAGLA	811.961	0.834536	0.1907	4.37618	1.20776e-05	0.00180059	554.348	562.692	867.476	894.573	921.498	1071.18
FAM212B	1916.83	0.824068	0.191526	4.30265	1.68769e-05	0.00243802	1349.31	1120.1	2515.06	2146.6	2402.06	1967.86
LIMS2	703.723	0.810096	0.209584	3.86526	0.000110972	0.0104633	434.042	411.442	846.413	1047.77	681.485	801.191
CD59	12816.9	0.807614	0.210318	3.83996	0.000123054	0.011331	7638.2	9186.05	12878	17749.6	12344.8	17104.9
SUSD2	945.399	0.802727	0.216921	3.70055	0.000215137	0.0166902	794.958	571.153	1047.68	876.606	1097.89	1284.1
CDC42EP2	1562.87	0.791638	0.221763	3.56975	0.000357328	0.0234305	928.238	1120.1	1605.45	2175.91	1486.35	2061.15
EPB41L1	7076.31	0.772684	0.153517	5.0332	4.82353e-07	0.000133248	4812.21	4733.17	8195.77	8408.61	7806.71	8501.4
SNHG19	696.926	0.757954	0.210976	3.59261	0.00032738	0.0223072	428.145	443.173	971.23	866.204	831.855	640.952
TNS2	4794.17	0.741975	0.176873	4.19496	2.72921e-05	0.00370467	2737.53	3096.92	6113.68	7057.3	4407	5352.61
ZSCAN16-AS1	531.339	0.72399	0.212206	3.41173	0.000645523	0.0352931	323.173	379.711	617.062	706.391	582.202	579.491
PLK2	6840.56	0.719225	0.172035	4.1807	2.90618e-05	0.00381339	4963.18	4295.28	8178.61	8364.17	6842.8	8399.33
EME2	979.619	0.716806	0.185077	3.873	0.000107502	0.010259	728.908	656.826	1169.38	1045.88	1160.55	1116.18
ZNF641	3630.91	0.711424	0.161151	4.41464	1.01179e-05	0.00157739	2509.9	2424.23	4658	4114.47	4069.63	4009.25
SDR16C5	2185.33	0.706396	0.209813	3.36679	0.000760473	0.0400482	1306.85	1376.06	2549.38	3500.75	1869.99	2508.93
JAK2	882.08	0.70293	0.20503	3.42843	0.000607078	0.034018	626.295	648.365	974.35	967.388	881.978	1194.1
ARHGAP23	9797.94	0.698806	0.169309	4.12741	3.66869e-05	0.0045847	7227.75	6221.34	11090.7	12418.1	10087.3	11742.4
VWA5A	2768.86	0.694415	0.169995	4.08491	4.40933e-05	0.00530935	2016.88	2036.06	3116.52	2884.2	2995.83	3563.65
SCARA3	5673.45	0.692862	0.17619	3.93247	8.40778e-05	0.00870461	4276.73	3389.9	6618.4	7364.63	6508.32	5882.71
DMAP1	8141.04	0.69017	0.197571	3.49327	0.000477144	0.0287859	6182.75	5716.82	10202.2	7546.19	10899.9	8298.36
ABCB1	1894	0.688495	0.174123	3.95407	7.68318e-05	0.00811941	1560.43	1500.86	1819.98	1548.95	2356.76	2576.98
PPP1R3C	2286.8	0.681789	0.191432	3.56153	0.000368704	0.0239901	1291.51	1547.4	2947.23	3378.76	2010.72	2545.15
CCND3	3234.57	0.677986	0.203513	3.33142	0.000864043	0.0446073	2220.93	2779.61	2880.92	3523.45	3409.35	4593.13
LINC00052	1025.75	0.669821	0.184764	3.62528	0.00028865	0.0204581	613.321	711.826	1339.44	1380.63	1022.71	1086.55
HTRA1	4676.84	0.669779	0.156684	4.27472	1.91374e-05	0.00271475	3212.86	3527.4	5184.57	5412.83	5340.06	5383.34
NAGK	1040.72	0.661124	0.179424	3.68471	0.000228966	0.0174169	727.729	735.095	1222.42	1245.41	1099.82	1213.86
AC138028.4	980.474	0.65711	0.192052	3.42152	0.000622721	0.0345676	827.983	657.884	1050.8	1004.27	1165.37	1176.54
PAPPA	4027.96	0.651391	0.183081	3.55793	0.000373787	0.0241256	2575.95	2344.9	5148.69	6368.87	3487.43	4241.92
COL5A2	15116	0.648569	0.179433	3.61454	0.000300881	0.0207792	9755.34	11289.8	16025.7	20632.9	15546.9	17445.1
PRR12	10031.7	0.635036	0.159804	3.97385	7.07193e-05	0.00778704	5972.8	7006.15	13885.9	13168	9942.74	10214.6
TM4SF1	40196.5	0.609311	0.159776	3.81353	0.000136998	0.0122618	29329.7	30977.7	42330.8	46538.6	42470.9	49531.1
DAB2	23364.3	0.607538	0.166635	3.64592	0.000266433	0.0191564	18737	15545.9	28617.3	25051.8	26790	25443.8
CLTCL1	3667.76	0.603321	0.171542	3.51704	0.000436392	0.0272676	3045.37	2564.9	4174.34	3700.28	4430.13	4091.56
DNAH1	1554.66	0.602729	0.183417	3.28612	0.00101577	0.0499823	1243.15	1047.11	1862.89	1698.37	1856.49	1619.94
PDE10A	3092.82	0.601782	0.171593	3.50704	0.000453128	0.0278709	2358.93	2048.75	3540.89	3919.67	3140.42	3548.29
PDE2A	6082.77	0.599511	0.162551	3.68813	0.000225904	0.0173069	4480.78	4269.9	7428.15	7058.24	6093.84	7165.72
PLXNB1	1686.78	0.575635	0.166012	3.46743	0.000525467	0.0305314	1335.15	1274.52	1838.71	1783.47	1969.27	1919.56
SH3RF1	2417.93	0.562746	0.164526	3.42041	0.000625273	0.0345676	1801.04	1955.67	2513.5	2687.5	2686.42	2863.43
MAPK8IP3	3646.66	0.553242	0.159035	3.47873	0.000503787	0.0294893	2680.92	2611.44	4212.56	4609.04	3785.28	3980.71
PXDN	9524.09	0.542264	0.158689	3.41714	0.000632825	0.0348408	7345.7	7202.88	10009.5	11399.7	10117.2	11069.6
COL1A1	17957.3	0.534153	0.158808	3.36351	0.000769575	0.0403924	13765.5	15004.4	18914.4	18398.3	22372.4	19288.9

## Sheet: Down regulated
Number	gene	baseMean	log2FoldChange	lfcSE	stat	pvalue	padj	control.rep1.count	control.rep2.count	shBAT1.s1.rep1.count	shBAT1.s1.rep2.count	shBAT1.s2.rep1.count	shBAT1.s2.rep2.count
139	NDUFA4L2	463.442	-4.60037	1.14049	-4.03367	5.49135e-05	0.00625215	831.522	1780.09	39.7853	21.7497	95.4271	12.0727
34	STC1	53.4908	-4.23417	0.751704	-5.63277	1.77337e-08	8.21279e-06	100.254	169.231	3.12042	34.043	7.71128	6.58513
182	SERPINB2	18.959	-3.24855	0.854926	-3.7998	0.000144812	0.0125286	50.7169	37.0192	5.46073	11.3477	4.81955	4.39009
163	PPFIA4	310.344	-3.21841	0.829886	-3.87813	0.000105261	0.0101447	892.854	719.23	51.4869	25.5322	137.839	35.1207
99	NFE2	81.1199	-2.32183	0.519269	-4.47135	7.7728e-06	0.00123627	123.844	159.711	64.7486	82.2705	46.2677	9.87769
294	PADI3	30.2122	-2.26517	0.669879	-3.38146	0.000721023	0.0386164	31.8455	61.3461	32.7644	35.9342	10.603	8.78017
3	H19	1186.88	-2.24832	0.258858	-8.68554	3.76959e-18	1.97853e-14	3135.01	1709.23	564.015	694.098	559.068	459.861
206	RASD2	36.2279	-2.10392	0.570548	-3.68755	0.000226421	0.0173069	62.5116	65.5769	27.3036	32.1517	14.4587	15.3653
266	SPDYC	37.871	-2.03409	0.583894	-3.48366	0.000494606	0.0292785	62.5116	69.8076	33.5445	29.3148	22.1699	9.87769
62	ALOX15B	115.405	-1.97407	0.405349	-4.87004	1.11574e-06	0.000283363	267.738	195.673	66.3088	45.3906	80.0046	37.3157
296	LUCAT1	42.4563	-1.79099	0.530828	-3.37395	0.000740985	0.0394292	79.024	66.6345	27.3036	39.7168	21.206	20.8529
151	HBE1	80.7279	-1.77869	0.451248	-3.94173	8.08974e-05	0.00843583	94.3571	131.154	66.3088	126.715	31.809	34.0232
44	ADGRG3	199.889	-1.7534	0.333431	-5.25866	1.45112e-07	5.07763e-05	273.635	397.692	120.916	208.04	107.958	91.0943
17	HES7	255.677	-1.73436	0.283409	-6.11962	9.38e-10	8.68809e-07	530.758	461.153	129.497	115.368	183.143	114.142
292	PRSS8	64.2703	-1.73364	0.50956	-3.40222	0.000668402	0.0360434	146.253	84.6153	36.6649	49.1732	49.1594	19.7554
216	TNFRSF13C	182.005	-1.65229	0.452337	-3.65278	0.000259414	0.0189108	469.426	186.154	157.581	70.9228	138.803	69.1438
265	SLC2A4	67.4587	-1.61621	0.463641	-3.48591	0.000490471	0.0291432	121.485	126.923	49.1466	26.4779	51.0873	29.6331
282	SYNGR3	64.946	-1.58926	0.463803	-3.42658	0.000611242	0.0341299	130.92	103.654	31.2042	46.3363	50.1233	27.438
301	CCDC33	74.3778	-1.56005	0.464563	-3.35811	0.00078477	0.0410531	121.485	106.827	61.6282	79.4336	54.9429	21.9504
65	ANGPTL4	195.369	-1.53709	0.319838	-4.80583	1.54114e-06	0.000369729	310.199	387.115	85.8114	148.465	108.922	131.703
64	ALDOC	393.689	-1.52012	0.314937	-4.82673	1.3879e-06	0.000341466	594.449	768.942	305.801	218.442	321.946	152.555
72	EGLN3	241.644	-1.51196	0.320227	-4.72152	2.34085e-06	0.000504919	376.249	450.576	173.183	160.758	194.71	94.3868
128	INHA	298.716	-1.49711	0.364243	-4.1102	3.95318e-05	0.00486303	505.99	456.923	269.916	219.388	254.472	85.6067
37	PFKFB4	422.029	-1.49398	0.27247	-5.4831	4.17931e-08	1.73177e-05	691.165	912.788	151.34	208.04	346.044	222.797
76	NES	1065.04	-1.42379	0.303325	-4.69394	2.67996e-06	0.000555246	2375.44	1469.13	655.287	458.634	961.983	469.739
39	SCARA5	679.732	-1.37526	0.252037	-5.45658	4.85393e-08	1.95974e-05	922.34	1299.9	478.204	521.992	523.403	332.549
26	ARNT2	1887.1	-1.36363	0.232413	-5.86727	4.43028e-09	2.68305e-06	2836.61	3599.32	913.502	1471.41	1128.74	1373
173	DES	140.212	-1.36143	0.356274	-3.82131	0.000132746	0.0120822	159.228	246.442	109.215	168.324	79.0407	79.0215
303	ITGB2	122.197	-1.34244	0.402356	-3.33645	0.000848559	0.0440971	219.38	166.058	117.016	79.4336	104.102	47.1934
55	FAM210B	607.998	-1.32524	0.262832	-5.04213	4.60371e-07	0.0001318	1213.67	956.153	382.251	230.736	496.414	368.767
51	ACTL8	1004.18	-1.29117	0.250265	-5.1592	2.48013e-07	7.65729e-05	1364.64	2343.84	430.617	370.69	850.169	665.098
103	HSD17B8	400.957	-1.28337	0.291652	-4.40037	1.08067e-05	0.00165206	498.913	798.557	312.822	262.887	330.621	201.944
13	LOX	1473.35	-1.26734	0.198262	-6.39223	1.63482e-10	1.98015e-07	2659.69	2004.32	1029.74	1209.47	1007.29	929.601
149	LRRC3	169.662	-1.24475	0.314784	-3.95431	7.67555e-05	0.00811941	337.326	217.884	115.455	113.477	126.272	107.557
135	DEPTOR	149.721	-1.23923	0.305362	-4.05823	4.94453e-05	0.00576716	235.893	202.019	129.497	145.628	96.391	88.8992
222	JAK3	125.264	-1.23629	0.341161	-3.62377	0.000290343	0.0204581	219.38	178.75	75.6701	108.748	79.0407	89.9968
251	DNAH2	109.457	-1.19522	0.339034	-3.52535	0.000422917	0.0265309	163.945	161.827	90.4921	98.3463	75.185	66.9488
204	BTN3A3	245.598	-1.19403	0.323641	-3.68936	0.000224821	0.0173069	411.633	473.846	127.937	73.7598	244.833	141.58
169	GREB1	154.759	-1.15421	0.299171	-3.85802	0.000114308	0.0106502	227.636	266.538	99.8533	112.531	116.633	105.362
12	NXPH4	1142.34	-1.14981	0.17685	-6.50161	7.94636e-11	1.0427e-07	1941.4	1932.4	615.502	619.393	924.39	820.946
69	COL15A1	1262.87	-1.14	0.240889	-4.73246	2.21813e-06	0.000504583	1826.99	1975.77	944.706	1105.45	1099.82	624.49
117	SRCIN1	295.974	-1.12028	0.267275	-4.19147	2.77147e-05	0.00372988	472.965	361.73	258.214	299.767	220.735	162.433
311	CARD6	173.28	-1.10712	0.334057	-3.31416	0.000919196	0.0465391	231.175	276.057	113.895	182.508	94.4632	141.58
75	GLI3	757.232	-1.10496	0.235311	-4.69573	2.65662e-06	0.000555246	1233.72	847.211	681.811	814.194	541.718	424.741
25	MARCKSL1	3947.42	-1.10492	0.187005	-5.90851	3.45208e-09	2.24616e-06	5749.88	7254.7	2408.18	2226.03	3361.16	2684.54
40	RCN3	978.201	-1.1007	0.202524	-5.43489	5.48308e-08	2.15841e-05	1474.33	1995.86	404.094	376.364	809.685	808.873
21	PLIN2	1715.07	-1.09968	0.184175	-5.97087	2.3599e-09	1.76948e-06	2388.41	2881.15	1209.94	1352.26	1312.85	1145.81
200	DNAAF3	174.738	-1.0899	0.293703	-3.71091	0.000206517	0.0162591	242.969	295.096	126.377	131.444	141.695	110.85
185	CFI	260.518	-1.08433	0.286407	-3.78599	0.000153101	0.0130309	365.634	401.923	186.445	247.757	219.772	141.58
35	TMEM45A	2005.78	-1.08201	0.193109	-5.60311	2.10537e-08	9.47178e-06	3131.48	2633.65	1526.66	2019.88	1353.33	1369.71
153	CSRP2	208.339	-1.08072	0.275246	-3.92637	8.6239e-05	0.00870461	319.635	362.788	138.859	105.911	157.117	165.726
106	NREP	1030.45	-1.0804	0.246926	-4.37539	1.21213e-05	0.00180059	1586.38	1427.88	964.209	780.151	906.076	518.03
94	LINC01667	312.766	-1.0771	0.238274	-4.52044	6.17107e-06	0.00102284	544.912	478.076	194.246	174.943	258.328	226.089
36	H1F0	2624.13	-1.04836	0.188564	-5.55969	2.70251e-08	1.18205e-05	4354.58	4328.07	1529.78	1335.24	2405.92	1791.15
197	TDRKH	203.69	-1.04564	0.281102	-3.71979	0.000199388	0.0159368	264.2	342.692	156.801	164.541	160.009	133.898
148	FZD10-AS1	1159.36	-1.04241	0.263594	-3.95459	7.66657e-05	0.00811941	1907.19	1563.27	1017.26	784.879	1100.79	582.784
278	GDPD1	145.989	-1.03535	0.301154	-3.43794	0.000586155	0.0332	212.303	234.807	104.534	105.911	103.138	115.24
253	S100A14	198.097	-1.02849	0.292668	-3.51418	0.000441108	0.0274533	261.841	347.98	156.021	123.879	163.865	134.995
238	C8orf22	229.215	-1.02457	0.286777	-3.57272	0.000353297	0.0232762	275.994	404.038	188.005	173.052	186.035	148.165
20	NDRG1	11606.1	-1.02114	0.169685	-6.01785	1.76745e-09	1.39151e-06	19204	16240.8	7684.81	9042.19	8370.6	9094.06
213	KIF3C	237.541	-1.01148	0.275737	-3.66827	0.000244198	0.018089	409.274	300.384	194.246	169.269	160.009	192.066
184	HORMAD1	435.841	-1.00744	0.265922	-3.78848	0.000151571	0.0129708	778.446	599.711	329.984	222.225	397.131	287.551
56	DLG3	939.897	-1.0043	0.199429	-5.03587	4.75687e-07	0.000133248	1427.15	1332.69	783.224	721.522	778.84	595.954
22	FAM81A	2224.03	-0.993355	0.167265	-5.93881	2.87094e-09	2.05481e-06	3264.75	3550.67	1635.88	1469.52	1756.24	1667.13
82	RAP2A	870.311	-0.993014	0.213368	-4.65399	3.25567e-06	0.000628588	1572.22	1142.31	614.722	529.557	721.005	642.05
127	PLAT	308.182	-0.985718	0.23921	-4.12072	3.77696e-05	0.00468283	376.249	389.23	332.324	365.016	206.277	179.994
60	LOXL2	4846.65	-0.983572	0.199373	-4.93332	8.08442e-07	0.000212162	6477.61	8075.47	3066.59	4099.34	3318.74	4042.17
68	SLC6A6	3437.89	-0.969589	0.203985	-4.75324	2.00185e-06	0.000463545	6073.06	4306.92	2649.23	2298.85	2934.14	2365.16
45	STRA6	2471.59	-0.96698	0.183777	-5.2617	1.42727e-07	5.07763e-05	3256.5	3261.92	2187.41	2789.63	1790.95	1543.12
100	POLR3G	1004.26	-0.963962	0.215944	-4.46395	8.04617e-06	0.00126695	1322.18	1928.17	592.879	515.373	808.721	858.262
319	IFITM1	404.858	-0.952716	0.28978	-3.28773	0.00101	0.0498539	664.038	602.884	308.141	200.475	415.445	238.162
150	AC240565.2	311.576	-0.935495	0.237015	-3.94698	7.91429e-05	0.00830789	455.273	393.461	296.44	280.854	229.411	214.017
93	RAB3D	600.597	-0.928652	0.204339	-4.54468	5.50198e-06	0.00094167	826.804	907.499	436.858	521.046	448.218	463.154
31	HK2	3124.47	-0.927247	0.162357	-5.71117	1.12203e-08	5.774e-06	4443.04	4967.98	2136.7	2249.67	2409.78	2539.66
188	HILPDA	414.695	-0.917316	0.243677	-3.76447	0.000166904	0.0139791	715.934	593.365	255.874	230.736	405.806	286.453
113	C1QL1	595.418	-0.91573	0.215708	-4.24523	2.1837e-05	0.00303116	791.42	954.038	454.021	448.232	517.62	407.18
178	FZD10	621.494	-0.912749	0.239778	-3.80663	0.000140871	0.0124615	707.678	1053.46	454.801	576.839	443.399	492.787
180	HCG11	785.079	-0.896437	0.235725	-3.80289	0.000143018	0.0124937	1315.1	1147.6	548.413	377.31	763.417	558.638
284	AL365181.2	411.579	-0.893946	0.26137	-3.42024	0.000625668	0.0345676	686.448	414.615	386.932	389.603	306.524	285.356
131	MMD	949.461	-0.890349	0.218157	-4.08123	4.47975e-05	0.00530935	1548.64	1163.46	773.863	748.945	839.566	622.295
211	C1RL	959.868	-0.883674	0.240703	-3.67122	0.000241392	0.018014	1740.89	1146.54	698.193	609.936	912.823	650.83
295	FCHO1	813.552	-0.870208	0.257926	-3.37387	0.000741207	0.0394292	908.187	1430	518.769	744.217	559.068	721.072
227	C4orf46	753.527	-0.864514	0.239016	-3.61697	0.000298078	0.0206763	1303.31	1021.73	539.052	381.092	731.608	544.371
302	DYNC2H1	407.287	-0.861538	0.25691	-3.35346	0.000798077	0.041611	740.703	489.711	300.34	236.409	352.791	323.769
102	NORAD	7791.42	-0.860445	0.195212	-4.40774	1.04454e-05	0.00161249	13018.9	11020.1	5271.94	4198.63	7557.06	5681.87
85	DDIT4	2977.8	-0.860207	0.185762	-4.6307	3.6443e-06	0.000672213	3836.79	4543.84	2387.9	2482.3	2606.41	2009.56
191	F2R	448.683	-0.858214	0.229115	-3.74578	0.000179833	0.0147579	628.654	659.999	308.921	382.983	314.235	397.303
80	TNNT1	2639.38	-0.855522	0.183443	-4.6637	3.10579e-06	0.000612599	3497.11	3013.36	2721.78	3007.13	2001.08	1595.8
129	LRFN1	585.295	-0.844907	0.205836	-4.10475	4.04749e-05	0.00494045	948.288	790.095	382.251	423.646	486.775	480.714
123	KIAA1143	1353.38	-0.844288	0.202239	-4.1747	2.98383e-05	0.00383078	2180.83	1925	962.648	765.967	1284.89	1000.94
274	AOC3	539.769	-0.844101	0.245216	-3.44228	0.000576834	0.0329088	903.469	659.999	443.099	362.179	502.197	367.67
86	LYRM7	1210.82	-0.825851	0.178316	-4.63138	3.6323e-06	0.000672213	1896.58	1821.34	780.104	669.512	1044.88	1052.52
275	DIRAS1	414.832	-0.804868	0.233811	-3.44239	0.000576605	0.0329088	579.116	598.653	327.644	310.169	391.348	282.063
194	REPS2	1372.91	-0.803573	0.21513	-3.73528	0.000187503	0.0152187	1877.71	1397.21	1305.89	1780.64	908.004	968.014
179	FGFR4	1107.16	-0.796211	0.209374	-3.80282	0.000143057	0.0124937	1367	1829.81	825.35	780.151	1028.49	812.166
152	C11orf86	915.968	-0.795756	0.202513	-3.92942	8.51524e-05	0.00870461	1107.52	1425.77	767.622	735.706	787.515	671.683
140	PDE4A	1097.95	-0.795748	0.197893	-4.02109	5.79286e-05	0.00651532	1580.48	1449.04	915.842	898.356	997.647	746.315
105	NAGA	1560.47	-0.791052	0.180788	-4.37559	1.21105e-05	0.00180059	2069.96	2139.71	1330.08	1391.03	1346.58	1085.45
107	VMA21	2448.05	-0.780846	0.179561	-4.34865	1.3698e-05	0.00201578	3920.54	3333.84	1718.57	1494.11	2263.26	1957.98
208	ZP3	638.142	-0.774255	0.210458	-3.67891	0.000234234	0.017732	881.059	865.191	536.712	525.775	582.202	437.911
112	C4orf32	1111.64	-0.768899	0.180685	-4.25546	2.08622e-05	0.002933	1546.28	1525.19	874.497	921.997	967.766	834.116
239	RNF43	954.96	-0.758906	0.212378	-3.57338	0.000352402	0.0232762	975.416	1172.98	1028.96	1283.23	709.438	559.736
137	CHRNA9	1400.7	-0.756396	0.187152	-4.04161	5.30844e-05	0.00610122	1734.99	1994.81	1117.11	1349.43	1158.62	1049.23
66	BNIP3	3215.24	-0.753188	0.15676	-4.80471	1.54973e-06	0.000369729	4900.67	4626.34	2073.52	2038.8	2819.44	2832.7
78	AK4	3923.42	-0.752152	0.160875	-4.67537	2.93424e-06	0.00059234	5567.07	5813.07	2791.21	2611.85	3183.8	3573.53
161	FAM117B	792.537	-0.751769	0.193626	-3.88258	0.000103353	0.0101447	1085.11	1035.48	730.957	644.925	673.773	584.979
144	ELK3	1583.33	-0.746763	0.188012	-3.97189	7.13037e-05	0.00779686	1964.99	2084.71	1369.86	1666.21	1095	1319.22
262	AL590666.2	690.237	-0.74487	0.213385	-3.49074	0.000481687	0.028805	1065.06	900.095	571.816	432.156	592.805	579.491
306	C5orf24	2446.58	-0.734627	0.220854	-3.3263	0.000880075	0.0452865	4161.15	2991.15	1845.73	1384.41	2436.77	1860.3
84	ABHD17C	2598.98	-0.73062	0.15783	-4.62917	3.67143e-06	0.000672213	3676.39	3673.36	1924.52	1890.33	2211.21	2218.09
145	FAM213A	1504.55	-0.720126	0.181414	-3.96951	7.20199e-05	0.00782087	1888.32	1947.21	1303.55	1560.3	1234.77	1093.13
221	RTN2	739.994	-0.719834	0.198175	-3.63231	0.00028089	0.0200131	930.597	895.864	740.319	765.021	612.083	496.08
307	C4orf3	673.215	-0.719664	0.216622	-3.32221	0.000893086	0.0458063	1061.52	804.903	551.534	488.895	611.119	521.323
250	RNF125	627.431	-0.716156	0.20274	-3.53239	0.000411824	0.0259383	942.391	787.98	497.706	483.221	501.233	552.053
226	SYT17	821.499	-0.715695	0.197761	-3.61899	0.000295757	0.0206061	1035.57	996.345	872.936	787.716	684.376	552.053
108	MXI1	2259.76	-0.714597	0.164758	-4.33725	1.44273e-05	0.00210345	3235.27	3110.67	1763.82	1582.05	1970.23	1896.52
164	TBC1D30	845.329	-0.711827	0.183592	-3.87721	0.000105661	0.0101447	1199.51	1201.54	631.884	573.057	730.644	735.339
183	BNIP3L	3062.1	-0.706153	0.186357	-3.78925	0.000151101	0.0129708	4665.96	3432.21	2572	2739.51	2534.12	2428.81
210	MAP3K13	645.053	-0.705867	0.192127	-3.67395	0.000238828	0.017977	947.109	934.999	429.837	404.733	592.805	560.833
269	ZNF558	513.5	-0.705515	0.202757	-3.4796	0.00050216	0.0294893	667.576	718.172	424.377	420.809	415.445	434.618
156	SLC2A3	9894.73	-0.702849	0.178992	-3.92671	8.61156e-05	0.00870461	12093	14450.2	8541.36	7977.4	9125.34	7181.08
202	HNRNPH2	4988.52	-0.702406	0.189814	-3.7005	0.000215173	0.0166902	7753.79	7094.99	3416.08	2541.87	4983.42	4140.95
264	RAB29	1989.14	-0.699025	0.200291	-3.49004	0.00048295	0.028805	3215.22	2706.63	1372.98	992.92	1923.97	1723.11
224	RTN4RL2	2207.06	-0.696989	0.192371	-3.62315	0.000291034	0.0204581	2467.44	3411.05	1792.68	1944.23	1791.91	1835.06
297	HEY1	1844.97	-0.686188	0.20357	-3.37077	0.000749587	0.0397407	1962.63	2666.44	1773.96	1790.09	1614.55	1262.15
201	PLA2G12A	1082.75	-0.685494	0.184814	-3.70911	0.000207991	0.0162937	1633.56	1412.02	823.01	734.761	974.513	918.625
195	AL365181.3	2604.01	-0.684916	0.183559	-3.73131	0.000190486	0.0153815	4033.76	3313.75	2013.45	1693.64	2427.13	2142.36
232	PTPN18	1840.61	-0.681036	0.189679	-3.59046	0.000330089	0.0223072	2669.13	2612.5	1374.54	1094.1	1815.04	1478.36
158	DIXDC1	1584.33	-0.663764	0.170172	-3.90055	9.59742e-05	0.00956462	2022.78	2233.84	1245.05	1317.27	1367.79	1319.22
162	LRP4	2523.6	-0.662949	0.170964	-3.8777	0.000105449	0.0101447	3229.37	3631.05	1918.28	2030.28	2323.02	2009.56
259	AMER1	1981.77	-0.659572	0.188348	-3.50188	0.000461993	0.028093	2848.4	2403.07	1753.67	1562.19	1844.92	1478.36
229	IGF2BP2	2153.4	-0.657714	0.182023	-3.61335	0.000302265	0.0207837	3191.63	2520.48	1814.52	1774.02	1915.29	1704.45
241	HDAC5	1526.67	-0.656713	0.184015	-3.5688	0.000358615	0.0234305	1885.96	2142.88	1269.23	1306.87	1409.24	1145.81
189	ETV4	4109.23	-0.654542	0.174071	-3.76019	0.000169784	0.0141451	5155.43	5734.8	3043.97	3802.41	3396.82	3521.95
318	SHMT2	13124.2	-0.65367	0.198706	-3.28963	0.00100319	0.0496738	14316.3	21820.2	9575.78	10061.6	11144.7	11826.9
314	METTL7A	2936.38	-0.652119	0.197177	-3.30728	0.000942066	0.0472413	4130.48	3536.92	2611.79	2461.5	2857.03	2020.54
273	SH2B3	821.437	-0.650747	0.187878	-3.46368	0.000532848	0.0307334	1091	1167.69	581.178	649.653	694.979	744.119
315	CCDC112	681.084	-0.646693	0.195692	-3.30465	0.000950958	0.0475358	888.136	919.134	570.256	555.089	622.686	531.2
248	FAM60A	4110.86	-0.639476	0.180852	-3.53591	0.000406377	0.0258016	5734.55	4513.17	4086.97	3753.24	3532.73	3044.52
308	ACSL1	1136.92	-0.619675	0.186722	-3.31871	0.000904356	0.0461968	1433.05	1524.13	993.853	946.583	1061.27	862.652
215	RHOQ	1848.76	-0.615787	0.168016	-3.66505	0.000247289	0.0181107	2601.9	2318.46	1452.55	1509.24	1629.97	1580.43
316	PLEKHA5	1161.99	-0.606187	0.18375	-3.29898	0.000970359	0.0483521	1409.46	1362.31	1078.1	1301.2	902.22	918.625
293	EPOP	2233.75	-0.603501	0.178024	-3.39	0.00069893	0.0375609	3053.63	3141.34	1545.39	1585.83	2279.65	1796.64
279	KIAA1211	1324.1	-0.602721	0.175533	-3.43365	0.000595512	0.033609	1680.74	1708.17	1104.63	1219.87	1172.12	1059.11
304	LPCAT4	3061.96	-0.599683	0.179956	-3.33238	0.000861069	0.0446	4387.6	3614.13	2675.76	2415.16	2857.99	2421.13
237	SOWAHC	2484.53	-0.599056	0.167216	-3.58252	0.000340292	0.0227604	3308.39	3656.44	1765.38	1578.27	2232.42	2366.26
256	PRDM1	1698.12	-0.595653	0.169829	-3.50738	0.000452546	0.0278709	2058.16	2085.77	1675.66	1627.44	1456.47	1285.2
290	SLC44A1	3172.88	-0.590202	0.173298	-3.40571	0.000659918	0.0358313	4356.94	3502.02	2948.01	3010.91	2695.09	2524.3
291	SLC25A23	9060.69	-0.576794	0.169417	-3.40459	0.000662642	0.0358555	11498.6	11358.5	8400.94	7782.6	8536.39	6787.07
276	TGFBR1	34576	-0.576012	0.167315	-3.44267	0.000576007	0.0329088	45521.4	41032.1	27994.8	34846.8	29145.8	28915.3
309	PPT1	8173.08	-0.569951	0.171774	-3.31802	0.000906568	0.0461968	9660.98	12203.6	5965.46	6478.56	7133.9	7595.95
257	DBT	3901.4	-0.567436	0.161848	-3.50598	0.000454931	0.0278729	5039.85	5083.26	3402.03	3052.52	3588.64	3242.08
244	VEGFA	4592.62	-0.55934	0.157211	-3.55789	0.000373851	0.0241256	5732.19	6311.24	3742.16	3597.21	4166.98	4005.95
231	KLF5	6908.63	-0.553439	0.154139	-3.59051	0.000330027	0.0223072	8935.61	8656.15	5734.54	6139.08	6196.98	5789.43

## Sheet: All significant gene Cluster
Annotation Cluster 1	Enrichment Score: 3.3028867103496573
Category	Term	Count	%	PValue	Genes	List Total	Pop Hits	Pop Total	Fold Enrichment	Bonferroni	Benjamini	FDR
UP_KEYWORDS	Secreted	49	16.8966	1.9828e-05	SPINK13, FGFR4, PXDN, PZP, NXPH4, LUM, COL3A1, EDN1, PPT1, EDIL3, DCN, MMP28, OLFML1, IGSF10, PRSS8, COL17A1, CRB1, HTRA1, PAPPA, FAM213A, CTGF, PLA2G12A, SEMA3C, LOX, CFI, LOXL2, COL11A1, ANGPTL4, PLAT, FLRT3, MATN2, PRG4, PLXNB1, ZP3, COL15A1, HILPDA, INHA, COL5A2, CD59, VEGFA, C1QL1, C1RL, SERPINB2, STC1, IGFL2, ADAMTS1, COL1A1, AGR2, IGFBP3	272	1965	20581	1.88682	0.00567452	0.0028413	0.0263139
UP_SEQ_FEATURE	signal peptide	73	25.1724	2.69935e-05	PXDN, PZP, NXPH4, EDN1, SUSD2, EDIL3, MMP28, OLFML1, CHRNA9, HTRA1, PAPPA, CTGF, SEMA3C, CFI, LOX, LOXL2, COL11A1, MATN2, LRRC3, PRG4, PLXNB1, ZP3, MDGA1, INHA, METTL7A, VEGFA, C1QL1, SERPINB2, STC1, ADAMTS1, COL1A1, BTN3A3, CD101, SPINK13, FGFR4, ADGRD1, LUM, COL3A1, PPT1, ITGB2, DCN, SORCS2, IGSF10, PRSS8, CRB1, FAM213A, FAT4, PLA2G12A, NAGA, LRFN1, IL2RG, RTN4RL2, ANGPTL4, PLAT, FLRT3, TGFBR1,…	273	3346	20063	1.60336	0.028444	0.028444	0.0430029
UP_KEYWORDS	Glycoprotein	90	31.0345	2.78061e-05	PXDN, PZP, NXPH4, TSPAN3, SUSD2, EDIL3, MMP28, OLFML1, SLC2A4, CHRNA9, SLC2A3, PAPPA, CTGF, SEMA3C, STRA6, LOX, CFI, LOXL2, COL11A1, MATN2, PRG4, CRYAB, PLXNB1, ZP3, MDGA1, ESR1, KRT13, COL25A1, ACKR3, INHA, MAN1A1, LPCAT4, ADRB2, TPPP, VEGFA, SERPINB2, STC1, KIAA1217, ADAMTS1, TM4SF1, COL1A1, BTN3A3, AOC3, CD101, SPINK13, FGFR4, ADGRD1, LUM, COL3A1, PPT1, ITGB2, DCN, ITM2C, SORCS2, IGSF10, PRSS8…	272	4551	20581	1.49635	0.00794872	0.00265662	0.0369
UP_KEYWORDS	Disulfide bond	67	23.1034	0.000738971	PXDN, PZP, SUSD2, EDN1, EDIL3, MMP28, OLFML1, CHRNA9, CTGF, PAPPA, SEMA3C, CFI, LOX, LOXL2, COL11A1, MATN2, PRG4, PLXNB1, ZP3, MDGA1, ACKR3, INHA, MAN1A1, ADRB2, VEGFA, SERPINB2, STC1, ADAMTS1, COL1A1, BTN3A3, AOC3, CD101, SPINK13, FGFR4, LUM, COL3A1, ITGB2, PPT1, DCN, ITM2C, IGSF10, PRSS8, COL17A1, CRB1, FAT4, NAGA, LRFN1, IL2RG, SUCNR1, ANGPTL4, PLAT, FLRT3, ALPK2, TGFBR1, TNFRSF13C, COL15A1, C…	272	3434	20581	1.47629	0.191167	0.0298543	0.976379
UP_SEQ_FEATURE	glycosylation site:N-linked (GlcNAc...)	80	27.5862	0.0011418	PXDN, PZP, NXPH4, TSPAN3, SUSD2, MMP28, OLFML1, SLC2A4, CHRNA9, SLC2A3, PAPPA, CTGF, SEMA3C, STRA6, LOX, CFI, LOXL2, COL11A1, MATN2, PRG4, PLXNB1, ZP3, MDGA1, ACKR3, INHA, MAN1A1, LPCAT4, ADRB2, RYR3, VEGFA, SERPINB2, STC1, ADAMTS1, TM4SF1, COL1A1, BTN3A3, AOC3, CD101, SPINK13, FGFR4, ADGRD1, PPT1, ITGB2, DCN, ITM2C, SORCS2, IGSF10, PRSS8, COL17A1, DAGLA, CRB1, FAT4, NAGA, LRFN1, IL2RG, SUCNR1, R…	273	4234	20063	1.38858	0.705149	0.184168	1.80392
GOTERM_CC_DIRECT	GO:0005615~extracellular space	33	11.3793	0.0017739	PXDN, SPINK13, LUM, EDN1, COL3A1, PPT1, DCN, PRSS8, CTGF, PAPPA, HTRA1, DLG3, SEMA3C, CFI, LOX, LOXL2, ANGPTL4, FLRT3, PLAT, ZP3, MDGA1, COL15A1, LGALS8, COL25A1, HILPDA, CD59, VEGFA, C1RL, SERPINB2, STC1, COL1A1, AGR2, IGFBP3	252	1347	18224	1.7717	0.376419	0.0652424	2.3021
UP_KEYWORDS	Signal	75	25.8621	0.00287724	PXDN, PZP, NXPH4, TSPAN3, EDN1, SUSD2, EDIL3, MMP28, OLFML1, CHRNA9, HTRA1, PAPPA, CTGF, SEMA3C, CFI, LOX, LOXL2, COL11A1, MATN2, LRRC3, PRG4, PLXNB1, ZP3, MDGA1, INHA, METTL7A, VEGFA, C1QL1, SERPINB2, STC1, ADAMTS1, COL1A1, BTN3A3, CD101, SPINK13, FGFR4, ADGRD1, LUM, COL3A1, PPT1, ITGB2, DCN, SORCS2, IGSF10, PRSS8, CRB1, FAT4, PLA2G12A, NAGA, LRFN1, IL2RG, RTN4RL2, ANGPTL4, PLAT, FLRT3, TGFBR1, …	272	4160	20581	1.36416	0.562622	0.0793689	3.75218
GOTERM_CC_DIRECT	GO:0005576~extracellular region	36	12.4138	0.00463566	FGFR4, NXPH4, PZP, LUM, EDN1, COL3A1, PPT1, DCN, OLFML1, PRSS8, IGSF10, COL17A1, CRB1, PLIN2, CTGF, PAPPA, HTRA1, PLA2G12A, CFI, LOX, COL11A1, ANGPTL4, PLAT, ZP3, PLXNB1, PRG4, COL15A1, COL25A1, INHA, COL5A2, VEGFA, SERPINB2, IGFL2, COL1A1, IGFBP3, F2R	252	1610	18224	1.61704	0.709442	0.116263	5.91302
UP_SEQ_FEATURE	disulfide bond	56	19.3103	0.00632568	PXDN, SUSD2, EDN1, MMP28, EDIL3, OLFML1, CHRNA9, CTGF, PAPPA, SEMA3C, CFI, LOXL2, MATN2, ZP3, PRG4, MDGA1, ACKR3, MAN1A1, INHA, ADRB2, VEGFA, SERPINB2, STC1, ADAMTS1, COL1A1, BTN3A3, AOC3, CD101, FGFR4, SPINK13, LUM, COL3A1, ITGB2, PPT1, DCN, PRSS8, IGSF10, CRB1, FAT4, NAGA, LRFN1, IL2RG, SUCNR1, ANGPTL4, PLAT, ALPK2, TGFBR1, TNFRSF13C, FZD10, SEMA6D, CD59, C1RL, SCARA5, IGFBP3, LRP4, F2R	273	2917	20063	1.41086	0.998868	0.460274	9.61699
Annotation Cluster 2	Enrichment Score: 2.9312362147744695
Category	Term	Count	%	PValue	Genes	List Total	Pop Hits	Pop Total	Fold Enrichment	Bonferroni	Benjamini	FDR
GOTERM_BP_DIRECT	GO:0030199~collagen fibril organization	8	2.75862	1.06893e-06	LUM, TGFBR1, COL3A1, COL1A1, LOX, LOXL2, COL11A1, COL5A2	238	39	16792	14.4727	0.0016971	0.0016971	0.00178844
INTERPRO	IPR008160:Collagen triple helix repeat	10	3.44828	1.68154e-06	COL17A1, COL3A1, C1QL1, COL15A1, COL25A1, COL1A1, SCARA3, COL11A1, SCARA5, COL5A2	253	82	18559	8.94582	0.00091602	0.00091602	0.00245079
GOTERM_CC_DIRECT	GO:0005581~collagen trimer	10	3.44828	4.96398e-06	COL17A1, COL3A1, C1QL1, COL15A1, COL25A1, COL1A1, LOX, SCARA3, COL11A1, COL5A2	252	92	18224	7.86059	0.00131955	0.00131955	0.00651139
UP_KEYWORDS	Extracellular matrix	15	5.17241	8.90839e-06	PXDN, ZP3, LUM, COL3A1, COL15A1, MMP28, DCN, COL5A2, COL17A1, CTGF, ADAMTS1, COL1A1, LOXL2, COL11A1, ANGPTL4	272	258	20581	4.39915	0.00255345	0.00255345	0.0118232
UP_KEYWORDS	Collagen	9	3.10345	4.61018e-05	COL17A1, COL3A1, C1QL1, COL15A1, COL25A1, COL1A1, SCARA3, COL11A1, COL5A2	272	98	20581	6.94887	0.0131444	0.00330241	0.0611723
UP_SEQ_FEATURE	domain:VWFC	5	1.72414	8.70485e-05	PXDN, CTGF, COL3A1, COL1A1, COL5A2	273	18	20063	20.4141	0.0888602	0.0454636	0.138613
UP_SEQ_FEATURE	propeptide:C-terminal propeptide	4	1.37931	0.000131234	COL3A1, COL1A1, COL11A1, COL5A2	273	8	20063	36.7454	0.130901	0.0456894	0.208904
GOTERM_CC_DIRECT	GO:0031012~extracellular matrix	14	4.82759	0.000247497	PLAT, MATN2, PXDN, NES, ZP3, LUM, COL3A1, COL15A1, EDIL3, DCN, COL5A2, HTRA1, COL1A1, LOXL2	252	296	18224	3.42042	0.0637215	0.0217083	0.324172
UP_KEYWORDS	Hydroxylation	8	2.75862	0.000261627	COL17A1, ADRB2, COL3A1, COL15A1, COL25A1, COL1A1, COL11A1, COL5A2	272	95	20581	6.37183	0.0723463	0.0149071	0.346693
GOTERM_MF_DIRECT	GO:0005201~extracellular matrix structural constituent	7	2.41379	0.000327834	PXDN, LUM, COL3A1, COL15A1, COL1A1, COL11A1, COL5A2	235	67	16881	7.50505	0.14085	0.0730967	0.465977
UP_SEQ_FEATURE	domain:Fibrillar collagen NC1	4	1.37931	0.000375165	COL3A1, COL1A1, COL11A1, COL5A2	273	11	20063	26.7239	0.330435	0.0954175	0.596119
INTERPRO	IPR000885:Fibrillar collagen, C-terminal	4	1.37931	0.000376565	COL3A1, COL1A1, COL11A1, COL5A2	253	11	18559	26.6748	0.18557	0.0975422	0.547437
SMART	SM00038:COLFI	4	1.37931	0.000572247	COL3A1, COL1A1, COL11A1, COL5A2	159	11	10057	23.0006	0.0807014	0.0807014	0.678849
UP_SEQ_FEATURE	region of interest:Nonhelical region (C-terminal)	3	1.03448	0.00107918	COL3A1, COL1A1, COL11A1	273	4	20063	55.1181	0.684712	0.206145	1.70579
GOTERM_BP_DIRECT	GO:0030574~collagen catabolic process	6	2.06897	0.00207985	COL3A1, COL15A1, COL25A1, COL1A1, COL11A1, COL5A2	238	64	16792	6.6145	0.963422	0.186793	3.42348
INTERPRO	IPR001007:von Willebrand factor, type C	5	1.72414	0.0022656	PXDN, CTGF, COL3A1, COL1A1, COL5A2	253	41	18559	8.94582	0.709501	0.33771	3.25178
SMART	SM00214:VWC	5	1.72414	0.00258702	PXDN, CTGF, COL3A1, COL1A1, COL5A2	159	37	10057	8.54751	0.316675	0.173365	3.0355
UP_SEQ_FEATURE	propeptide:N-terminal propeptide	3	1.03448	0.00264989	COL3A1, COL1A1, COL11A1	273	6	20063	36.7454	0.941369	0.298519	4.13982
UP_SEQ_FEATURE	region of interest:Triple-helical region	4	1.37931	0.0035706	COL17A1, COL3A1, COL1A1, COL11A1	273	23	20063	12.781	0.978155	0.346143	5.54021
GOTERM_BP_DIRECT	GO:0071230~cellular response to amino acid stimulus	5	1.72414	0.00428952	CPEB4, COL3A1, COL1A1, COL5A2, SESN3	238	47	16792	7.50581	0.99892	0.301983	6.93976
GOTERM_BP_DIRECT	GO:0030198~extracellular matrix organization	9	3.10345	0.00674876	PXDN, LUM, COL3A1, ITGB2, COL1A1, LOX, DCN, COL11A1, COL5A2	238	196	16792	3.23975	0.999979	0.361312	10.7115
KEGG_PATHWAY	hsa04974:Protein digestion and absorption	6	2.06897	0.00945846	COL17A1, COL3A1, COL15A1, COL1A1, COL11A1, COL5A2	103	88	6910	4.57414	0.799329	0.552037	10.9369
KEGG_PATHWAY	hsa04151:PI3K-Akt signaling pathway	12	4.13793	0.0124236	FGFR4, CCND3, COL3A1, VEGFA, IL2RG, JAK2, COL1A1, JAK3, COL11A1, COL5A2, DDIT4, F2R	103	345	6910	2.33347	0.879094	0.505519	14.1324
UP_KEYWORDS	Ehlers-Danlos syndrome	3	1.03448	0.0141618	COL3A1, COL1A1, COL5A2	272	14	20581	16.214	0.983319	0.253524	17.2469
GOTERM_CC_DIRECT	GO:0005788~endoplasmic reticulum lumen	8	2.75862	0.01715	COL17A1, COL3A1, COL15A1, COL25A1, COL1A1, RCN3, COL11A1, COL5A2	252	192	18224	3.01323	0.989963	0.249932	20.3015
KEGG_PATHWAY	hsa05146:Amoebiasis	6	2.06897	0.0198959	COL3A1, SERPINB2, ITGB2, COL1A1, COL11A1, COL5A2	103	106	6910	3.7974	0.966503	0.57219	21.724
KEGG_PATHWAY	hsa04611:Platelet activation	5	1.72414	0.125351	COL3A1, COL1A1, COL11A1, COL5A2, F2R	103	130	6910	2.58028	1	0.919134	80.4526
KEGG_PATHWAY	hsa04512:ECM-receptor interaction	4	1.37931	0.136981	COL3A1, COL1A1, COL11A1, COL5A2	103	87	6910	3.08448	1	0.917064	83.3951
KEGG_PATHWAY	hsa04510:Focal adhesion	6	2.06897	0.18787	CCND3, COL3A1, VEGFA, COL1A1, COL11A1, COL5A2	103	206	6910	1.954	1	0.933145	92.0833
GOTERM_BP_DIRECT	GO:0050776~regulation of immune response	5	1.72414	0.243768	COL17A1, IFITM1, COL3A1, ITGB2, COL1A1	238	178	16792	1.98187	1	0.981015	99.0673
Annotation Cluster 3	Enrichment Score: 2.8422845550716307
Category	Term	Count	%	PValue	Genes	List Total	Pop Hits	Pop Total	Fold Enrichment	Bonferroni	Benjamini	FDR
GOTERM_CC_DIRECT	GO:0005886~plasma membrane	79	27.2414	0.00114353	SLC44A1, MARCKSL1, SUSD2, RHOQ, GLDC, DIRAS1, DAB2, GAB2, SLC2A4, CHRNA9, HTRA1, SLC2A3, CTGF, RAB29, DYNC2H1, DLG3, STRA6, RAP2A, PLXNB1, ZP3, MDGA1, ESR1, COL25A1, ACKR3, EPB41L3, TNS2, ADRB2, EPB41L1, CCND3, ALOX15B, SERPINB2, BTN3A3, RASD2, AOC3, CD101, FGFR4, LIMS2, RAB3D, IFITM1, ADGRD1, ITGB2, ITM2C, PRSS8, AMER1, CDC42EP2, DAGLA, COL17A1, ACSL1, PLIN2, FAT4, LRFN1, IL2RG, SUCNR1, NDRG1, T…	252	4121	18224	1.38633	0.262399	0.059055	1.4897
UP_KEYWORDS	Cell membrane	62	21.3793	0.00125248	SLC44A1, SRCIN1, MARCKSL1, CPEB4, SUSD2, RHOQ, GJA5, DIRAS1, DES, CHRNA9, SLC2A4, GAB2, SLC2A3, HTRA1, PDE4A, RAB29, DYNC2H1, STRA6, PLXNB1, ZP3, MDGA1, ESR1, ACKR3, EPB41L3, ADRB2, TNS2, ALOX15B, BTN3A3, RASD2, AOC3, FGFR4, LIMS2, IFITM1, RAB3D, ADGRD1, ITM2C, PRSS8, AMER1, DAGLA, CRB1, PTK2B, LRFN1, SUCNR1, RTN4RL2, NDRG1, TBC1D30, FLRT3, TGFBR1, UPK3B, ABCB1, ADGRG3, RNF43, FZD10, PDE2A, SEMA6…	272	3175	20581	1.47756	0.302106	0.0439652	1.64967
UP_KEYWORDS	Membrane	123	42.4138	0.00207552	SLC44A1, ZDHHC11B, SRCIN1, TSPAN3, FAM210B, DAB2, DIRAS1, SLC2A4, GAB2, CHRNA9, SLC2A3, PAPPA, HTRA1, SLC25A23, PDE4A, RAB29, DYNC2H1, VMA21, LRRC3, PLXNB1, MDGA1, METTL7A, LPCAT4, TNS2, ALOX15B, RYR3, ADAMTS1, COL1A1, BTN3A3, CLIP4, FGFR4, IFITM1, LINC00052, MMD, ITGB2, SORCS2, DAGLA, CDC42EP2, AMER1, CRB1, TDRKH, LRFN1, SDR16C5, NDRG1, TBC1D30, CDC42EP3, FCHO1, NDUFA4L2, TGFBR1, TNFRSF13C, BRCA…	272	7494	20581	1.24191	0.44915	0.0641077	2.71997
Annotation Cluster 4	Enrichment Score: 2.0198531614041566
Category	Term	Count	%	PValue	Genes	List Total	Pop Hits	Pop Total	Fold Enrichment	Bonferroni	Benjamini	FDR
GOTERM_MF_DIRECT	GO:0005044~scavenger receptor activity	7	2.41379	5.01804e-05	PRG4, SUSD2, ACKR3, CFI, SCARA3, LOXL2, SCARA5	235	48	16881	10.4758	0.0229663	0.0229663	0.0714567
INTERPRO	IPR001190:Speract/scavenger receptor	3	1.03448	0.0516002	CFI, LOXL2, SCARA5	253	27	18559	8.15064	1	0.684925	53.7987
INTERPRO	IPR017448:Speract/scavenger receptor-related	3	1.03448	0.0516002	CFI, LOXL2, SCARA5	253	27	18559	8.15064	1	0.684925	53.7987
SMART	SM00202:SR	3	1.03448	0.0623376	CFI, LOXL2, SCARA5	159	26	10057	7.29826	0.999922	0.611775	53.5104
Annotation Cluster 5	Enrichment Score: 1.792350087895315
Category	Term	Count	%	PValue	Genes	List Total	Pop Hits	Pop Total	Fold Enrichment	Bonferroni	Benjamini	FDR
GOTERM_BP_DIRECT	GO:0030324~lung development	6	2.06897	0.00439792	CTGF, VEGFA, STRA6, LOX, GLI2, GLI3	238	76	16792	5.5701	0.999091	0.295443	7.10912
GOTERM_BP_DIRECT	GO:0007507~heart development	8	2.75862	0.0153149	FLRT3, TGFBR1, EDN1, COL3A1, STRA6, LOX, GLI2, GLI3	238	183	16792	3.08436	1	0.524382	22.7574
GOTERM_BP_DIRECT	GO:0048566~embryonic digestive tract development	3	1.03448	0.0208972	STRA6, GLI2, GLI3	238	16	16792	13.229	1	0.567831	29.7662
GOTERM_BP_DIRECT	GO:0048589~developmental growth	3	1.03448	0.0481005	STRA6, GLI2, GLI3	238	25	16792	8.46655	1	0.7531	56.1668
Annotation Cluster 6	Enrichment Score: 1.6085022209243043
Category	Term	Count	%	PValue	Genes	List Total	Pop Hits	Pop Total	Fold Enrichment	Bonferroni	Benjamini	FDR
INTERPRO	IPR009030:Insulin-like growth factor binding protein, N-terminal	7	2.41379	0.0118582	MATN2, CRB1, FAT4, HTRA1, CTGF, IGFBP3, LRP4	253	139	18559	3.69417	0.998499	0.556327	15.9589
GOTERM_MF_DIRECT	GO:0005520~insulin-like growth factor binding	3	1.03448	0.0252969	HTRA1, CTGF, IGFBP3	235	18	16881	11.9723	0.999993	0.816352	30.5791
GOTERM_BP_DIRECT	GO:0001558~regulation of cell growth	5	1.72414	0.0265769	EPB41L3, EPB41L1, HTRA1, CTGF, IGFBP3	238	80	16792	4.40966	1	0.630423	36.2805
UP_SEQ_FEATURE	domain:IGFBP N-terminal	3	1.03448	0.0296298	HTRA1, CTGF, IGFBP3	273	20	20063	11.0236	1	0.799642	38.0758
INTERPRO	IPR000867:Insulin-like growth factor-binding protein, IGFBP	3	1.03448	0.0297085	HTRA1, CTGF, IGFBP3	253	20	18559	11.0034	1	0.619722	35.5679
SMART	SM00121:IB	3	1.03448	0.0318264	HTRA1, CTGF, IGFBP3	159	18	10057	10.5419	0.991388	0.492989	31.9474
Annotation Cluster 7	Enrichment Score: 1.5408694053821308
Category	Term	Count	%	PValue	Genes	List Total	Pop Hits	Pop Total	Fold Enrichment	Bonferroni	Benjamini	FDR
GOTERM_BP_DIRECT	GO:0045429~positive regulation of nitric oxide biosynthetic process	5	1.72414	0.00310096	PTK2B, EDN1, ESR1, ITGB2, JAK2	238	43	16792	8.20403	0.99281	0.25196	5.06363
GOTERM_BP_DIRECT	GO:0007204~positive regulation of cytosolic calcium ion concentration	6	2.06897	0.0414995	CHRNA9, PTK2B, EDN1, ESR1, JAK2, F2R	238	134	16792	3.15916	1	0.71938	50.794
GOTERM_BP_DIRECT	GO:0051091~positive regulation of sequence-specific DNA binding transcription factor activity	4	1.37931	0.185291	HDAC5, EDN1, ESR1, JAK2	238	105	16792	2.6878	1	0.963945	96.7568
Annotation Cluster 8	Enrichment Score: 1.445990789790492
Category	Term	Count	%	PValue	Genes	List Total	Pop Hits	Pop Total	Fold Enrichment	Bonferroni	Benjamini	FDR
GOTERM_CC_DIRECT	GO:0005905~clathrin-coated pit	5	1.72414	0.00691431	DAB2, SLC2A4, ACKR3, CLTCL1, FCHO1	252	55	18224	6.57431	0.842069	0.154461	8.69958
GOTERM_CC_DIRECT	GO:0030136~clathrin-coated vesicle	4	1.37931	0.0457819	DAB2, SLC2A4, CLTCL1, FCHO1	252	58	18224	4.98741	0.999996	0.432558	45.9215
UP_KEYWORDS	Coated pit	3	1.03448	0.145072	DAB2, CLTCL1, FCHO1	272	51	20581	4.45091	1	0.703522	87.5113
Annotation Cluster 9	Enrichment Score: 1.3801191598885647
Category	Term	Count	%	PValue	Genes	List Total	Pop Hits	Pop Total	Fold Enrichment	Bonferroni	Benjamini	FDR
UP_KEYWORDS	TPQ	3	1.03448	0.00459022	LOX, LOXL2, AOC3	272	8	20581	28.3745	0.732978	0.113114	5.92378
UP_SEQ_FEATURE	metal ion-binding site:Copper	3	1.03448	0.0171163	LOX, LOXL2, AOC3	273	15	20063	14.6982	1	0.684463	24.0498
GOTERM_MF_DIRECT	GO:0005507~copper ion binding	3	1.03448	0.18199	LOX, LOXL2, AOC3	235	56	16881	3.84825	1	0.988073	94.2816
UP_KEYWORDS	Copper	3	1.03448	0.210976	LOX, LOXL2, AOC3	272	65	20581	3.49225	1	0.750401	95.6937
Annotation Cluster 10	Enrichment Score: 1.3662377216098514
Category	Term	Count	%	PValue	Genes	List Total	Pop Hits	Pop Total	Fold Enrichment	Bonferroni	Benjamini	FDR
INTERPRO	IPR000372:Leucine-rich repeat-containing N-terminal	5	1.72414	0.00616837	IGSF10, FLRT3, LRRC3, LUM, DCN	253	54	18559	6.7922	0.965685	0.429949	8.62346
SMART	SM00013:LRRNT	5	1.72414	0.0100857	IGSF10, FLRT3, LRRC3, LUM, DCN	159	54	10057	5.85663	0.774657	0.311013	11.3637
INTERPRO	IPR003591:Leucine-rich repeat, typical subtype	8	2.75862	0.010999	IGSF10, FLRT3, LRRC3, PXDN, LUM, LRFN1, RTN4RL2, DCN	253	178	18559	3.29689	0.997589	0.577302	14.8876
UP_SEQ_FEATURE	repeat:LRR 5	9	3.10345	0.0137365	IGSF10, FLRT3, PXDN, LUM, LRFN1, RTN4RL2, DNAH1, DNAH2, DCN	273	231	20063	2.86328	1	0.652207	19.7798
SMART	SM00369:LRR_TYP	8	2.75862	0.0221314	IGSF10, FLRT3, LRRC3, PXDN, LUM, LRFN1, RTN4RL2, DCN	159	178	10057	2.84277	0.962741	0.4821	23.3806
UP_SEQ_FEATURE	repeat:LRR 3	10	3.44828	0.0225268	IGSF10, FLRT3, LRRC3, PXDN, LUM, LRFN1, RTN4RL2, DNAH1, DNAH2, DCN	273	302	20063	2.43347	1	0.761345	30.4447
UP_SEQ_FEATURE	repeat:LRR 4	9	3.10345	0.023402	IGSF10, FLRT3, PXDN, LUM, LRFN1, RTN4RL2, DNAH1, DNAH2, DCN	273	255	20063	2.59379	1	0.754961	31.4304
UP_SEQ_FEATURE	repeat:LRR 6	8	2.75862	0.0242047	IGSF10, FLRT3, PXDN, LUM, LRFN1, RTN4RL2, DNAH1, DCN	273	209	20063	2.81305	1	0.748065	32.323
INTERPRO	IPR000483:Cysteine-rich flanking region, C-terminal	5	1.72414	0.0264766	IGSF10, FLRT3, PXDN, LRFN1, RTN4RL2	253	83	18559	4.41902	1	0.622788	32.3683
UP_SEQ_FEATURE	repeat:LRR 1	10	3.44828	0.0316177	IGSF10, FLRT3, LRRC3, PXDN, LUM, LRFN1, RTN4RL2, DNAH1, DNAH2, DCN	273	321	20063	2.28943	1	0.805142	40.0665
UP_SEQ_FEATURE	repeat:LRR 2	10	3.44828	0.0321175	IGSF10, FLRT3, LRRC3, PXDN, LUM, LRFN1, RTN4RL2, DNAH1, DNAH2, DCN	273	322	20063	2.28232	1	0.795304	40.5575
UP_SEQ_FEATURE	repeat:LRR 7	7	2.41379	0.0331131	IGSF10, FLRT3, LUM, LRFN1, RTN4RL2, DNAH1, DCN	273	176	20063	2.92293	1	0.790932	41.5243
SMART	SM00082:LRRCT	5	1.72414	0.0414476	IGSF10, FLRT3, PXDN, LRFN1, RTN4RL2	159	83	10057	3.81034	0.998016	0.5406	39.5731
UP_SEQ_FEATURE	repeat:LRR 8	6	2.06897	0.0513386	IGSF10, FLRT3, LUM, RTN4RL2, DNAH1, DCN	273	148	20063	2.97936	1	0.88547	56.8193
GOTERM_BP_DIRECT	GO:0006469~negative regulation of protein kinase activity	5	1.72414	0.0516056	FLRT3, DEPTOR, FABP4, RTN4RL2, DCN	238	99	16792	3.56336	1	0.765805	58.7904
INTERPRO	IPR001611:Leucine-rich repeat	8	2.75862	0.068138	IGSF10, FLRT3, LRRC3, PXDN, LUM, LRFN1, RTN4RL2, DCN	253	263	18559	2.23135	1	0.746807	64.2476
UP_SEQ_FEATURE	repeat:LRR 10	5	1.72414	0.0732165	IGSF10, FLRT3, LUM, DNAH1, DCN	273	116	20063	3.16771	1	0.921138	70.2265
GOTERM_BP_DIRECT	GO:0046426~negative regulation of JAK-STAT cascade	3	1.03448	0.109195	FLRT3, RTN4RL2, DCN	238	40	16792	5.2916	1	0.893613	85.5521
UP_SEQ_FEATURE	repeat:LRR 9	5	1.72414	0.109434	IGSF10, FLRT3, LUM, DNAH1, DCN	273	134	20063	2.7422	1	0.964863	84.2247
UP_KEYWORDS	Leucine-rich repeat	8	2.75862	0.117878	IGSF10, FLRT3, LRRC3, PXDN, LUM, LRFN1, RTN4RL2, DCN	272	311	20581	1.94638	1	0.642452	81.0758
UP_SEQ_FEATURE	repeat:LRR 12	4	1.37931	0.123343	IGSF10, LUM, DNAH1, DCN	273	90	20063	3.26626	1	0.972901	87.7243
UP_SEQ_FEATURE	repeat:LRR 11	4	1.37931	0.157706	IGSF10, LUM, DNAH1, DCN	273	101	20063	2.91053	1	0.985972	93.5086
GOTERM_MF_DIRECT	GO:0004860~protein kinase inhibitor activity	3	1.03448	0.162217	FLRT3, RTN4RL2, DCN	235	52	16881	4.14427	1	0.986608	91.9642
GOTERM_BP_DIRECT	GO:0019221~cytokine-mediated signaling pathway	4	1.37931	0.282039	FLRT3, RTN4RL2, JAK2, DCN	238	131	16792	2.15434	1	0.988018	99.6088
Annotation Cluster 11	Enrichment Score: 1.2989441488505111
Category	Term	Count	%	PValue	Genes	List Total	Pop Hits	Pop Total	Fold Enrichment	Bonferroni	Benjamini	FDR
UP_SEQ_FEATURE	region of interest:AAA 6	3	1.03448	0.0129432	DYNC2H1, DNAH1, DNAH2	273	13	20063	16.9594	0.999999	0.65743	18.7455
UP_SEQ_FEATURE	region of interest:AAA 2	3	1.03448	0.0149666	DYNC2H1, DNAH1, DNAH2	273	14	20063	15.748	1	0.658594	21.3593
UP_SEQ_FEATURE	region of interest:AAA 1	3	1.03448	0.0149666	DYNC2H1, DNAH1, DNAH2	273	14	20063	15.748	1	0.658594	21.3593
UP_SEQ_FEATURE	region of interest:AAA 4	3	1.03448	0.0149666	DYNC2H1, DNAH1, DNAH2	273	14	20063	15.748	1	0.658594	21.3593
UP_SEQ_FEATURE	region of interest:AAA 3	3	1.03448	0.0149666	DYNC2H1, DNAH1, DNAH2	273	14	20063	15.748	1	0.658594	21.3593
UP_SEQ_FEATURE	region of interest:Stalk	3	1.03448	0.0149666	DYNC2H1, DNAH1, DNAH2	273	14	20063	15.748	1	0.658594	21.3593
UP_SEQ_FEATURE	region of interest:Stem	3	1.03448	0.0149666	DYNC2H1, DNAH1, DNAH2	273	14	20063	15.748	1	0.658594	21.3593
UP_SEQ_FEATURE	region of interest:AAA 5	3	1.03448	0.0149666	DYNC2H1, DNAH1, DNAH2	273	14	20063	15.748	1	0.658594	21.3593
INTERPRO	IPR011704:ATPase, dynein-related, AAA domain	3	1.03448	0.0150071	DYNC2H1, DNAH1, DNAH2	253	14	18559	15.7191	0.999736	0.527242	19.7789
INTERPRO	IPR024317:Dynein heavy chain, P-loop containing D4 domain	3	1.03448	0.0171625	DYNC2H1, DNAH1, DNAH2	253	15	18559	14.6711	0.99992	0.54444	22.2997
INTERPRO	IPR004273:Dynein heavy chain domain	3	1.03448	0.0194406	DYNC2H1, DNAH1, DNAH2	253	16	18559	13.7542	0.999977	0.560904	24.8838
INTERPRO	IPR024743:Dynein heavy chain, coiled coil stalk	3	1.03448	0.0194406	DYNC2H1, DNAH1, DNAH2	253	16	18559	13.7542	0.999977	0.560904	24.8838
INTERPRO	IPR026983:Dynein heavy chain	3	1.03448	0.0194406	DYNC2H1, DNAH1, DNAH2	253	16	18559	13.7542	0.999977	0.560904	24.8838
INTERPRO	IPR013602:Dynein heavy chain, domain-2	3	1.03448	0.0194406	DYNC2H1, DNAH1, DNAH2	253	16	18559	13.7542	0.999977	0.560904	24.8838
GOTERM_CC_DIRECT	GO:0030286~dynein complex	3	1.03448	0.0364186	DYNC2H1, DNAH1, DNAH2	252	22	18224	9.86147	0.999948	0.389458	38.5314
UP_KEYWORDS	Dynein	3	1.03448	0.0698457	DYNC2H1, DNAH1, DNAH2	272	33	20581	6.87868	1	0.550328	61.7493
COG_ONTOLOGY	Cytoskeleton	3	1.03448	0.0939331	DYNC2H1, DNAH1, DNAH2	35	31	2026	5.60184	0.66212	0.66212	45.9083
GOTERM_MF_DIRECT	GO:0003777~microtubule motor activity	4	1.37931	0.0996853	DYNC2H1, DNAH1, DNAH2, KIF3C	235	80	16881	3.5917	1	0.952105	77.5941
UP_KEYWORDS	Motor protein	5	1.72414	0.103208	MYO1A, DYNC2H1, DNAH1, DNAH2, KIF3C	272	135	20581	2.80242	1	0.623553	76.4446
GOTERM_CC_DIRECT	GO:0005874~microtubule	7	2.41379	0.259033	TPPP, MAP1B, DYNC2H1, NDRG1, DNAH1, DNAH2, KIF3C	252	311	18224	1.62772	1	0.810124	98.0409
UP_KEYWORDS	Microtubule	6	2.06897	0.309267	MAP1B, DYNC2H1, NDRG1, DNAH1, DNAH2, KIF3C	272	280	20581	1.6214	1	0.829641	99.2634
GOTERM_BP_DIRECT	GO:0007018~microtubule-based movement	3	1.03448	0.317243	DYNC2H1, DNAH2, KIF3C	238	81	16792	2.61313	1	0.991559	99.8313
GOTERM_MF_DIRECT	GO:0008017~microtubule binding	5	1.72414	0.32616	CRYAB, TPPP, MAP1B, NDRG1, KIF3C	235	208	16881	1.72678	1	0.995373	99.6387
UP_KEYWORDS	Cytoskeleton	17	5.86207	0.430318	SRCIN1, MAP1B, BRCA2, DNAH1, DNAH2, KIF3C, ACTL8, EPB41L3, CDC42EP2, EPB41L1, PLK2, ALOX15B, RAB29, TPPP, DYNC2H1, NDRG1, CDC42EP3	272	1138	20581	1.13033	1	0.890537	99.9429
GOTERM_MF_DIRECT	GO:0016887~ATPase activity	4	1.37931	0.46703	DYNC2H1, DNAH1, DNAH2, KIF3C	235	183	16881	1.57014	1	0.998225	99.9872
UP_KEYWORDS	Cilium	4	1.37931	0.514704	DYNC2H1, DNAH1, DNAH2, GLI3	272	207	20581	1.46213	1	0.93007	99.9932
Annotation Cluster 12	Enrichment Score: 1.240602184002866
Category	Term	Count	%	PValue	Genes	List Total	Pop Hits	Pop Total	Fold Enrichment	Bonferroni	Benjamini	FDR
GOTERM_MF_DIRECT	GO:0004115~3',5'-cyclic-AMP phosphodiesterase activity	3	1.03448	0.0178389	PDE2A, PDE4A, PDE10A	235	15	16881	14.3668	0.99976	0.875506	22.6171
GOTERM_BP_DIRECT	GO:0006198~cAMP catabolic process	3	1.03448	0.0184547	PDE2A, PDE4A, PDE10A	238	15	16792	14.1109	1	0.541093	26.7765
INTERPRO	IPR023088:3'5'-cyclic nucleotide phosphodiesterase	3	1.03448	0.0269753	PDE2A, PDE4A, PDE10A	253	19	18559	11.5825	1	0.606025	32.8715
INTERPRO	IPR023174:3'5'-cyclic nucleotide phosphodiesterase, conserved site	3	1.03448	0.0325467	PDE2A, PDE4A, PDE10A	253	21	18559	10.4794	1	0.612913	38.2609
INTERPRO	IPR002073:3'5'-cyclic nucleotide phosphodiesterase, catalytic domain	3	1.03448	0.0354866	PDE2A, PDE4A, PDE10A	253	22	18559	10.0031	1	0.626405	40.9397
INTERPRO	IPR003607:HD/PDEase domain	3	1.03448	0.038525	PDE2A, PDE4A, PDE10A	253	23	18559	9.56814	1	0.639255	43.5941
GOTERM_MF_DIRECT	GO:0004114~3',5'-cyclic-nucleotide phosphodiesterase activity	3	1.03448	0.0399867	PDE2A, PDE4A, PDE10A	235	23	16881	9.36966	1	0.877464	44.0829
GOTERM_MF_DIRECT	GO:0030552~cAMP binding	3	1.03448	0.0432317	PDE2A, PDE4A, PDE10A	235	24	16881	8.97926	1	0.870773	46.7158
SMART	SM00471:HDc	3	1.03448	0.0500212	PDE2A, PDE4A, PDE10A	159	23	10057	8.25021	0.99947	0.567492	45.7003
UP_SEQ_FEATURE	metal ion-binding site:Divalent metal cation 1	3	1.03448	0.0549424	PDE2A, PDE4A, PDE10A	273	28	20063	7.87402	1	0.893259	59.3603
UP_SEQ_FEATURE	metal ion-binding site:Divalent metal cation 2	3	1.03448	0.0549424	PDE2A, PDE4A, PDE10A	273	28	20063	7.87402	1	0.893259	59.3603
UP_KEYWORDS	cAMP	3	1.03448	0.0812538	PDE2A, PDE4A, PDE10A	272	36	20581	6.30545	1	0.580478	67.5283
KEGG_PATHWAY	hsa00230:Purine metabolism	5	1.72414	0.261703	POLR3G, PDE2A, PDE4A, PDE10A, AK4	103	176	6910	1.90589	1	0.922989	97.5223
UP_SEQ_FEATURE	active site:Proton donor	5	1.72414	0.287547	PDE2A, PFKFB4, PDE4A, NAGA, PDE10A	273	200	20063	1.83727	1	0.994359	99.5494
KEGG_PATHWAY	hsa05032:Morphine addiction	3	1.03448	0.390089	PDE2A, PDE4A, PDE10A	103	91	6910	2.21167	1	0.926559	99.7585
Annotation Cluster 13	Enrichment Score: 1.208020941864572
Category	Term	Count	%	PValue	Genes	List Total	Pop Hits	Pop Total	Fold Enrichment	Bonferroni	Benjamini	FDR
GOTERM_BP_DIRECT	GO:0007507~heart development	8	2.75862	0.0153149	FLRT3, TGFBR1, EDN1, COL3A1, STRA6, LOX, GLI2, GLI3	238	183	16792	3.08436	1	0.524382	22.7574
GOTERM_BP_DIRECT	GO:0001701~in utero embryonic development	7	2.41379	0.0497286	TGFBR1, ARNT2, EDN1, VEGFA, MAPK8IP3, GLI2, GLI3	238	187	16792	2.64108	1	0.758757	57.4044
GOTERM_BP_DIRECT	GO:0009952~anterior/posterior pattern specification	3	1.03448	0.312045	TGFBR1, GLI2, GLI3	238	80	16792	2.6458	1	0.991389	99.8085
Annotation Cluster 14	Enrichment Score: 1.0535272214512321
Category	Term	Count	%	PValue	Genes	List Total	Pop Hits	Pop Total	Fold Enrichment	Bonferroni	Benjamini	FDR
INTERPRO	IPR016201:Plexin-like fold	4	1.37931	0.0217624	SEMA6D, PLXNB1, SEMA3C, ITGB2	253	44	18559	6.6687	0.999994	0.575368	27.4348
SMART	SM00423:PSI	4	1.37931	0.0279326	SEMA6D, PLXNB1, SEMA3C, ITGB2	159	42	10057	6.02396	0.984463	0.50047	28.6181
GOTERM_MF_DIRECT	GO:0030215~semaphorin receptor binding	3	1.03448	0.0399867	SEMA6D, PLXNB1, SEMA3C	235	23	16881	9.36966	1	0.877464	44.0829
UP_SEQ_FEATURE	domain:Sema	3	1.03448	0.065839	SEMA6D, PLXNB1, SEMA3C	273	31	20063	7.11202	1	0.904495	66.217
INTERPRO	IPR001627:Semaphorin/CD100 antigen	3	1.03448	0.0660073	SEMA6D, PLXNB1, SEMA3C	253	31	18559	7.09894	1	0.748013	63.0375
GOTERM_BP_DIRECT	GO:0071526~semaphorin-plexin signaling pathway	3	1.03448	0.0787227	SEMA6D, PLXNB1, SEMA3C	238	33	16792	6.41406	1	0.828069	74.6366
SMART	SM00630:Sema	3	1.03448	0.0848189	SEMA6D, PLXNB1, SEMA3C	159	31	10057	6.12112	0.999998	0.694089	65.1713
KEGG_PATHWAY	hsa04360:Axon guidance	3	1.03448	0.563194	SEMA6D, PLXNB1, SEMA3C	103	127	6910	1.58474	1	0.977249	99.9959
INTERPRO	IPR015943:WD40/YVTN repeat-like-containing domain	4	1.37931	0.830227	SEMA6D, PLXNB1, MAPK8IP3, SEMA3C	253	331	18559	0.886474	1	0.999998	100
Annotation Cluster 15	Enrichment Score: 0.939350146998317
Category	Term	Count	%	PValue	Genes	List Total	Pop Hits	Pop Total	Fold Enrichment	Bonferroni	Benjamini	FDR
GOTERM_BP_DIRECT	GO:0009954~proximal/distal pattern formation	3	1.03448	0.0446586	GLI2, GLI3, LRP4	238	24	16792	8.81933	1	0.732845	53.4382
GOTERM_BP_DIRECT	GO:0042475~odontogenesis of dentin-containing tooth	3	1.03448	0.181983	GLI2, GLI3, LRP4	238	55	16792	3.84843	1	0.962768	96.5294
GOTERM_BP_DIRECT	GO:0042733~embryonic digit morphogenesis	3	1.03448	0.187074	GLI2, GLI3, LRP4	238	56	16792	3.77971	1	0.964002	96.8736
Annotation Cluster 16	Enrichment Score: 0.8970968328053703
Category	Term	Count	%	PValue	Genes	List Total	Pop Hits	Pop Total	Fold Enrichment	Bonferroni	Benjamini	FDR
INTERPRO	IPR009030:Insulin-like growth factor binding protein, N-terminal	7	2.41379	0.0118582	MATN2, CRB1, FAT4, HTRA1, CTGF, IGFBP3, LRP4	253	139	18559	3.69417	0.998499	0.556327	15.9589
INTERPRO	IPR000152:EGF-type aspartate/asparagine hydroxylation site	5	1.72414	0.0549009	MATN2, CRB1, FAT4, EDIL3, LRP4	253	105	18559	3.49313	1	0.693827	56.0877
UP_SEQ_FEATURE	domain:EGF-like 3	4	1.37931	0.0843557	MATN2, CRB1, EDIL3, LRP4	273	76	20063	3.86794	1	0.942432	75.4443
INTERPRO	IPR001881:EGF-like calcium-binding	5	1.72414	0.0948739	MATN2, CRB1, FAT4, EDIL3, LRP4	253	127	18559	2.88802	1	0.836489	76.6094
INTERPRO	IPR013032:EGF-like, conserved site	6	2.06897	0.133143	PLAT, MATN2, CRB1, FAT4, EDIL3, LRP4	253	199	18559	2.21173	1	0.891918	87.5378
SMART	SM00179:EGF_CA	5	1.72414	0.139402	MATN2, CRB1, FAT4, EDIL3, LRP4	159	127	10057	2.49022	1	0.841034	83.2456
INTERPRO	IPR018097:EGF-like calcium-binding, conserved site	4	1.37931	0.161451	CRB1, FAT4, EDIL3, LRP4	253	102	18559	2.8767	1	0.914619	92.3185
UP_KEYWORDS	EGF-like domain	6	2.06897	0.205809	PLAT, MATN2, CRB1, FAT4, EDIL3, LRP4	272	238	20581	1.90753	1	0.747865	95.304
INTERPRO	IPR000742:Epidermal growth factor-like domain	6	2.06897	0.2061	PLAT, MATN2, CRB1, FAT4, EDIL3, LRP4	253	231	18559	1.90534	1	0.93507	96.5398
UP_SEQ_FEATURE	domain:EGF-like 1	4	1.37931	0.222636	MATN2, CRB1, FAT4, EDIL3	273	120	20063	2.44969	1	0.993164	98.192
UP_SEQ_FEATURE	domain:EGF-like 2	3	1.03448	0.340418	MATN2, CRB1, EDIL3	273	89	20063	2.47722	1	0.997744	99.8681
SMART	SM00181:EGF	5	1.72414	0.342139	MATN2, CRB1, FAT4, EDIL3, LRP4	159	188	10057	1.68222	1	0.946674	99.3148
Annotation Cluster 17	Enrichment Score: 0.8800050741594669
Category	Term	Count	%	PValue	Genes	List Total	Pop Hits	Pop Total	Fold Enrichment	Bonferroni	Benjamini	FDR
UP_SEQ_FEATURE	short sequence motif:Effector region	6	2.06897	0.0121751	RAP2A, DIRAS1, RAB3D, RAB29, RHOQ, RASD2	273	101	20063	4.36579	0.999998	0.664207	17.7322
INTERPRO	IPR001806:Small GTPase superfamily	6	2.06897	0.0412804	RAP2A, DIRAS1, RAB3D, RAB29, RHOQ, RASD2	253	139	18559	3.16643	1	0.648074	45.9048
UP_SEQ_FEATURE	propeptide:Removed in mature form	8	2.75862	0.0432274	RAP2A, DIRAS1, ZP3, MDGA1, CD59, RHOQ, RTN4RL2, RASD2	273	237	20063	2.4807	1	0.860302	50.5456
UP_KEYWORDS	Prenylation	6	2.06897	0.0716901	RAP2A, DIRAS1, RAB3D, RAB29, RHOQ, RASD2	272	168	20581	2.70234	1	0.546488	62.7438
INTERPRO	IPR005225:Small GTP-binding protein domain	6	2.06897	0.0777358	RAP2A, DIRAS1, RAB3D, RAB29, RHOQ, RASD2	253	167	18559	2.63554	1	0.781464	69.2551
INTERPRO	IPR020849:Small GTPase superfamily, Ras type	3	1.03448	0.0981217	RAP2A, DIRAS1, RASD2	253	39	18559	5.64275	1	0.827768	77.8033
GOTERM_BP_DIRECT	GO:0007264~small GTPase mediated signal transduction	7	2.41379	0.135831	RAP2A, DIRAS1, RAB3D, RAB29, RHOQ, DOCK8, RASD2	238	246	16792	2.00765	1	0.926204	91.3061
UP_SEQ_FEATURE	lipid moiety-binding region:S-farnesyl cysteine	3	1.03448	0.175905	RAP2A, RHOQ, RASD2	273	56	20063	3.93701	1	0.989908	95.4167
GOTERM_MF_DIRECT	GO:0003924~GTPase activity	6	2.06897	0.225016	RAP2A, DIRAS1, RAB3D, RAB29, RHOQ, RASD2	235	234	16881	1.8419	1	0.991094	97.3515
UP_KEYWORDS	GTP-binding	7	2.41379	0.303215	RAP2A, DIRAS1, RAB3D, RAB29, RHOQ, AK4, RASD2	272	343	20581	1.54419	1	0.827508	99.173
INTERPRO	IPR027417:P-loop containing nucleoside triphosphate hydrolase	15	5.17241	0.309569	RAP2A, MYO1A, PFKFB4, RAB3D, RHOQ, ABCB1, DNAH1, AK4, DNAH2, KIF3C, DIRAS1, RAB29, DYNC2H1, DLG3, RASD2	253	879	18559	1.2518	1	0.977835	99.5479
UP_SEQ_FEATURE	nucleotide phosphate-binding region:GTP	6	2.06897	0.418336	RAP2A, DIRAS1, RAB3D, RAB29, RHOQ, RASD2	273	310	20063	1.4224	1	0.999459	99.9822
UP_SEQ_FEATURE	lipid moiety-binding region:S-geranylgeranyl cysteine	3	1.03448	0.431605	DIRAS1, RAB3D, RAB29	273	108	20063	2.04141	1	0.999422	99.9877
GOTERM_MF_DIRECT	GO:0005525~GTP binding	7	2.41379	0.442074	RAP2A, DIRAS1, RAB3D, RAB29, RHOQ, AK4, RASD2	235	384	16881	1.30947	1	0.998132	99.9754
Annotation Cluster 18	Enrichment Score: 0.8667801922373812
Category	Term	Count	%	PValue	Genes	List Total	Pop Hits	Pop Total	Fold Enrichment	Bonferroni	Benjamini	FDR
UP_KEYWORDS	Membrane	123	42.4138	0.00207552	SLC44A1, ZDHHC11B, SRCIN1, TSPAN3, FAM210B, DAB2, DIRAS1, SLC2A4, GAB2, CHRNA9, SLC2A3, PAPPA, HTRA1, SLC25A23, PDE4A, RAB29, DYNC2H1, VMA21, LRRC3, PLXNB1, MDGA1, METTL7A, LPCAT4, TNS2, ALOX15B, RYR3, ADAMTS1, COL1A1, BTN3A3, CLIP4, FGFR4, IFITM1, LINC00052, MMD, ITGB2, SORCS2, DAGLA, CDC42EP2, AMER1, CRB1, TDRKH, LRFN1, SDR16C5, NDRG1, TBC1D30, CDC42EP3, FCHO1, NDUFA4L2, TGFBR1, TNFRSF13C, BRCA…	272	7494	20581	1.24191	0.44915	0.0641077	2.71997
UP_KEYWORDS	Transmembrane	83	28.6207	0.165477	SLC44A1, ZDHHC11B, TSPAN3, GREB1, SUSD2, BNIP3, FAM210B, GJA5, RTN2, C4ORF32, SLC2A4, CHRNA9, SLC2A3, PAPPA, SLC25A23, VMA21, STRA6, LRRC3, PLXNB1, ZP3, ESR1, COL25A1, ACKR3, MAN1A1, METTL7A, LPCAT4, EPB41L3, ADRB2, RYR3, ADAMTS1, TM4SF1, COL1A1, BTN3A3, CLIP4, AOC3, CD101, FGFR4, IFITM1, LINC00052, ADGRD1, MMD, ITGB2, ITM2C, SORCS2, PRSS8, COL17A1, DAGLA, ACSL1, CRB1, FAT4, ZNF708, TDRKH, LRFN1,…	272	5651	20581	1.11135	1	0.726901	90.9369
UP_KEYWORDS	Transmembrane helix	82	28.2759	0.192555	SLC44A1, ZDHHC11B, TSPAN3, GREB1, SUSD2, BNIP3, FAM210B, GJA5, RTN2, C4ORF32, SLC2A4, CHRNA9, SLC2A3, PAPPA, SLC25A23, VMA21, STRA6, LRRC3, PLXNB1, ZP3, COL25A1, ACKR3, MAN1A1, METTL7A, LPCAT4, EPB41L3, ADRB2, RYR3, ADAMTS1, TM4SF1, COL1A1, BTN3A3, CLIP4, AOC3, CD101, FGFR4, IFITM1, LINC00052, ADGRD1, MMD, ITGB2, ITM2C, SORCS2, PRSS8, COL17A1, DAGLA, ACSL1, CRB1, FAT4, ZNF708, TDRKH, LRFN1, SDR16…	272	5634	20581	1.10127	1	0.736691	94.1503
GOTERM_CC_DIRECT	GO:0016021~integral component of membrane	78	26.8966	0.222325	SLC44A1, ZDHHC11B, TSPAN3, GREB1, SUSD2, BNIP3, FAM210B, GJA5, RTN2, C4ORF32, SLC2A4, SLC2A3, PAPPA, SLC25A23, VMA21, STRA6, LRRC3, ZP3, ESR1, COL25A1, ACKR3, MAN1A1, METTL7A, LPCAT4, ADRB2, RYR3, ADAMTS1, TM4SF1, COL1A1, BTN3A3, CLIP4, AOC3, CD101, FGFR4, IFITM1, LINC00052, ADGRD1, MMD, ITM2C, SORCS2, PRSS8, DAGLA, COL17A1, ACSL1, CRB1, FAT4, ZNF708, TDRKH, LRFN1, SDR16C5, IL2RG, SUCNR1, TMEM45A…	252	5163	18224	1.09254	1	0.773799	96.3058
UP_SEQ_FEATURE	topological domain:Cytoplasmic	53	18.2759	0.224029	SLC44A1, TSPAN3, SUSD2, GJA5, CHRNA9, SLC2A4, SLC2A3, STRA6, PLXNB1, ZP3, COL25A1, ACKR3, MAN1A1, ADRB2, RYR3, TM4SF1, BTN3A3, AOC3, CD101, FGFR4, ADGRD1, MMD, ITGB2, SORCS2, DAGLA, COL17A1, ACSL1, CRB1, FAT4, LRFN1, IL2RG, SUCNR1, FLRT3, TGFBR1, TNFRSF13C, UPK3B, ABCB1, MSLNL, GDPD1, ADGRG3, RNF43, FZD10, SEMA6D, PLSCR4, SLC6A6, SCARA3, SYT15, ATP6V0A4, SYT17, SCARA5, LRP4, CDH11, F2R	273	3456	20063	1.12703	1	0.992772	98.2429
UP_SEQ_FEATURE	transmembrane region	75	25.8621	0.241217	SLC44A1, ZDHHC11B, GREB1, TSPAN3, SUSD2, BNIP3, FAM210B, GJA5, RTN2, C4ORF32, SLC2A4, CHRNA9, SLC2A3, PAPPA, SLC25A23, VMA21, STRA6, LRRC3, PLXNB1, ZP3, COL25A1, ACKR3, MAN1A1, LPCAT4, ADRB2, RYR3, TM4SF1, BTN3A3, AOC3, CD101, FGFR4, IFITM1, LINC00052, ADGRD1, MMD, ITGB2, ITM2C, SORCS2, PRSS8, DAGLA, COL17A1, ACSL1, CRB1, FAM213A, FAT4, LRFN1, SDR16C5, IL2RG, SUCNR1, TMEM45A, FLRT3, TGFBR1, TNFRS…	273	5056	20063	1.09015	1	0.992687	98.7703
UP_SEQ_FEATURE	topological domain:Extracellular	43	14.8276	0.252179	CD101, FGFR4, ADGRD1, TSPAN3, SUSD2, ITGB2, GJA5, COL17A1, DAGLA, CRB1, CHRNA9, SLC2A4, SLC2A3, FAT4, LRFN1, SUCNR1, IL2RG, STRA6, FLRT3, ZP3, PLXNB1, TGFBR1, TNFRSF13C, COL25A1, ACKR3, MSLNL, GDPD1, ADGRG3, RNF43, ADRB2, FZD10, SEMA6D, PLSCR4, SLC6A6, SCARA3, SYT15, TM4SF1, BTN3A3, SCARA5, LRP4, F2R, CDH11, AOC3	273	2787	20063	1.13387	1	0.993332	99.0248
GOTERM_CC_DIRECT	GO:0005887~integral component of plasma membrane	20	6.89655	0.58067	FLRT3, FGFR4, PLXNB1, TSPAN3, MMD, COL25A1, GJA5, RNF43, ADRB2, FZD10, COL17A1, SEMA6D, CHRNA9, SLC2A4, SLC2A3, SLC6A6, IL2RG, TM4SF1, SCARA5, F2R	252	1415	18224	1.02215	1	0.969885	99.9989
Annotation Cluster 19	Enrichment Score: 0.7778497764086248
Category	Term	Count	%	PValue	Genes	List Total	Pop Hits	Pop Total	Fold Enrichment	Bonferroni	Benjamini	FDR
GOTERM_BP_DIRECT	GO:0045893~positive regulation of transcription, DNA-templated	15	5.17241	0.0148667	KLF5, NFE2, ZP3, TGFBR1, ARNT2, ESR1, BRCA2, ELK3, GLI2, GLI3, DAB2, SMARCD3, COL1A1, F2R, TP53INP1	238	515	16792	2.05499	1	0.52468	22.167
GOTERM_MF_DIRECT	GO:0000978~RNA polymerase II core promoter proximal region sequence-specific DNA binding	11	3.7931	0.0264403	KLF5, ZNF506, ZNF708, ZNF92, ARNT2, ESR1, PRDM1, ELK3, GLI2, GLI3, ETV4	235	355	16881	2.22584	0.999996	0.787928	31.7302
GOTERM_MF_DIRECT	GO:0001077~transcriptional activator activity, RNA polymerase II core promoter proximal region sequence-specific binding	8	2.75862	0.0466248	KLF5, ZNF292, ARNT2, ESR1, ELK3, GLI2, GLI3, ETV4	235	236	16881	2.43505	1	0.841536	49.3453
GOTERM_BP_DIRECT	GO:0045944~positive regulation of transcription from RNA polymerase II promoter	18	6.2069	0.223949	KLF5, ZNF292, LUM, ARNT2, EDN1, ESR1, RHOQ, ANKRD1, ELK3, DCN, GLI2, GLI3, PLAC8, HDAC5, ADRB2, HEY1, VEGFA, ETV4	238	981	16792	1.29458	1	0.976836	98.5621
UP_KEYWORDS	Activator	10	3.44828	0.505343	KLF5, NFE2, RBAK, ESR1, DMAP1, ELK3, GLI2, GLI3, ETV4, TP53INP1	272	661	20581	1.14471	1	0.927458	99.9912
GOTERM_MF_DIRECT	GO:0003700~transcription factor activity, sequence-specific DNA binding	14	4.82759	0.576859	KLF5, ZFP82, ZNF641, NFE2, HEY1, ZNF92, ARNT2, ESR1, PRDM1, ZNF221, ELK3, GLI2, GLI3, ETV4	235	961	16881	1.04649	1	0.999652	99.9995
GOTERM_BP_DIRECT	GO:0006366~transcription from RNA polymerase II promoter	8	2.75862	0.589483	KLF5, ZNF292, ARNT2, ESR1, ELK3, GLI2, GLI3, ETV4	238	513	16792	1.10027	1	0.999898	100
GOTERM_MF_DIRECT	GO:0043565~sequence-specific DNA binding	6	2.06897	0.848844	KLF5, NFE2, ESR1, ELK3, GLI2, ETV4	235	518	16881	0.832055	1	0.999999	100
Annotation Cluster 20	Enrichment Score: 0.7635650217872588
Category	Term	Count	%	PValue	Genes	List Total	Pop Hits	Pop Total	Fold Enrichment	Bonferroni	Benjamini	FDR
GOTERM_BP_DIRECT	GO:0035556~intracellular signal transduction	10	3.44828	0.118413	TNS2, CTGF, PLXNB1, ZP3, TGFBR1, EDN1, SH2B3, DEPTOR, JAK2, JAK3	238	403	16792	1.75074	1	0.907828	87.86
UP_KEYWORDS	SH2 domain	4	1.37931	0.170542	TNS2, SH2B3, JAK2, JAK3	272	108	20581	2.80242	1	0.729877	91.6405
INTERPRO	IPR000980:SH2 domain	4	1.37931	0.198634	TNS2, SH2B3, JAK2, JAK3	253	113	18559	2.59666	1	0.93561	96.034
SMART	SM00252:SH2	4	1.37931	0.220017	TNS2, SH2B3, JAK2, JAK3	159	103	10057	2.45637	1	0.912414	94.8021
Annotation Cluster 21	Enrichment Score: 0.7204136185485834
Category	Term	Count	%	PValue	Genes	List Total	Pop Hits	Pop Total	Fold Enrichment	Bonferroni	Benjamini	FDR
UP_SEQ_FEATURE	domain:FERM	5	1.72414	0.00433756	EPB41L3, EPB41L1, PTK2B, JAK2, JAK3	273	49	20063	7.49907	0.990409	0.371673	6.69209
INTERPRO	IPR019749:Band 4.1 domain	5	1.72414	0.00503058	EPB41L3, EPB41L1, PTK2B, JAK2, JAK3	253	51	18559	7.19174	0.935982	0.422887	7.08684
INTERPRO	IPR000299:FERM domain	5	1.72414	0.00503058	EPB41L3, EPB41L1, PTK2B, JAK2, JAK3	253	51	18559	7.19174	0.935982	0.422887	7.08684
SMART	SM00295:B41	5	1.72414	0.00826307	EPB41L3, EPB41L1, PTK2B, JAK2, JAK3	159	51	10057	6.20113	0.704686	0.334071	9.40202
INTERPRO	IPR011993:Pleckstrin homology-like domain	13	4.48276	0.0141703	EPB41L3, TNS2, DAB2, PLEKHA5, EPB41L1, GAB2, PTK2B, SH2B3, JAK2, JAK3, PLEKHS1, ARHGAP23, RANBP3L	253	427	18559	2.23331	0.999581	0.540588	18.7799
GOTERM_BP_DIRECT	GO:0000186~activation of MAPKK activity	4	1.37931	0.0269994	TGFBR1, JAK2, MAP3K13, F2R	238	46	16792	6.13518	1	0.627848	36.7416
UP_KEYWORDS	Adaptive immunity	7	2.41379	0.0279513	RNF125, PTK2B, TNFRSF13C, JAK2, PRDM1, JAK3, BTN3A3	272	174	20581	3.04401	0.999707	0.398613	31.3585
INTERPRO	IPR019748:FERM central domain	4	1.37931	0.0319473	EPB41L3, EPB41L1, PTK2B, JAK2	253	51	18559	5.75339	1	0.625843	37.7011
INTERPRO	IPR001245:Serine-threonine/tyrosine-protein kinase catalytic domain	6	2.06897	0.0423555	FGFR4, PTK2B, TGFBR1, JAK2, JAK3, MAP3K13	253	140	18559	3.14382	1	0.641388	46.7823
UP_KEYWORDS	Innate immunity	8	2.75862	0.0580715	POLR3G, OASL, IFITM1, C1RL, JAK2, CFI, PRDM1, JAK3	272	261	20581	2.31925	1	0.558519	54.7991
GOTERM_BP_DIRECT	GO:0002250~adaptive immune response	6	2.06897	0.0588629	RNF125, PTK2B, TNFRSF13C, JAK2, PRDM1, JAK3	238	148	16792	2.86032	1	0.788773	63.7606
UP_KEYWORDS	Immunity	12	4.13793	0.0675492	POLR3G, RNF125, OASL, IFITM1, PTK2B, C1RL, TNFRSF13C, JAK2, CFI, PRDM1, JAK3, BTN3A3	272	500	20581	1.81597	1	0.566712	60.4767
GOTERM_CC_DIRECT	GO:0005856~cytoskeleton	10	3.44828	0.0721312	EPB41L3, EPB41L1, ALOX15B, PTK2B, RAB29, ALDOC, IGF2BP2, JAK2, JAK3, ACTL8	252	371	18224	1.94926	1	0.52172	62.5459
INTERPRO	IPR020635:Tyrosine-protein kinase, catalytic domain	4	1.37931	0.10909	FGFR4, PTK2B, JAK2, JAK3	253	85	18559	3.45203	1	0.843012	81.4289
GOTERM_BP_DIRECT	GO:0038083~peptidyl-tyrosine autophosphorylation	3	1.03448	0.109195	PTK2B, JAK2, JAK3	238	40	16792	5.2916	1	0.893613	85.5521
GOTERM_MF_DIRECT	GO:0004715~non-membrane spanning protein tyrosine kinase activity	3	1.03448	0.133407	PTK2B, JAK2, JAK3	235	46	16881	4.68483	1	0.974854	86.9924
INTERPRO	IPR008266:Tyrosine-protein kinase, active site	4	1.37931	0.13903	FGFR4, PTK2B, JAK2, JAK3	253	95	18559	3.08866	1	0.896298	88.7161
INTERPRO	IPR014352:FERM/acyl-CoA-binding protein, 3-helical bundle	3	1.03448	0.147588	EPB41L3, EPB41L1, PTK2B	253	50	18559	4.40134	1	0.904832	90.2449
SMART	SM00219:TyrKc	4	1.37931	0.149186	FGFR4, PTK2B, JAK2, JAK3	159	85	10057	2.97654	1	0.816658	85.377
UP_KEYWORDS	Tyrosine-protein kinase	4	1.37931	0.183602	FGFR4, PTK2B, JAK2, JAK3	272	112	20581	2.70234	1	0.725761	93.2283
GOTERM_MF_DIRECT	GO:0005088~Ras guanyl-nucleotide exchange factor activity	4	1.37931	0.214005	FGFR4, IL2RG, JAK2, JAK3	235	115	16881	2.49858	1	0.992152	96.7619
GOTERM_BP_DIRECT	GO:0016477~cell migration	5	1.72414	0.225613	FGFR4, CTGF, PLXNB1, JAK2, JAK3	238	172	16792	2.05101	1	0.97676	98.6128
GOTERM_CC_DIRECT	GO:0031234~extrinsic component of cytoplasmic side of plasma membrane	3	1.03448	0.240699	PTK2B, JAK2, JAK3	252	68	18224	3.19048	1	0.79654	97.3004
UP_KEYWORDS	Kinase	13	4.48276	0.264091	FGFR4, PLK2, PFKFB4, PTK2B, ALPK2, TGFBR1, HK2, MAPK8IP3, JAK2, JAK3, AK4, NAGK, MAP3K13	272	735	20581	1.3383	1	0.792282	98.2924
GOTERM_MF_DIRECT	GO:0004713~protein tyrosine kinase activity	4	1.37931	0.2806	FGFR4, PTK2B, JAK2, JAK3	235	133	16881	2.16042	1	0.994795	99.0825
UP_SEQ_FEATURE	active site:Proton acceptor	12	4.13793	0.300889	PXDN, FGFR4, PLK2, PTK2B, ALDOC, TGFBR1, SDR16C5, JAK2, JAK3, MAP3K13, AOC3, HSD17B8	273	672	20063	1.31234	1	0.99508	99.6666
KEGG_PATHWAY	hsa05162:Measles	4	1.37931	0.31315	CCND3, IL2RG, JAK2, JAK3	103	133	6910	2.01767	1	0.929004	98.9726
GOTERM_BP_DIRECT	GO:0006468~protein phosphorylation	9	3.10345	0.316549	PLK2, PTK2B, ALPK2, TGFBR1, MMD, JAK2, JAK3, MAP3K13, IGFBP3	238	456	16792	1.39253	1	0.991769	99.8284
KEGG_PATHWAY	hsa04550:Signaling pathways regulating pluripotency of stem cells	4	1.37931	0.341601	FGFR4, FZD10, JAK2, JAK3	103	140	6910	1.91678	1	0.919749	99.3865
KEGG_PATHWAY	hsa04630:Jak-STAT signaling pathway	4	1.37931	0.361891	CCND3, IL2RG, JAK2, JAK3	103	145	6910	1.85069	1	0.920401	99.5811
GOTERM_BP_DIRECT	GO:0018108~peptidyl-tyrosine phosphorylation	4	1.37931	0.366867	FGFR4, PTK2B, JAK2, JAK3	238	153	16792	1.84457	1	0.99609	99.9523
UP_KEYWORDS	Nucleotide-binding	26	8.96552	0.406927	FGFR4, RAB3D, PFKFB4, HK2, RHOQ, DNAH1, DNAH2, NAGK, DIRAS1, ACSL1, PTK2B, RAB29, DYNC2H1, RAP2A, MYO1A, TGFBR1, ABCB1, PDE10A, AK4, KIF3C, PDE2A, PLK2, JAK2, JAK3, MAP3K13, RASD2	272	1788	20581	1.10028	1	0.889749	99.9026
GOTERM_BP_DIRECT	GO:0046777~protein autophosphorylation	4	1.37931	0.438959	FGFR4, PTK2B, JAK2, MAP3K13	238	172	16792	1.64081	1	0.998584	99.9937
UP_SEQ_FEATURE	binding site:ATP	9	3.10345	0.477403	FGFR4, PLK2, PTK2B, TGFBR1, HK2, JAK2, JAK3, NAGK, MAP3K13	273	558	20063	1.18534	1	0.999741	99.9968
UP_SEQ_FEATURE	nucleotide phosphate-binding region:ATP	15	5.17241	0.479783	FGFR4, MYO1A, PFKFB4, TGFBR1, DNAH1, AK4, DNAH2, NAGK, KIF3C, PLK2, PTK2B, DYNC2H1, JAK2, JAK3, MAP3K13	273	994	20063	1.10902	1	0.99973	99.997
GOTERM_BP_DIRECT	GO:0033209~tumor necrosis factor-mediated signaling pathway	3	1.03448	0.498163	PTK2B, TNFRSF13C, JAK2	238	118	16792	1.79376	1	0.999477	99.999
GOTERM_BP_DIRECT	GO:0000165~MAPK cascade	5	1.72414	0.507791	FGFR4, PTK2B, IL2RG, JAK2, JAK3	238	262	16792	1.34646	1	0.99953	99.9993
GOTERM_BP_DIRECT	GO:0045087~innate immune response	7	2.41379	0.56873	POLR3G, PTK2B, C1RL, JAK2, CFI, PRDM1, JAK3	238	430	16792	1.14856	1	0.999848	99.9999
INTERPRO	IPR011009:Protein kinase-like domain	8	2.75862	0.584821	FGFR4, PLK2, PTK2B, ALPK2, TGFBR1, JAK2, JAK3, MAP3K13	253	531	18559	1.10517	1	0.99937	99.9997
INTERPRO	IPR017441:Protein kinase, ATP binding site	6	2.06897	0.592784	FGFR4, PLK2, PTK2B, TGFBR1, JAK2, JAK3	253	381	18559	1.15521	1	0.9994	99.9998
GOTERM_MF_DIRECT	GO:0005524~ATP binding	21	7.24138	0.600445	FGFR4, MYO1A, PFKFB4, ALPK2, TGFBR1, HK2, ABCB1, DNAH1, AK4, DNAH2, NAGK, ITM2C, KIF3C, OASL, ACSL1, PLK2, PTK2B, DYNC2H1, JAK2, JAK3, MAP3K13	235	1495	16881	1.00904	1	0.999669	99.9998
INTERPRO	IPR000719:Protein kinase, catalytic domain	7	2.41379	0.651711	FGFR4, PLK2, PTK2B, TGFBR1, JAK2, JAK3, MAP3K13	253	487	18559	1.05439	1	0.999787	100
UP_KEYWORDS	ATP-binding	18	6.2069	0.660631	FGFR4, MYO1A, PFKFB4, TGFBR1, HK2, ABCB1, DNAH1, AK4, DNAH2, NAGK, KIF3C, ACSL1, PLK2, PTK2B, DYNC2H1, JAK2, JAK3, MAP3K13	272	1391	20581	0.979136	1	0.965652	99.9999
KEGG_PATHWAY	hsa04010:MAPK signaling pathway	4	1.37931	0.732829	FGFR4, TGFBR1, MAPK8IP3, MAP3K13	103	255	6910	1.05235	1	0.995063	100
KEGG_PATHWAY	hsa04062:Chemokine signaling pathway	3	1.03448	0.765944	PTK2B, JAK2, JAK3	103	186	6910	1.08205	1	0.996219	100
UP_KEYWORDS	Transferase	20	6.89655	0.810166	SAT1, FGFR4, SHMT2, PFKFB4, ZDHHC11B, ALPK2, TGFBR1, HK2, AK4, NAGK, METTL7A, LPCAT4, DBT, PLK2, PTK2B, MAPK8IP3, JAK2, PRDM1, JAK3, MAP3K13	272	1708	20581	0.886012	1	0.991099	100
UP_SEQ_FEATURE	domain:Protein kinase	5	1.72414	0.891319	FGFR4, PLK2, PTK2B, TGFBR1, MAP3K13	273	478	20063	0.768733	1	1	100
UP_KEYWORDS	Serine/threonine-protein kinase	4	1.37931	0.893198	PLK2, ALPK2, TGFBR1, MAP3K13	272	393	20581	0.770132	1	0.996922	100
GOTERM_MF_DIRECT	GO:0004674~protein serine/threonine kinase activity	4	1.37931	0.896399	PLK2, ALPK2, TGFBR1, MAP3K13	235	376	16881	0.764192	1	1	100
INTERPRO	IPR008271:Serine/threonine-protein kinase, active site	3	1.03448	0.927286	PLK2, TGFBR1, MAP3K13	253	312	18559	0.705344	1	1	100
UP_KEYWORDS	Magnesium	4	1.37931	0.977725	ACSL1, TGFBR1, JAK2, MAP3K13	272	552	20581	0.5483	1	0.999904	100
SMART	SM00220:S_TKc	3	1.03448	0.978748	PLK2, TGFBR1, MAP3K13	159	359	10057	0.528565	1	1	100
Annotation Cluster 22	Enrichment Score: 0.6896697723805212
Category	Term	Count	%	PValue	Genes	List Total	Pop Hits	Pop Total	Fold Enrichment	Bonferroni	Benjamini	FDR
UP_KEYWORDS	Cell junction	16	5.51724	0.0339984	FLRT3, DIXDC1, LIMS2, SRCIN1, CPEB4, TGFBR1, MAP1B, RGS17, GJA5, SYNGR3, EPB41L3, COL17A1, TNS2, CHRNA9, PTK2B, LRFN1	272	675	20581	1.79355	0.999951	0.423924	36.8148
GOTERM_CC_DIRECT	GO:0045211~postsynaptic membrane	6	2.06897	0.164905	CHRNA9, SRCIN1, CPEB4, LRFN1, DLG3, F2R	252	211	18224	2.05642	1	0.716761	90.595
UP_KEYWORDS	Synapse	7	2.41379	0.339297	CHRNA9, SRCIN1, CPEB4, MAP1B, LRFN1, RGS17, SYNGR3	272	357	20581	1.48364	1	0.853173	99.5917
UP_KEYWORDS	Postsynaptic cell membrane	4	1.37931	0.420059	CHRNA9, SRCIN1, CPEB4, LRFN1	272	179	20581	1.69085	1	0.889455	99.9276
GOTERM_CC_DIRECT	GO:0030054~cell junction	8	2.75862	0.445728	CHRNA9, SRCIN1, CPEB4, MAP1B, LRFN1, RGS17, S100A14, SYNGR3	252	459	18224	1.26044	1	0.933218	99.9565
Annotation Cluster 23	Enrichment Score: 0.6843869400670031
Category	Term	Count	%	PValue	Genes	List Total	Pop Hits	Pop Total	Fold Enrichment	Bonferroni	Benjamini	FDR
INTERPRO	IPR011993:Pleckstrin homology-like domain	13	4.48276	0.0141703	EPB41L3, TNS2, DAB2, PLEKHA5, EPB41L1, GAB2, PTK2B, SH2B3, JAK2, JAK3, PLEKHS1, ARHGAP23, RANBP3L	253	427	18559	2.23331	0.999581	0.540588	18.7799
UP_SEQ_FEATURE	domain:PH	5	1.72414	0.425102	PLEKHA5, GAB2, SH2B3, PLEKHS1, ARHGAP23	273	245	20063	1.49981	1	0.999442	99.9852
INTERPRO	IPR001849:Pleckstrin homology domain	5	1.72414	0.50685	PLEKHA5, GAB2, SH2B3, PLEKHS1, ARHGAP23	253	271	18559	1.35343	1	0.997999	99.9966
SMART	SM00233:PH	5	1.72414	0.599376	PLEKHA5, GAB2, SH2B3, PLEKHS1, ARHGAP23	159	264	10057	1.19795	1	0.994325	99.9981
Annotation Cluster 24	Enrichment Score: 0.6652640448265067
Category	Term	Count	%	PValue	Genes	List Total	Pop Hits	Pop Total	Fold Enrichment	Bonferroni	Benjamini	FDR
UP_KEYWORDS	Wnt signaling pathway	6	2.06897	0.0915683	RNF43, DIXDC1, DAB2, AMER1, FZD10, LRP4	272	181	20581	2.50825	1	0.600979	72.0472
GOTERM_BP_DIRECT	GO:0016055~Wnt signaling pathway	5	1.72414	0.27172	RNF43, DIXDC1, DAB2, AMER1, LRP4	238	187	16792	1.88649	1	0.987007	99.5033
GOTERM_BP_DIRECT	GO:0090090~negative regulation of canonical Wnt signaling pathway	4	1.37931	0.405827	DAB2, AMER1, GLI3, LRP4	238	163	16792	1.7314	1	0.997915	99.9835
Annotation Cluster 25	Enrichment Score: 0.6309147807217078
Category	Term	Count	%	PValue	Genes	List Total	Pop Hits	Pop Total	Fold Enrichment	Bonferroni	Benjamini	FDR
UP_SEQ_FEATURE	DNA-binding region:Basic motif	5	1.72414	0.18084	NFE2, HEY1, ARNT2, HES7, MXI1	273	163	20063	2.25432	1	0.988234	95.835
UP_SEQ_FEATURE	domain:Helix-loop-helix motif	4	1.37931	0.205012	HEY1, ARNT2, HES7, MXI1	273	115	20063	2.5562	1	0.991844	97.4157
INTERPRO	IPR011598:Myc-type, basic helix-loop-helix (bHLH) domain	4	1.37931	0.209114	HEY1, ARNT2, HES7, MXI1	253	116	18559	2.52951	1	0.93415	96.7264
SMART	SM00353:HLH	4	1.37931	0.261917	HEY1, ARNT2, HES7, MXI1	159	113	10057	2.23899	1	0.938593	97.3056
GOTERM_MF_DIRECT	GO:0046983~protein dimerization activity	4	1.37931	0.34499	HEY1, HES7, MXI1, GLDC	235	150	16881	1.91557	1	0.995667	99.7587
Annotation Cluster 26	Enrichment Score: 0.6075971384899618
Category	Term	Count	%	PValue	Genes	List Total	Pop Hits	Pop Total	Fold Enrichment	Bonferroni	Benjamini	FDR
UP_SEQ_FEATURE	active site:Charge relay system	7	2.41379	0.0589331	PLAT, PRSS8, DAGLA, HTRA1, C1RL, CFI, ABHD17C	273	203	20063	2.53417	1	0.901629	62.0102
INTERPRO	IPR009003:Trypsin-like cysteine/serine peptidase domain	5	1.72414	0.0969489	PLAT, PRSS8, HTRA1, C1RL, CFI	253	128	18559	2.86546	1	0.833508	77.3788
UP_KEYWORDS	Serine protease	5	1.72414	0.116043	PLAT, PRSS8, HTRA1, C1RL, CFI	272	141	20581	2.68317	1	0.646967	80.5466
UP_SEQ_FEATURE	domain:Peptidase S1	4	1.37931	0.184326	PLAT, PRSS8, C1RL, CFI	273	109	20063	2.69691	1	0.988261	96.1086
INTERPRO	IPR001314:Peptidase S1A, chymotrypsin-type	4	1.37931	0.198634	PLAT, PRSS8, C1RL, CFI	253	113	18559	2.59666	1	0.93561	96.034
INTERPRO	IPR001254:Peptidase S1	4	1.37931	0.223272	PLAT, PRSS8, C1RL, CFI	253	120	18559	2.44519	1	0.93981	97.4841
SMART	SM00020:Tryp_SPc	4	1.37931	0.283252	PLAT, PRSS8, C1RL, CFI	159	118	10057	2.14412	1	0.934109	98.0995
INTERPRO	IPR018114:Peptidase S1, trypsin family, active site	3	1.03448	0.404242	PLAT, PRSS8, CFI	253	102	18559	2.15752	1	0.991639	99.9473
GOTERM_MF_DIRECT	GO:0004252~serine-type endopeptidase activity	5	1.72414	0.47374	PLAT, PRSS8, HTRA1, C1RL, CFI	235	255	16881	1.40851	1	0.998207	99.9893
UP_KEYWORDS	Zymogen	4	1.37931	0.535684	PLAT, PRSS8, PAPPA, ADAMTS1	272	214	20581	1.41431	1	0.93179	99.9962
GOTERM_BP_DIRECT	GO:0006508~proteolysis	8	2.75862	0.562198	PLAT, PRSS8, HTRA1, PAPPA, C1RL, ADAMTS1, CFI, MMP28	238	500	16792	1.12887	1	0.999832	99.9999
UP_KEYWORDS	Protease	8	2.75862	0.577678	PLAT, PRSS8, HTRA1, PAPPA, C1RL, ADAMTS1, CFI, MMP28	272	544	20581	1.11273	1	0.943676	99.9989
Annotation Cluster 27	Enrichment Score: 0.569418458245599
Category	Term	Count	%	PValue	Genes	List Total	Pop Hits	Pop Total	Fold Enrichment	Bonferroni	Benjamini	FDR
GOTERM_CC_DIRECT	GO:0045111~intermediate filament cytoskeleton	3	1.03448	0.160606	NES, DES, KRT13	252	52	18224	4.17216	1	0.715962	89.9398
INTERPRO	IPR018039:Intermediate filament protein, conserved site	3	1.03448	0.215775	NES, DES, KRT13	253	64	18559	3.43855	1	0.936691	97.106
UP_SEQ_FEATURE	region of interest:Linker 12	3	1.03448	0.235278	NES, DES, KRT13	273	68	20063	3.24224	1	0.992251	98.6077
UP_SEQ_FEATURE	region of interest:Coil 1A	3	1.03448	0.265428	NES, DES, KRT13	273	74	20063	2.97936	1	0.994214	99.2665
UP_SEQ_FEATURE	region of interest:Coil 1B	3	1.03448	0.265428	NES, DES, KRT13	273	74	20063	2.97936	1	0.994214	99.2665
UP_SEQ_FEATURE	region of interest:Linker 1	3	1.03448	0.265428	NES, DES, KRT13	273	74	20063	2.97936	1	0.994214	99.2665
UP_KEYWORDS	Intermediate filament	3	1.03448	0.269382	NES, DES, KRT13	272	77	20581	2.948	1	0.794094	98.4483
UP_SEQ_FEATURE	region of interest:Rod	3	1.03448	0.270459	NES, DES, KRT13	273	75	20063	2.93963	1	0.993949	99.3426
UP_SEQ_FEATURE	region of interest:Head	3	1.03448	0.280516	NES, DES, KRT13	273	77	20063	2.86328	1	0.994347	99.4731
INTERPRO	IPR001664:Intermediate filament protein	3	1.03448	0.286152	NES, DES, KRT13	253	78	18559	2.82137	1	0.972736	99.2649
UP_SEQ_FEATURE	region of interest:Tail	3	1.03448	0.290564	NES, DES, KRT13	273	79	20063	2.79079	1	0.994308	99.5788
SMART	SM01391:SM01391	3	1.03448	0.330239	NES, DES, KRT13	159	75	10057	2.53006	1	0.947457	99.1519
GOTERM_CC_DIRECT	GO:0005882~intermediate filament	3	1.03448	0.46268	NES, DES, KRT13	252	113	18224	1.91993	1	0.936316	99.9711
Annotation Cluster 28	Enrichment Score: 0.5235500956793966
Category	Term	Count	%	PValue	Genes	List Total	Pop Hits	Pop Total	Fold Enrichment	Bonferroni	Benjamini	FDR
GOTERM_MF_DIRECT	GO:0000978~RNA polymerase II core promoter proximal region sequence-specific DNA binding	11	3.7931	0.0264403	KLF5, ZNF506, ZNF708, ZNF92, ARNT2, ESR1, PRDM1, ELK3, GLI2, GLI3, ETV4	235	355	16881	2.22584	0.999996	0.787928	31.7302
UP_SEQ_FEATURE	zinc finger region:C2H2-type 13	7	2.41379	0.0599228	ZFP82, ZNF441, ZNF708, ZNF92, RBAK, ZNF107, ZNF221	273	204	20063	2.52174	1	0.897493	62.6418
UP_SEQ_FEATURE	zinc finger region:C2H2-type 3	14	4.82759	0.0936502	KLF5, ZNF641, ZNF292, ZNF506, ZNF558, ZNF92, ZNF221, GLI2, GLI3, ZFP82, ZNF708, RBAK, ZNF107, PRDM1	273	636	20063	1.61772	1	0.954571	79.1287
INTERPRO	IPR013087:Zinc finger C2H2-type/integrase DNA-binding domain	15	5.17241	0.10662	KLF5, ZNF641, ZNF292, ZNF441, ZNF506, ZNF558, ZNF92, ZNF221, GLI2, GLI3, ZFP82, ZNF708, RBAK, ZNF107, PRDM1	253	712	18559	1.54542	1	0.844633	80.6642
UP_SEQ_FEATURE	zinc finger region:C2H2-type 15	5	1.72414	0.107242	ZNF441, ZNF708, RBAK, ZNF107, ZNF221	273	133	20063	2.76281	1	0.965559	83.5944
UP_SEQ_FEATURE	zinc finger region:C2H2-type 5	12	4.13793	0.129793	ZNF641, ZNF292, ZNF441, ZNF558, ZNF506, ZNF708, ZNF92, RBAK, ZNF107, ZNF221, GLI2, GLI3	273	550	20063	1.60344	1	0.973346	89.0871
INTERPRO	IPR015880:Zinc finger, C2H2-like	15	5.17241	0.156293	KLF5, ZNF641, ZNF292, ZNF441, ZNF506, ZNF558, ZNF92, ZNF221, GLI2, GLI3, ZFP82, ZNF708, RBAK, ZNF107, PRDM1	253	762	18559	1.44401	1	0.912615	91.6004
UP_SEQ_FEATURE	zinc finger region:C2H2-type 14	5	1.72414	0.162363	ZNF441, ZNF708, RBAK, ZNF107, ZNF221	273	156	20063	2.35548	1	0.986492	94.0575
UP_SEQ_FEATURE	zinc finger region:C2H2-type 4	12	4.13793	0.177204	ZNF641, ZFP82, ZNF292, ZNF558, ZNF506, ZNF708, ZNF92, RBAK, ZNF107, PRDM1, GLI2, GLI3	273	588	20063	1.49981	1	0.989249	95.5305
UP_SEQ_FEATURE	zinc finger region:C2H2-type 7	10	3.44828	0.178858	ZFP82, ZNF292, ZNF441, ZNF558, ZNF506, ZNF708, ZNF92, RBAK, ZNF107, ZNF221	273	463	20063	1.58728	1	0.98869	95.6715
INTERPRO	IPR001909:Krueppel-associated box	9	3.10345	0.183619	ZNF641, ZFP82, ZNF441, ZNF558, ZNF506, ZNF92, RBAK, ZNF107, ZNF221	253	402	18559	1.64229	1	0.928103	94.8018
UP_SEQ_FEATURE	domain:KRAB	8	2.75862	0.18558	ZNF641, ZFP82, ZNF558, ZNF506, ZNF708, ZNF92, RBAK, ZNF221	273	343	20063	1.71407	1	0.987585	96.2029
INTERPRO	IPR007087:Zinc finger, C2H2	15	5.17241	0.196294	KLF5, ZNF641, ZNF292, ZNF441, ZNF506, ZNF558, ZNF92, ZNF221, GLI2, GLI3, ZFP82, ZNF708, RBAK, ZNF107, PRDM1	253	799	18559	1.37714	1	0.937315	95.8618
UP_SEQ_FEATURE	zinc finger region:C2H2-type 2	12	4.13793	0.213731	KLF5, ZNF641, ZFP82, ZNF292, ZNF558, ZNF506, ZNF708, RBAK, ZNF107, PRDM1, ZNF221, GLI3	273	615	20063	1.43397	1	0.992869	97.8322
UP_SEQ_FEATURE	zinc finger region:C2H2-type 1	11	3.7931	0.221888	KLF5, ZNF641, ZFP82, ZNF292, ZNF558, ZNF506, RBAK, PRDM1, ZNF221, GLI2, GLI3	273	554	20063	1.4592	1	0.993656	98.1641
UP_SEQ_FEATURE	zinc finger region:C2H2-type 8	9	3.10345	0.225186	ZFP82, ZNF292, ZNF441, ZNF558, ZNF506, ZNF708, ZNF92, RBAK, ZNF221	273	427	20063	1.54899	1	0.992329	98.2842
UP_SEQ_FEATURE	zinc finger region:C2H2-type 11	7	2.41379	0.22544	ZFP82, ZNF441, ZNF708, ZNF92, RBAK, ZNF107, ZNF221	273	301	20063	1.70909	1	0.991696	98.2931
UP_KEYWORDS	Metal-binding	54	18.6207	0.22957	SH3RF1, PXDN, ZNF292, MMP28, EDIL3, GLI2, GLI3, PAPPA, PDE4A, SLC25A23, ZNF107, CFI, LOX, LOXL2, COL11A1, ZNF641, ZNF441, CRYAB, ZNF506, ZNF92, ESR1, PDE10A, ZFP82, TNS2, ALOX15B, ADAMTS1, COL1A1, PRDM1, MAP3K13, AOC3, REPS2, LIMS2, ZNF558, COL3A1, EGLN3, ITGB2, RNF125, DAGLA, PLA2G12A, ZNF708, KLF5, TGFBR1, ZNF221, CSRP2, COL5A2, GDPD1, HDAC5, RNF43, PDE2A, RBAK, JAK2, RCN3, HBE1, CDH11	272	3640	20581	1.12251	1	0.769539	96.8621
UP_SEQ_FEATURE	zinc finger region:C2H2-type 12	6	2.06897	0.267479	ZFP82, ZNF441, ZNF708, ZNF92, RBAK, ZNF221	273	256	20063	1.72244	1	0.994019	99.2985
SMART	SM00349:KRAB	9	3.10345	0.274708	ZNF641, ZFP82, ZNF441, ZNF558, ZNF506, ZNF92, RBAK, ZNF107, ZNF221	159	392	10057	1.4522	1	0.937792	97.8117
GOTERM_MF_DIRECT	GO:0046872~metal ion binding	33	11.3793	0.280055	PXDN, ZNF292, ZNF558, COL3A1, ITGB2, GLI2, GLI3, DAGLA, PDE4A, ZNF708, ZNF107, CFI, COL11A1, KLF5, ZNF641, ZNF441, CRYAB, ZNF506, TGFBR1, ZNF92, PDE10A, ZNF221, COL5A2, GDPD1, HDAC5, ZFP82, TNS2, PDE2A, JAK2, COL1A1, PRDM1, IGFBP3, MAP3K13	235	2069	16881	1.14573	1	0.995631	99.0726
SMART	SM00355:ZnF_C2H2	15	5.17241	0.310081	KLF5, ZNF641, ZNF292, ZNF441, ZNF506, ZNF558, ZNF92, ZNF221, GLI2, GLI3, ZFP82, ZNF708, RBAK, ZNF107, PRDM1	159	762	10057	1.24511	1	0.943402	98.793
UP_SEQ_FEATURE	zinc finger region:C2H2-type 6	9	3.10345	0.372492	ZFP82, ZNF292, ZNF441, ZNF558, ZNF506, ZNF708, ZNF92, RBAK, ZNF221	273	501	20063	1.32019	1	0.998808	99.9404
UP_SEQ_FEATURE	zinc finger region:C2H2-type 16	3	1.03448	0.408201	ZNF441, RBAK, ZNF107	273	103	20063	2.14051	1	0.999376	99.9766
UP_SEQ_FEATURE	zinc finger region:C2H2-type 9	7	2.41379	0.422341	ZFP82, ZNF292, ZNF558, ZNF708, ZNF92, RBAK, ZNF221	273	385	20063	1.3362	1	0.999458	99.9841
UP_SEQ_FEATURE	zinc finger region:C2H2-type 10	6	2.06897	0.492561	ZFP82, ZNF441, ZNF708, ZNF92, ZNF107, ZNF221	273	341	20063	1.29309	1	0.999782	99.998
GOTERM_MF_DIRECT	GO:0003700~transcription factor activity, sequence-specific DNA binding	14	4.82759	0.576859	KLF5, ZFP82, ZNF641, NFE2, HEY1, ZNF92, ARNT2, ESR1, PRDM1, ZNF221, ELK3, GLI2, GLI3, ETV4	235	961	16881	1.04649	1	0.999652	99.9995
GOTERM_MF_DIRECT	GO:0003676~nucleic acid binding	14	4.82759	0.612992	ZNF641, ZNF292, ZNF441, ZNF506, CPEB4, ZNF92, ZNF221, GLI2, GLI3, ZFP82, ZNF708, RBAK, ZNF107, PRDM1	235	985	16881	1.02099	1	0.999708	99.9999
UP_KEYWORDS	DNA-binding	25	8.62069	0.758085	KLF5, H1F0, ZNF641, ZNF292, NFE2, ZNF441, HIST1H1C, ZNF558, ZNF506, ZNF92, ARNT2, ESR1, BRCA2, HES7, ZNF221, ELK3, MXI1, GLI2, GLI3, ZFP82, HEY1, ZNF708, ZNF107, PRDM1, ETV4	272	2050	20581	0.922749	1	0.984989	100
UP_KEYWORDS	Transcription	29	10	0.778577	ZNF292, ZNF558, ARNT2, ELK3, DMAP1, GLI2, MXI1, GLI3, HEY1, SMARCD3, ZNF708, ZNF107, LOXL2, ETV4, POLR3G, KLF5, ZNF641, NFE2, ZNF441, ZNF506, ZNF92, ESR1, HES7, ZNF221, HDAC5, ZFP82, RBAK, PRDM1, TP53INP1	272	2398	20581	0.915053	1	0.987358	100
UP_KEYWORDS	Transcription regulation	28	9.65517	0.789125	ZNF292, ZNF558, ARNT2, ELK3, DMAP1, GLI2, MXI1, GLI3, HEY1, SMARCD3, ZNF708, ZNF107, LOXL2, ETV4, KLF5, ZNF641, NFE2, ZNF441, ZNF506, ZNF92, ESR1, HES7, ZNF221, HDAC5, ZFP82, RBAK, PRDM1, TP53INP1	272	2332	20581	0.908504	1	0.98852	100
UP_KEYWORDS	Zinc	27	9.31034	0.852018	SH3RF1, ZNF292, LIMS2, ZNF558, MMP28, GLI2, GLI3, RNF125, PAPPA, ZNF708, ZNF107, KLF5, ZNF641, ZNF441, ZNF506, CRYAB, ZNF92, ESR1, ZNF221, CSRP2, HDAC5, ZFP82, RNF43, TNS2, RBAK, ADAMTS1, PRDM1	272	2348	20581	0.870088	1	0.994334	100
UP_KEYWORDS	Zinc-finger	20	6.89655	0.860687	KLF5, SH3RF1, ZNF641, ZNF292, ZNF441, ZNF558, ZNF506, ZNF92, ESR1, ZNF221, GLI2, GLI3, RNF125, ZFP82, RNF43, TNS2, ZNF708, RBAK, ZNF107, PRDM1	272	1781	20581	0.849696	1	0.994942	100
GOTERM_CC_DIRECT	GO:0005634~nucleus	66	22.7586	0.921003	ZNF292, CPEB4, ARNT2, BNIP3, ANKRD1, DMAP1, GLI2, MXI1, GLI3, GLDC, HEY1, SMARCD3, ZNF107, LOX, LOXL2, H1F0, ZNF641, ZNF441, HIST1H1C, VWA5A, CRYAB, ZNF506, ZNF92, ESR1, KRT13, HES7, SPDYC, ZFP82, ADRB2, CCND3, ALOX15B, TPPP, STC1, HORMAD1, PRDM1, LIMS2, ZNF558, EGLN3, PPT1, IGF2BP2, ELK3, SESN3, AMER1, PLIN2, PTK2B, ZNF708, NDRG1, ETV4, RANBP3L, SHMT2, NFE2, PTPN18, EME2, BRCA2, RGS17, ZNF221, C…	252	5415	18224	0.881432	1	0.999861	100
GOTERM_BP_DIRECT	GO:0006351~transcription, DNA-templated	22	7.58621	0.930505	ZNF641, NFE2, ZNF441, ZNF558, ZNF506, ZNF92, ARNT2, ESR1, HES7, ZNF221, DMAP1, MXI1, HDAC5, ZFP82, HEY1, SMARCD3, ZNF708, RBAK, ZNF107, PRDM1, LOXL2, TP53INP1	238	1955	16792	0.793965	1	1	100
GOTERM_BP_DIRECT	GO:0006355~regulation of transcription, DNA-templated	15	5.17241	0.967925	ZNF441, ZNF506, ZNF558, ZNF92, TGFBR1, ARNT2, ESR1, ZNF221, MXI1, ZFP82, HEY1, ZNF708, RBAK, ZNF107, TP53INP1	238	1504	16792	0.70367	1	1	100
UP_KEYWORDS	Nucleus	57	19.6552	0.973479	ZNF292, ARNT2, ANKRD1, DMAP1, GLI2, MXI1, GLI3, HEY1, SMARCD3, ANKRD12, ZNF107, LOXL2, H1F0, ZNF641, ZNF441, HIST1H1C, CRYAB, ZNF506, ZNF92, ESR1, HES7, ZFP82, CCND3, ALOX15B, TPPP, HORMAD1, PRDM1, LIMS2, ZNF558, EGLN3, IGF2BP2, ELK3, AMER1, PTK2B, ZNF708, NDRG1, ETV4, KLF5, POLR3G, SHMT2, NFE2, PTPN18, EME2, BRCA2, RGS17, ZNF221, CSRP2, FAM60A, HDAC5, RNF43, OASL, HNRNPH2, BNIP3L, RBAK, FABP4, J…	272	5244	20581	0.82245	1	0.999874	100
GOTERM_MF_DIRECT	GO:0003677~DNA binding	15	5.17241	0.988317	ZNF641, ZNF292, ZNF441, ZNF558, EME2, ARNT2, ESR1, HES7, ANKRD1, ZNF221, MXI1, ZFP82, OASL, HEY1, ZNF107	235	1674	16881	0.643674	1	1	100
Annotation Cluster 29	Enrichment Score: 0.5207892944726911
Category	Term	Count	%	PValue	Genes	List Total	Pop Hits	Pop Total	Fold Enrichment	Bonferroni	Benjamini	FDR
UP_KEYWORDS	Protease inhibitor	4	1.37931	0.224201	SPINK13, PZP, CARD16, SERPINB2	272	124	20581	2.44082	1	0.767104	96.5591
UP_KEYWORDS	Serine protease inhibitor	3	1.03448	0.313224	SPINK13, PZP, SERPINB2	272	86	20581	2.63949	1	0.829302	99.3175
GOTERM_MF_DIRECT	GO:0004867~serine-type endopeptidase inhibitor activity	3	1.03448	0.390068	SPINK13, PZP, SERPINB2	235	97	16881	2.22167	1	0.996729	99.9126
Annotation Cluster 30	Enrichment Score: 0.4926383786666112
Category	Term	Count	%	PValue	Genes	List Total	Pop Hits	Pop Total	Fold Enrichment	Bonferroni	Benjamini	FDR
INTERPRO	IPR013098:Immunoglobulin I-set	7	2.41379	0.0126564	IGSF10, CD101, PXDN, FGFR4, ALPK2, LRFN1, SEMA3C	253	141	18559	3.64177	0.999033	0.537591	16.9429
UP_SEQ_FEATURE	domain:Ig-like C2-type 3	4	1.37931	0.251407	IGSF10, CD101, PXDN, FGFR4	273	128	20063	2.29659	1	0.993745	99.0086
INTERPRO	IPR003598:Immunoglobulin subtype 2	6	2.06897	0.253131	IGSF10, PXDN, FGFR4, ALPK2, MDGA1, LRFN1	253	250	18559	1.76054	1	0.95847	98.5791
UP_SEQ_FEATURE	domain:Ig-like C2-type 4	3	1.03448	0.275488	IGSF10, CD101, PXDN	273	76	20063	2.90095	1	0.994152	99.4112
SMART	SM00408:IGc2	6	2.06897	0.356678	IGSF10, PXDN, FGFR4, ALPK2, MDGA1, LRFN1	159	250	10057	1.51804	1	0.947525	99.4748
INTERPRO	IPR003599:Immunoglobulin subtype	9	3.10345	0.366411	IGSF10, CD101, PXDN, FGFR4, ALPK2, MDGA1, LRFN1, SEMA3C, BTN3A3	253	497	18559	1.32837	1	0.989133	99.8708
UP_KEYWORDS	Immunoglobulin domain	9	3.10345	0.430216	IGSF10, CD101, PXDN, FGFR4, ALPK2, MDGA1, LRFN1, SEMA3C, BTN3A3	272	546	20581	1.24723	1	0.893773	99.9428
UP_SEQ_FEATURE	domain:Ig-like C2-type 1	4	1.37931	0.517818	IGSF10, CD101, PXDN, FGFR4	273	202	20063	1.45526	1	0.999858	99.9991
UP_SEQ_FEATURE	domain:Ig-like C2-type 2	4	1.37931	0.523475	IGSF10, CD101, PXDN, FGFR4	273	203	20063	1.4481	1	0.999864	99.9993
SMART	SM00409:IG	9	3.10345	0.523754	IGSF10, CD101, PXDN, FGFR4, ALPK2, MDGA1, LRFN1, SEMA3C, BTN3A3	159	497	10057	1.1454	1	0.989365	99.9853
INTERPRO	IPR007110:Immunoglobulin-like domain	9	3.10345	0.826601	IGSF10, CD101, PXDN, FGFR4, ALPK2, MDGA1, LRFN1, SEMA3C, BTN3A3	253	771	18559	0.856293	1	0.999998	100
INTERPRO	IPR013783:Immunoglobulin-like fold	11	3.7931	0.837098	IGSF10, CD101, PXDN, FGFR4, PLXNB1, ALPK2, MDGA1, LRFN1, SEMA3C, IL2RG, BTN3A3	253	951	18559	0.848489	1	0.999998	100
Annotation Cluster 31	Enrichment Score: 0.3924736250989666
Category	Term	Count	%	PValue	Genes	List Total	Pop Hits	Pop Total	Fold Enrichment	Bonferroni	Benjamini	FDR
INTERPRO	IPR001478:PDZ domain	4	1.37931	0.351913	HTRA1, DLG3, DEPTOR, ARHGAP23	253	155	18559	1.89305	1	0.987443	99.8203
SMART	SM00228:PDZ	4	1.37931	0.415529	HTRA1, DLG3, DEPTOR, ARHGAP23	159	149	10057	1.69803	1	0.967692	99.8323
UP_SEQ_FEATURE	domain:PDZ	3	1.03448	0.454509	HTRA1, DEPTOR, ARHGAP23	273	113	20063	1.95108	1	0.99963	99.9936
Annotation Cluster 32	Enrichment Score: 0.3742708979398899
Category	Term	Count	%	PValue	Genes	List Total	Pop Hits	Pop Total	Fold Enrichment	Bonferroni	Benjamini	FDR
INTERPRO	IPR011992:EF-hand-like domain	7	2.41379	0.179455	REPS2, SLC25A23, TPPP, RYR3, RCN3, S100A14, LPCAT4	253	279	18559	1.84047	1	0.932447	94.4017
INTERPRO	IPR002048:EF-hand domain	4	1.37931	0.601024	REPS2, SLC25A23, RYR3, RCN3	253	228	18559	1.28694	1	0.999432	99.9998
INTERPRO	IPR018247:EF-Hand 1, calcium-binding site	3	1.03448	0.69878	REPS2, SLC25A23, RCN3	253	178	18559	1.23633	1	0.999923	100
Annotation Cluster 33	Enrichment Score: 0.3238269414774087
Category	Term	Count	%	PValue	Genes	List Total	Pop Hits	Pop Total	Fold Enrichment	Bonferroni	Benjamini	FDR
UP_SEQ_FEATURE	repeat:ANK 2	5	1.72414	0.425102	SOWAHC, ANKRD12, ANKRD33B, ANKRD1, CLIP4	273	245	20063	1.49981	1	0.999442	99.9852
UP_SEQ_FEATURE	repeat:ANK 1	5	1.72414	0.429159	SOWAHC, ANKRD12, ANKRD33B, ANKRD1, CLIP4	273	244	20063	1.50596	1	0.999442	99.9868
INTERPRO	IPR002110:Ankyrin repeat	5	1.72414	0.456514	SOWAHC, ANKRD12, ANKRD33B, ANKRD1, CLIP4	253	255	18559	1.43835	1	0.996068	99.9862
UP_KEYWORDS	ANK repeat	5	1.72414	0.456957	SOWAHC, ANKRD12, ANKRD33B, ANKRD1, CLIP4	272	264	20581	1.43306	1	0.906333	99.9698
INTERPRO	IPR020683:Ankyrin repeat-containing domain	5	1.72414	0.481939	SOWAHC, ANKRD12, ANKRD33B, ANKRD1, CLIP4	253	265	18559	1.38407	1	0.997194	99.9931
UP_SEQ_FEATURE	repeat:ANK 3	4	1.37931	0.533558	ANKRD12, ANKRD33B, ANKRD1, CLIP4	273	207	20063	1.42011	1	0.999871	99.9995
SMART	SM00248:ANK	5	1.72414	0.552836	SOWAHC, ANKRD12, ANKRD33B, ANKRD1, CLIP4	159	249	10057	1.27011	1	0.991195	99.9931
Annotation Cluster 34	Enrichment Score: 0.30760165939488116
Category	Term	Count	%	PValue	Genes	List Total	Pop Hits	Pop Total	Fold Enrichment	Bonferroni	Benjamini	FDR
INTERPRO	IPR024079:Metallopeptidase, catalytic domain	3	1.03448	0.301228	PAPPA, ADAMTS1, MMP28	253	81	18559	2.71688	1	0.976638	99.4615
GOTERM_MF_DIRECT	GO:0004222~metalloendopeptidase activity	3	1.03448	0.466044	PAPPA, ADAMTS1, MMP28	235	113	16881	1.9071	1	0.998428	99.9869
UP_SEQ_FEATURE	metal ion-binding site:Zinc; catalytic	3	1.03448	0.524067	PAPPA, ADAMTS1, MMP28	273	129	20063	1.70909	1	0.999852	99.9993
GOTERM_BP_DIRECT	GO:0006508~proteolysis	8	2.75862	0.562198	PLAT, PRSS8, HTRA1, PAPPA, C1RL, ADAMTS1, CFI, MMP28	238	500	16792	1.12887	1	0.999832	99.9999
UP_KEYWORDS	Protease	8	2.75862	0.577678	PLAT, PRSS8, HTRA1, PAPPA, C1RL, ADAMTS1, CFI, MMP28	272	544	20581	1.11273	1	0.943676	99.9989
UP_KEYWORDS	Metalloprotease	3	1.03448	0.597181	PAPPA, ADAMTS1, MMP28	272	152	20581	1.4934	1	0.95019	99.9994
Annotation Cluster 35	Enrichment Score: 0.3058274387935453
Category	Term	Count	%	PValue	Genes	List Total	Pop Hits	Pop Total	Fold Enrichment	Bonferroni	Benjamini	FDR
KEGG_PATHWAY	hsa01130:Biosynthesis of antibiotics	6	2.06897	0.203332	DBT, SHMT2, ALDOC, HK2, AK4, GLDC	103	212	6910	1.8987	1	0.922781	93.7368
GOTERM_CC_DIRECT	GO:0005759~mitochondrial matrix	7	2.41379	0.298921	DBT, SHMT2, PDE2A, LYRM7, AK4, GLDC, HSD17B8	252	327	18224	1.54808	1	0.848825	99.052
UP_SEQ_FEATURE	transit peptide:Mitochondrion	3	1.03448	0.990021	DBT, SHMT2, GLDC	273	482	20063	0.457412	1	1	100
UP_KEYWORDS	Transit peptide	3	1.03448	0.993765	DBT, SHMT2, GLDC	272	536	20581	0.423501	1	0.999993	100
Annotation Cluster 36	Enrichment Score: 0.2118586865690696
Category	Term	Count	%	PValue	Genes	List Total	Pop Hits	Pop Total	Fold Enrichment	Bonferroni	Benjamini	FDR
INTERPRO	IPR017981:GPCR, family 2-like	3	1.03448	0.200862	FZD10, ADGRD1, ADGRG3	253	61	18559	3.60766	1	0.933833	96.1917
GOTERM_CC_DIRECT	GO:0005769~early endosome	6	2.06897	0.206629	ADRB2, RAB29, ACKR3, CLTCL1, AOC3, F2R	252	229	18224	1.89478	1	0.769139	95.1986
KEGG_PATHWAY	hsa04024:cAMP signaling pathway	5	1.72414	0.335007	ADRB2, PDE4A, SUCNR1, GLI3, F2R	103	198	6910	1.69413	1	0.922203	99.3073
UP_KEYWORDS	G-protein coupled receptor	7	2.41379	0.967847	ADRB2, FZD10, ADGRD1, SUCNR1, ACKR3, ADGRG3, F2R	272	842	20581	0.629048	1	0.999812	100
GOTERM_MF_DIRECT	GO:0004930~G-protein coupled receptor activity	6	2.06897	0.970943	FZD10, ADGRD1, SUCNR1, ACKR3, ADGRG3, F2R	235	710	16881	0.607048	1	1	100
GOTERM_BP_DIRECT	GO:0007186~G-protein coupled receptor signaling pathway	8	2.75862	0.972932	FZD10, ADGRD1, EDN1, SUCNR1, ACKR3, JAK2, ADGRG3, F2R	238	899	16792	0.62785	1	1	100
UP_KEYWORDS	Transducer	7	2.41379	0.980142	ADRB2, FZD10, ADGRD1, SUCNR1, ACKR3, ADGRG3, F2R	272	899	20581	0.589164	1	0.999921	100
INTERPRO	IPR000276:G protein-coupled receptor, rhodopsin-like	4	1.37931	0.997167	ADRB2, SUCNR1, ACKR3, F2R	253	719	18559	0.408099	1	1	100
INTERPRO	IPR017452:GPCR, rhodopsin-like, 7TM	4	1.37931	0.997675	ADRB2, SUCNR1, ACKR3, F2R	253	736	18559	0.398672	1	1	100
Annotation Cluster 37	Enrichment Score: 0.15214914430193252
Category	Term	Count	%	PValue	Genes	List Total	Pop Hits	Pop Total	Fold Enrichment	Bonferroni	Benjamini	FDR
UP_SEQ_FEATURE	repeat:3	4	1.37931	0.590881	PRG4, RYR3, COL15A1, NDRG1	273	225	20063	1.3065	1	0.999961	99.9999
UP_SEQ_FEATURE	repeat:1	4	1.37931	0.679886	PRG4, RYR3, COL15A1, NDRG1	273	257	20063	1.14383	1	0.999997	100
UP_SEQ_FEATURE	repeat:2	3	1.03448	0.870195	RYR3, COL15A1, NDRG1	273	260	20063	0.847971	1	1	100
Annotation Cluster 38	Enrichment Score: 0.10458393621774616
Category	Term	Count	%	PValue	Genes	List Total	Pop Hits	Pop Total	Fold Enrichment	Bonferroni	Benjamini	FDR
UP_SEQ_FEATURE	domain:RRM 1	3	1.03448	0.507238	HNRNPH2, CPEB4, IGF2BP2	273	125	20063	1.76378	1	0.999833	99.9987
UP_SEQ_FEATURE	domain:RRM 2	3	1.03448	0.507238	HNRNPH2, CPEB4, IGF2BP2	273	125	20063	1.76378	1	0.999833	99.9987
INTERPRO	IPR000504:RNA recognition motif domain	3	1.03448	0.814688	HNRNPH2, CPEB4, IGF2BP2	253	226	18559	0.973749	1	0.999998	100
SMART	SM00360:RRM	3	1.03448	0.850204	HNRNPH2, CPEB4, IGF2BP2	159	212	10057	0.895069	1	0.999934	100
INTERPRO	IPR012677:Nucleotide-binding, alpha-beta plait	3	1.03448	0.876368	HNRNPH2, CPEB4, IGF2BP2	253	264	18559	0.833588	1	1	100
GOTERM_MF_DIRECT	GO:0000166~nucleotide binding	3	1.03448	0.955734	HNRNPH2, CPEB4, IGF2BP2	235	348	16881	0.619259	1	1	100
UP_KEYWORDS	RNA-binding	5	1.72414	0.977071	OASL, HNRNPH2, CPEB4, TDRKH, IGF2BP2	272	665	20581	0.568913	1	0.999905	100
GOTERM_MF_DIRECT	GO:0044822~poly(A) RNA binding	7	2.41379	0.998713	H1F0, OASL, HNRNPH2, HIST1H1C, CPEB4, IGF2BP2, DCN	235	1129	16881	0.445384	1	1	100
Annotation Cluster 39	Enrichment Score: 0.09441103533554153
Category	Term	Count	%	PValue	Genes	List Total	Pop Hits	Pop Total	Fold Enrichment	Bonferroni	Benjamini	FDR
UP_KEYWORDS	SH3 domain	3	1.03448	0.777767	SH3RF1, ARHGEF37, DLG3	272	215	20581	1.0558	1	0.98778	100
INTERPRO	IPR001452:Src homology-3 domain	3	1.03448	0.798624	SH3RF1, ARHGEF37, DLG3	253	218	18559	1.00948	1	0.999996	100
SMART	SM00326:SH3	3	1.03448	0.83864	SH3RF1, ARHGEF37, DLG3	159	206	10057	0.921139	1	0.999931	100
Annotation Cluster 40	Enrichment Score: 0.05132317280949534
Category	Term	Count	%	PValue	Genes	List Total	Pop Hits	Pop Total	Fold Enrichment	Bonferroni	Benjamini	FDR
GOTERM_MF_DIRECT	GO:0016874~ligase activity	4	1.37931	0.726056	RNF125, RNF43, SH3RF1, ACSL1	235	270	16881	1.06421	1	0.999954	100
UP_KEYWORDS	Ligase	4	1.37931	0.838232	RNF125, RNF43, SH3RF1, ACSL1	272	347	20581	0.872224	1	0.993119	100
SMART	SM00184:RING	3	1.03448	0.900108	RNF125, RNF43, SH3RF1	159	244	10057	0.777683	1	0.999987	100
INTERPRO	IPR001841:Zinc finger, RING-type	3	1.03448	0.912054	RNF125, RNF43, SH3RF1	253	295	18559	0.74599	1	1	100
INTERPRO	IPR013083:Zinc finger, RING/FYVE/PHD-type	3	1.03448	0.986014	RNF125, RNF43, SH3RF1	253	453	18559	0.4858	1	1	100
UP_KEYWORDS	Ubl conjugation pathway	3	1.03448	0.998915	RNF125, RNF43, SH3RF1	272	680	20581	0.333818	1	1	100

## Sheet: Up regulated gene cluster
Annotation Cluster 1	Enrichment Score: 3.4906380079918304
Category	Term	Count	%	PValue	Genes	List Total	Pop Hits	Pop Total	Fold Enrichment	Bonferroni	Benjamini	FDR
UP_KEYWORDS	Glycoprotein	53	37.3239	1.83493e-06	PXDN, PZP, TSPAN3, SUSD2, MMP28, EDIL3, OLFML1, CTGF, PAPPA, SEMA3C, COL11A1, MATN2, PLXNB1, CRYAB, PRG4, MDGA1, ESR1, KRT13, COL25A1, ACKR3, MAN1A1, ADRB2, TPPP, ADAMTS1, KIAA1217, COL1A1, TM4SF1, CD101, SPINK13, ADGRD1, LUM, COL3A1, DCN, ITM2C, SORCS2, IGSF10, DAGLA, COL17A1, CRB1, FAT4, IL2RG, SUCNR1, FLRT3, UPK3B, ABCB1, RGS17, MSLNL, COL5A2, SEMA6D, CD59, SCARA3, IGFBP3, CDH11	129	4551	20581	1.858	0.00037609	0.00037609	0.00230916
UP_KEYWORDS	Secreted	29	20.4225	2.35625e-05	PXDN, SPINK13, PZP, LUM, EDN1, COL3A1, DCN, MMP28, EDIL3, IGSF10, OLFML1, COL17A1, CRB1, PAPPA, CTGF, HTRA1, SEMA3C, COL11A1, MATN2, FLRT3, PLXNB1, PRG4, COL5A2, CD59, ADAMTS1, IGFL2, COL1A1, IGFBP3, AGR2	129	1965	20581	2.35457	0.00481873	0.00160883	0.0296485
UP_KEYWORDS	Disulfide bond	39	27.4648	0.000176865	CD101, PXDN, SPINK13, PZP, LUM, SUSD2, EDN1, COL3A1, DCN, MMP28, EDIL3, ITM2C, OLFML1, IGSF10, COL17A1, CRB1, CTGF, PAPPA, FAT4, SEMA3C, SUCNR1, IL2RG, COL11A1, FLRT3, MATN2, ALPK2, PLXNB1, PRG4, MDGA1, ACKR3, MAN1A1, COL5A2, ADRB2, SEMA6D, CD59, ADAMTS1, COL1A1, AGR2, IGFBP3	129	3434	20581	1.81193	0.035611	0.0060252	0.22235
UP_SEQ_FEATURE	signal peptide	39	27.4648	0.000208609	CD101, PXDN, SPINK13, PZP, ADGRD1, LUM, SUSD2, EDN1, COL3A1, DCN, MMP28, EDIL3, SORCS2, OLFML1, IGSF10, CRB1, CTGF, PAPPA, HTRA1, FAT4, SEMA3C, IL2RG, COL11A1, FLRT3, MATN2, PLXNB1, PRG4, MDGA1, UPK3B, MSLNL, COL5A2, SEMA6D, CD59, ADAMTS1, IGFL2, COL1A1, AGR2, IGFBP3, CDH11	130	3346	20063	1.79883	0.128637	0.0271636	0.311663
UP_SEQ_FEATURE	glycosylation site:N-linked (GlcNAc...)	44	30.9859	0.000823608	CD101, SPINK13, PXDN, PZP, ADGRD1, TSPAN3, SUSD2, DCN, MMP28, ITM2C, SORCS2, OLFML1, IGSF10, COL17A1, DAGLA, CRB1, CTGF, PAPPA, FAT4, SEMA3C, SUCNR1, IL2RG, COL11A1, FLRT3, MATN2, PLXNB1, PRG4, MDGA1, ACKR3, UPK3B, ABCB1, MAN1A1, MSLNL, COL5A2, ADRB2, SEMA6D, CD59, RYR3, ADAMTS1, COL1A1, SCARA3, TM4SF1, IGFBP3, CDH11	130	4234	20063	1.60382	0.419465	0.0586335	1.22521
UP_KEYWORDS	Signal	41	28.8732	0.00204782	CD101, SPINK13, PXDN, PZP, ADGRD1, TSPAN3, LUM, SUSD2, EDN1, COL3A1, DCN, MMP28, EDIL3, SORCS2, OLFML1, IGSF10, CRB1, CTGF, PAPPA, HTRA1, FAT4, SEMA3C, IL2RG, COL11A1, FLRT3, MATN2, PLXNB1, PRG4, MDGA1, UPK3B, MSLNL, COL5A2, PDE2A, SEMA6D, CD59, ADAMTS1, IGFL2, COL1A1, AGR2, IGFBP3, CDH11	129	4160	20581	1.57242	0.343107	0.0411527	2.54676
UP_SEQ_FEATURE	disulfide bond	31	21.831	0.00541333	CD101, PXDN, SPINK13, LUM, COL3A1, EDN1, SUSD2, DCN, MMP28, EDIL3, IGSF10, OLFML1, CRB1, PAPPA, CTGF, FAT4, SEMA3C, SUCNR1, IL2RG, MATN2, PRG4, ALPK2, MDGA1, ACKR3, MAN1A1, ADRB2, SEMA6D, CD59, ADAMTS1, COL1A1, IGFBP3	130	2917	20063	1.64013	0.972194	0.258101	7.8003
GOTERM_CC_DIRECT	GO:0005576~extracellular region	20	14.0845	0.00815833	PZP, PRG4, PLXNB1, LUM, COL3A1, EDN1, COL25A1, DCN, COL5A2, IGSF10, OLFML1, COL17A1, CRB1, CTGF, PAPPA, HTRA1, IGFL2, COL1A1, IGFBP3, COL11A1	120	1610	18224	1.88654	0.783868	0.263888	9.65594
Annotation Cluster 2	Enrichment Score: 3.1833257193559525
Category	Term	Count	%	PValue	Genes	List Total	Pop Hits	Pop Total	Fold Enrichment	Bonferroni	Benjamini	FDR
UP_SEQ_FEATURE	domain:VWFC	5	3.52113	4.65466e-06	PXDN, CTGF, COL3A1, COL1A1, COL5A2	130	18	20063	42.8697	0.00306737	0.00306737	0.00696399
UP_KEYWORDS	Extracellular matrix	11	7.74648	4.99539e-06	PXDN, COL17A1, CTGF, LUM, COL3A1, ADAMTS1, COL1A1, DCN, MMP28, COL11A1, COL5A2	129	258	20581	6.80221	0.00102353	0.000511897	0.00628633
UP_SEQ_FEATURE	propeptide:C-terminal propeptide	4	2.8169	1.42043e-05	COL3A1, COL1A1, COL11A1, COL5A2	130	8	20063	77.1654	0.00933112	0.00467649	0.0212501
INTERPRO	IPR008160:Collagen triple helix repeat	7	4.92958	1.58471e-05	COL17A1, COL3A1, COL25A1, COL1A1, SCARA3, COL11A1, COL5A2	122	82	18559	12.9861	0.00496366	0.00496366	0.0213216
UP_KEYWORDS	Hydroxylation	7	4.92958	2.84348e-05	COL17A1, ADRB2, COL3A1, COL25A1, COL1A1, COL11A1, COL5A2	129	95	20581	11.7558	0.00581226	0.00145624	0.0357783
GOTERM_CC_DIRECT	GO:0005581~collagen trimer	7	4.92958	3.08157e-05	COL17A1, COL3A1, COL25A1, COL1A1, SCARA3, COL11A1, COL5A2	120	92	18224	11.5551	0.00574606	0.00574606	0.0381922
UP_KEYWORDS	Collagen	7	4.92958	3.39196e-05	COL17A1, COL3A1, COL25A1, COL1A1, SCARA3, COL11A1, COL5A2	129	98	20581	11.3959	0.00692951	0.00138976	0.0426782
UP_SEQ_FEATURE	domain:Fibrillar collagen NC1	4	2.8169	4.12643e-05	COL3A1, COL1A1, COL11A1, COL5A2	130	11	20063	56.1203	0.0268675	0.00903725	0.0617211
INTERPRO	IPR000885:Fibrillar collagen, C-terminal	4	2.8169	4.29349e-05	COL3A1, COL1A1, COL11A1, COL5A2	122	11	18559	55.3174	0.0133914	0.00671825	0.0577574
GOTERM_MF_DIRECT	GO:0005201~extracellular matrix structural constituent	6	4.22535	7.50818e-05	PXDN, LUM, COL3A1, COL1A1, COL11A1, COL5A2	111	67	16881	13.6192	0.0177852	0.0177852	0.0968044
SMART	SM00038:COLFI	4	2.8169	0.00010154	COL3A1, COL1A1, COL11A1, COL5A2	89	11	10057	41.0909	0.00970093	0.00970093	0.111779
GOTERM_BP_DIRECT	GO:0030199~collagen fibril organization	5	3.52113	0.000133343	LUM, COL3A1, COL1A1, COL11A1, COL5A2	114	39	16792	18.8844	0.1164	0.1164	0.208468
INTERPRO	IPR001007:von Willebrand factor, type C	5	3.52113	0.000144472	PXDN, CTGF, COL3A1, COL1A1, COL5A2	122	41	18559	18.5516	0.0443537	0.0150087	0.194226
UP_SEQ_FEATURE	region of interest:Nonhelical region (C-terminal)	3	2.11268	0.000244066	COL3A1, COL1A1, COL11A1	130	4	20063	115.748	0.148796	0.0264933	0.364546
GOTERM_BP_DIRECT	GO:0071230~cellular response to amino acid stimulus	5	3.52113	0.000277439	CPEB4, COL3A1, COL1A1, COL5A2, SESN3	114	47	16792	15.67	0.227017	0.0822525	0.433288
SMART	SM00214:VWC	5	3.52113	0.000289958	PXDN, CTGF, COL3A1, COL1A1, COL5A2	89	37	10057	15.2703	0.027456	0.0138236	0.318895
UP_SEQ_FEATURE	region of interest:Triple-helical region	4	2.8169	0.000418594	COL17A1, COL3A1, COL1A1, COL11A1	130	23	20063	26.8401	0.241437	0.0387067	0.624466
UP_SEQ_FEATURE	propeptide:N-terminal propeptide	3	2.11268	0.000605033	COL3A1, COL1A1, COL11A1	130	6	20063	77.1654	0.329306	0.0487043	0.901425
GOTERM_CC_DIRECT	GO:0031012~extracellular matrix	9	6.33803	0.000727977	MATN2, PXDN, HTRA1, LUM, COL3A1, EDIL3, COL1A1, DCN, COL5A2	120	296	18224	4.61757	0.127316	0.0443789	0.898662
GOTERM_BP_DIRECT	GO:0030574~collagen catabolic process	5	3.52113	0.000905283	COL3A1, COL25A1, COL1A1, COL11A1, COL5A2	114	64	16792	11.5077	0.568498	0.154728	1.40734
GOTERM_BP_DIRECT	GO:0030198~extracellular matrix organization	7	4.92958	0.00210516	PXDN, LUM, COL3A1, COL1A1, DCN, COL11A1, COL5A2	114	196	16792	5.26065	0.858527	0.216869	3.24409
GOTERM_BP_DIRECT	GO:0001501~skeletal system development	6	4.22535	0.00233157	COL3A1, COL1A1, GLI2, GJA5, COL5A2, CDH11	114	137	16792	6.45102	0.885391	0.213916	3.58707
UP_KEYWORDS	Ehlers-Danlos syndrome	3	2.11268	0.0033257	COL3A1, COL1A1, COL5A2	129	14	20581	34.1877	0.494853	0.0601944	4.10559
KEGG_PATHWAY	hsa04974:Protein digestion and absorption	5	3.52113	0.00361976	COL17A1, COL3A1, COL1A1, COL11A1, COL5A2	51	88	6910	7.69831	0.311687	0.311687	3.96657
GOTERM_CC_DIRECT	GO:0005788~endoplasmic reticulum lumen	6	4.22535	0.00855641	COL17A1, COL3A1, COL25A1, COL1A1, COL11A1, COL5A2	120	192	18224	4.74583	0.799498	0.234956	10.1044
KEGG_PATHWAY	hsa04512:ECM-receptor interaction	4	2.8169	0.0246984	COL3A1, COL1A1, COL11A1, COL5A2	51	87	6910	6.22943	0.923913	0.724161	24.3553
KEGG_PATHWAY	hsa04151:PI3K-Akt signaling pathway	7	4.92958	0.0369759	CCND3, COL3A1, IL2RG, JAK2, COL1A1, COL11A1, COL5A2	51	345	6910	2.74908	0.979364	0.72571	34.3291
KEGG_PATHWAY	hsa05146:Amoebiasis	4	2.8169	0.0408823	COL3A1, COL1A1, COL11A1, COL5A2	51	106	6910	5.11284	0.986423	0.658649	37.2418
KEGG_PATHWAY	hsa04510:Focal adhesion	5	3.52113	0.0609344	CCND3, COL3A1, COL1A1, COL11A1, COL5A2	51	206	6910	3.2886	0.998459	0.726135	50.4257
KEGG_PATHWAY	hsa04611:Platelet activation	4	2.8169	0.0672986	COL3A1, COL1A1, COL11A1, COL5A2	51	130	6910	4.16893	0.999235	0.6976	54.0491
GOTERM_BP_DIRECT	GO:0050776~regulation of immune response	3	2.11268	0.337197	COL17A1, COL3A1, COL1A1	114	178	16792	2.48255	1	0.997879	99.8397
GOTERM_BP_DIRECT	GO:0007601~visual perception	3	2.11268	0.392844	LUM, COL1A1, COL11A1	114	201	16792	2.19848	1	0.99866	99.9594
Annotation Cluster 3	Enrichment Score: 2.302121287300165
Category	Term	Count	%	PValue	Genes	List Total	Pop Hits	Pop Total	Fold Enrichment	Bonferroni	Benjamini	FDR
GOTERM_BP_DIRECT	GO:0001558~regulation of cell growth	5	3.52113	0.00207536	EPB41L3, EPB41L1, HTRA1, CTGF, IGFBP3	114	80	16792	9.20614	0.854552	0.240747	3.19887
INTERPRO	IPR009030:Insulin-like growth factor binding protein, N-terminal	6	4.22535	0.00217585	MATN2, CRB1, FAT4, HTRA1, CTGF, IGFBP3	122	139	18559	6.56646	0.495385	0.107736	2.88846
GOTERM_MF_DIRECT	GO:0005520~insulin-like growth factor binding	3	2.11268	0.00601376	HTRA1, CTGF, IGFBP3	111	18	16881	25.3468	0.763458	0.381552	7.48556
UP_SEQ_FEATURE	domain:IGFBP N-terminal	3	2.11268	0.00722537	HTRA1, CTGF, IGFBP3	130	20	20063	23.1496	0.991655	0.273176	10.2818
INTERPRO	IPR000867:Insulin-like growth factor-binding protein, IGFBP	3	2.11268	0.00741798	HTRA1, CTGF, IGFBP3	122	20	18559	22.8184	0.903472	0.228771	9.53325
SMART	SM00121:IB	3	2.11268	0.0105745	HTRA1, CTGF, IGFBP3	89	18	10057	18.8333	0.639605	0.225191	11.0492
Annotation Cluster 4	Enrichment Score: 1.8673065056803013
Category	Term	Count	%	PValue	Genes	List Total	Pop Hits	Pop Total	Fold Enrichment	Bonferroni	Benjamini	FDR
INTERPRO	IPR013320:Concanavalin A-like lectin/glucanase, subgroup	8	5.6338	0.000823254	CRB1, FAT4, ADGRD1, PAPPA, MDGA1, RYR3, LGALS8, COL11A1	122	232	18559	5.24562	0.227874	0.0626064	1.1021
SMART	SM00282:LamG	3	2.11268	0.0520054	CRB1, FAT4, COL11A1	89	42	10057	8.07143	0.994066	0.519261	44.4683
INTERPRO	IPR001791:Laminin G domain	3	2.11268	0.0584115	CRB1, FAT4, COL11A1	122	60	18559	7.60615	1	0.593405	55.5085
Annotation Cluster 5	Enrichment Score: 1.8494178486180524
Category	Term	Count	%	PValue	Genes	List Total	Pop Hits	Pop Total	Fold Enrichment	Bonferroni	Benjamini	FDR
INTERPRO	IPR011993:Pleckstrin homology-like domain	10	7.04225	0.00193967	EPB41L3, TNS2, DAB2, EPB41L1, GAB2, PTK2B, JAK2, PLEKHS1, ARHGAP23, RANBP3L	122	427	18559	3.5626	0.456458	0.114789	2.57871
UP_SEQ_FEATURE	domain:FERM	4	2.8169	0.00385593	EPB41L3, EPB41L1, PTK2B, JAK2	130	49	20063	12.5984	0.921905	0.206898	5.61644
INTERPRO	IPR000299:FERM domain	4	2.8169	0.00448238	EPB41L3, EPB41L1, PTK2B, JAK2	122	51	18559	11.9312	0.756011	0.182512	5.86593
INTERPRO	IPR019748:FERM central domain	4	2.8169	0.00448238	EPB41L3, EPB41L1, PTK2B, JAK2	122	51	18559	11.9312	0.756011	0.182512	5.86593
INTERPRO	IPR019749:Band 4.1 domain	4	2.8169	0.00448238	EPB41L3, EPB41L1, PTK2B, JAK2	122	51	18559	11.9312	0.756011	0.182512	5.86593
SMART	SM00295:B41	4	2.8169	0.00996154	EPB41L3, EPB41L1, PTK2B, JAK2	89	51	10057	8.86275	0.617529	0.274118	10.4404
INTERPRO	IPR014352:FERM/acyl-CoA-binding protein, 3-helical bundle	3	2.11268	0.0421471	EPB41L3, EPB41L1, PTK2B	122	50	18559	9.12738	0.999999	0.509162	43.9781
GOTERM_BP_DIRECT	GO:0006915~apoptotic process	7	4.92958	0.183076	EPB41L3, SH3RF1, DAB2, PTK2B, JAK2, IGFBP3, TP53INP1	114	567	16792	1.8185	1	0.974762	95.7761
GOTERM_CC_DIRECT	GO:0005856~cytoskeleton	4	2.8169	0.437653	EPB41L3, EPB41L1, PTK2B, JAK2	120	371	18224	1.63738	1	0.986509	99.9204
Annotation Cluster 6	Enrichment Score: 1.8371749334510858
Category	Term	Count	%	PValue	Genes	List Total	Pop Hits	Pop Total	Fold Enrichment	Bonferroni	Benjamini	FDR
GOTERM_BP_DIRECT	GO:0030335~positive regulation of cell migration	7	4.92958	0.00152966	DAB2, SEMA6D, PTK2B, EDN1, SEMA3C, JAK2, COL1A1	114	184	16792	5.60374	0.758434	0.210826	2.36716
GOTERM_BP_DIRECT	GO:0045429~positive regulation of nitric oxide biosynthetic process	4	2.8169	0.00301055	PTK2B, EDN1, ESR1, JAK2	114	43	16792	13.7022	0.939069	0.244066	4.6088
GOTERM_BP_DIRECT	GO:0007204~positive regulation of cytosolic calcium ion concentration	4	2.8169	0.0618018	PTK2B, EDN1, ESR1, JAK2	114	134	16792	4.39696	1	0.833701	63.1504
GOTERM_BP_DIRECT	GO:0051091~positive regulation of sequence-specific DNA binding transcription factor activity	3	2.11268	0.157419	EDN1, ESR1, JAK2	114	105	16792	4.20852	1	0.958375	93.147
Annotation Cluster 7	Enrichment Score: 1.5257950974305934
Category	Term	Count	%	PValue	Genes	List Total	Pop Hits	Pop Total	Fold Enrichment	Bonferroni	Benjamini	FDR
INTERPRO	IPR000372:Leucine-rich repeat-containing N-terminal	4	2.8169	0.00526385	IGSF10, FLRT3, LUM, DCN	122	54	18559	11.2684	0.809331	0.187104	6.85541
UP_SEQ_FEATURE	repeat:LRR 10	5	3.52113	0.00671041	IGSF10, FLRT3, LUM, DNAH1, DCN	130	116	20063	6.65219	0.988249	0.271971	9.58303
UP_SEQ_FEATURE	repeat:LRR 9	5	3.52113	0.0110188	IGSF10, FLRT3, LUM, DNAH1, DCN	130	134	20063	5.75861	0.999333	0.31947	15.2765
UP_SEQ_FEATURE	repeat:LRR 6	6	4.22535	0.011367	IGSF10, FLRT3, PXDN, LUM, DNAH1, DCN	130	209	20063	4.43055	0.999471	0.314261	15.7216
SMART	SM00013:LRRNT	4	2.8169	0.0116446	IGSF10, FLRT3, LUM, DCN	89	54	10057	8.37037	0.675166	0.201394	12.1031
UP_SEQ_FEATURE	repeat:LRR 8	5	3.52113	0.0153849	IGSF10, FLRT3, LUM, DNAH1, DCN	130	148	20063	5.21388	0.999964	0.359118	20.7034
UP_SEQ_FEATURE	repeat:LRR 5	6	4.22535	0.0168644	IGSF10, FLRT3, PXDN, LUM, DNAH1, DCN	130	231	20063	4.00859	0.999987	0.373574	22.4675
UP_SEQ_FEATURE	repeat:LRR 12	4	2.8169	0.0203346	IGSF10, LUM, DNAH1, DCN	130	90	20063	6.85915	0.999999	0.394798	26.4628
UP_SEQ_FEATURE	repeat:LRR 4	6	4.22535	0.024616	IGSF10, FLRT3, PXDN, LUM, DNAH1, DCN	130	255	20063	3.63131	1	0.411772	31.1272
UP_SEQ_FEATURE	repeat:LRR 7	5	3.52113	0.0270383	IGSF10, FLRT3, LUM, DNAH1, DCN	130	176	20063	4.3844	1	0.422017	33.6423
UP_SEQ_FEATURE	repeat:LRR 11	4	2.8169	0.027424	IGSF10, LUM, DNAH1, DCN	130	101	20063	6.11211	1	0.417126	34.0349
INTERPRO	IPR003591:Leucine-rich repeat, typical subtype	5	3.52113	0.0292377	IGSF10, FLRT3, PXDN, LUM, DCN	122	178	18559	4.27312	0.99991	0.462684	32.9202
UP_SEQ_FEATURE	repeat:LRR 3	6	4.22535	0.0456698	IGSF10, FLRT3, PXDN, LUM, DNAH1, DCN	130	302	20063	3.06617	1	0.555984	50.3115
UP_SEQ_FEATURE	repeat:LRR 1	6	4.22535	0.0565118	IGSF10, FLRT3, PXDN, LUM, DNAH1, DCN	130	321	20063	2.88469	1	0.617041	58.1195
UP_SEQ_FEATURE	repeat:LRR 2	6	4.22535	0.0571202	IGSF10, FLRT3, PXDN, LUM, DNAH1, DCN	130	322	20063	2.87573	1	0.61202	58.5218
SMART	SM00369:LRR_TYP	5	3.52113	0.0705106	IGSF10, FLRT3, PXDN, LUM, DCN	89	178	10057	3.17416	0.999106	0.541569	55.3064
INTERPRO	IPR001611:Leucine-rich repeat	5	3.52113	0.0933658	IGSF10, FLRT3, PXDN, LUM, DCN	122	263	18559	2.89207	1	0.753146	73.2571
INTERPRO	IPR000483:Cysteine-rich flanking region, C-terminal	3	2.11268	0.102121	IGSF10, FLRT3, PXDN	122	83	18559	5.49842	1	0.755696	76.5307
UP_KEYWORDS	Leucine-rich repeat	5	3.52113	0.129193	IGSF10, FLRT3, PXDN, LUM, DCN	129	311	20581	2.56499	1	0.70858	82.4637
SMART	SM00082:LRRCT	3	2.11268	0.16414	IGSF10, FLRT3, PXDN	89	83	10057	4.08434	1	0.761731	86.1203
Annotation Cluster 8	Enrichment Score: 1.493689136651063
Category	Term	Count	%	PValue	Genes	List Total	Pop Hits	Pop Total	Fold Enrichment	Bonferroni	Benjamini	FDR
GOTERM_CC_DIRECT	GO:0005886~plasma membrane	39	27.4648	0.0120273	CD101, LIMS2, ADGRD1, SUSD2, ITM2C, GLDC, COL17A1, DAGLA, CDC42EP2, DAB2, GAB2, CTGF, HTRA1, FAT4, SUCNR1, IL2RG, CDC42EP3, FLRT3, PLXNB1, MDGA1, MAP1B, ESR1, COL25A1, ACKR3, UPK3B, ABCB1, EPB41L3, ADRB2, TNS2, EPB41L1, CCND3, PDE2A, SEMA6D, PLSCR4, CD59, SYT15, ATP6V0A4, CLTCL1, CDH11	120	4121	18224	1.43722	0.895935	0.276206	13.9286
UP_KEYWORDS	Membrane	57	40.1408	0.0518804	ZDHHC11B, TSPAN3, CPEB4, SUSD2, GJA5, DAB2, GAB2, PAPPA, HTRA1, PLXNB1, MDGA1, ESR1, COL25A1, ACKR3, MAN1A1, EPB41L3, ADRB2, TNS2, CCND3, RYR3, ADAMTS1, COL1A1, TM4SF1, CLIP4, CD101, LIMS2, ADGRD1, LINC00052, ITM2C, SORCS2, CDC42EP2, DAGLA, COL17A1, CRB1, PTK2B, FAT4, ZNF708, SDR16C5, IL2RG, SUCNR1, CDC42EP3, FLRT3, BRCA2, UPK3B, ABCB1, RGS17, MSLNL, PDE2A, SEMA6D, PLSCR4, CD59, JAK2, SCARA3, SYT…	129	7494	20581	1.21349	0.999982	0.494689	48.8517
UP_KEYWORDS	Cell membrane	28	19.7183	0.0529372	LIMS2, ADGRD1, CPEB4, SUSD2, ITM2C, GJA5, DAGLA, CRB1, GAB2, HTRA1, PTK2B, SUCNR1, FLRT3, PLXNB1, MDGA1, ESR1, ABCB1, UPK3B, ACKR3, EPB41L3, ADRB2, TNS2, SEMA6D, PDE2A, CD59, SYT15, ATP6V0A4, CDH11	129	3175	20581	1.40699	0.999986	0.481014	49.5646
Annotation Cluster 9	Enrichment Score: 1.3979420480426428
Category	Term	Count	%	PValue	Genes	List Total	Pop Hits	Pop Total	Fold Enrichment	Bonferroni	Benjamini	FDR
GOTERM_MF_DIRECT	GO:0030215~semaphorin receptor binding	3	2.11268	0.00973589	SEMA6D, PLXNB1, SEMA3C	111	23	16881	19.8367	0.903506	0.442654	11.856
UP_SEQ_FEATURE	domain:Sema	3	2.11268	0.0168883	SEMA6D, PLXNB1, SEMA3C	130	31	20063	14.9352	0.999987	0.362155	22.4958
INTERPRO	IPR001627:Semaphorin/CD100 antigen	3	2.11268	0.0173283	SEMA6D, PLXNB1, SEMA3C	122	31	18559	14.7216	0.995867	0.367071	20.9596
GOTERM_BP_DIRECT	GO:0071526~semaphorin-plexin signaling pathway	3	2.11268	0.0206892	SEMA6D, PLXNB1, SEMA3C	114	33	16792	13.3907	1	0.620935	27.9035
SMART	SM00630:Sema	3	2.11268	0.0298677	SEMA6D, PLXNB1, SEMA3C	89	31	10057	10.9355	0.945578	0.384404	28.3928
INTERPRO	IPR016201:Plexin-like fold	3	2.11268	0.033376	SEMA6D, PLXNB1, SEMA3C	122	44	18559	10.372	0.999977	0.465806	36.6674
SMART	SM00423:PSI	3	2.11268	0.0520054	SEMA6D, PLXNB1, SEMA3C	89	42	10057	8.07143	0.994066	0.519261	44.4683
KEGG_PATHWAY	hsa04360:Axon guidance	3	2.11268	0.234038	SEMA6D, PLXNB1, SEMA3C	51	127	6910	3.20056	1	0.952705	94.8993
INTERPRO	IPR015943:WD40/YVTN repeat-like-containing domain	4	2.8169	0.366515	SEMA6D, PLXNB1, MAPK8IP3, SEMA3C	122	331	18559	1.83834	1	0.988662	99.7851
Annotation Cluster 10	Enrichment Score: 1.3040794830590698
Category	Term	Count	%	PValue	Genes	List Total	Pop Hits	Pop Total	Fold Enrichment	Bonferroni	Benjamini	FDR
GOTERM_BP_DIRECT	GO:0071560~cellular response to transforming growth factor beta stimulus	4	2.8169	0.00436519	PDE2A, EDN1, COL1A1, ANKRD1	114	49	16792	12.0243	0.982747	0.308622	6.61703
GOTERM_BP_DIRECT	GO:0035690~cellular response to drug	3	2.11268	0.0787289	PDE2A, EDN1, ANKRD1	114	69	16792	6.40427	1	0.872121	72.2865
GOTERM_BP_DIRECT	GO:0000122~negative regulation of transcription from RNA polymerase II promoter	7	4.92958	0.356143	PDE2A, HIST1H1C, EDN1, ESR1, ANKRD1, DMAP1, GLI2	114	720	16792	1.43207	1	0.998137	99.8982
Annotation Cluster 11	Enrichment Score: 1.153531977253754
Category	Term	Count	%	PValue	Genes	List Total	Pop Hits	Pop Total	Fold Enrichment	Bonferroni	Benjamini	FDR
INTERPRO	IPR009030:Insulin-like growth factor binding protein, N-terminal	6	4.22535	0.00217585	MATN2, CRB1, FAT4, HTRA1, CTGF, IGFBP3	122	139	18559	6.56646	0.495385	0.107736	2.88846
INTERPRO	IPR000152:EGF-type aspartate/asparagine hydroxylation site	4	2.8169	0.0313444	MATN2, CRB1, FAT4, EDIL3	122	105	18559	5.79516	0.999955	0.464728	34.8527
UP_SEQ_FEATURE	domain:EGF-like 1	4	2.8169	0.0423702	MATN2, CRB1, FAT4, EDIL3	130	120	20063	5.14436	1	0.547842	47.6781
GOTERM_MF_DIRECT	GO:0005509~calcium ion binding	10	7.04225	0.0444516	MATN2, CRB1, PLSCR4, FAT4, RYR3, EDIL3, SYT15, MAN1A1, MMP28, CDH11	111	717	16881	2.12108	0.999981	0.70105	44.3737
INTERPRO	IPR001881:EGF-like calcium-binding	4	2.8169	0.0503556	MATN2, CRB1, FAT4, EDIL3	122	127	18559	4.79127	1	0.555668	50.1044
UP_SEQ_FEATURE	domain:EGF-like 3	3	2.11268	0.0859929	MATN2, CRB1, EDIL3	130	76	20063	6.092	1	0.740436	73.9543
SMART	SM00179:EGF_CA	4	2.8169	0.0999028	MATN2, CRB1, FAT4, EDIL3	89	127	10057	3.55906	0.999959	0.635936	68.6278
UP_SEQ_FEATURE	domain:EGF-like 2	3	2.11268	0.112089	MATN2, CRB1, EDIL3	130	89	20063	5.20216	1	0.80498	83.1146
INTERPRO	IPR013032:EGF-like, conserved site	4	2.8169	0.140881	MATN2, CRB1, FAT4, EDIL3	122	199	18559	3.05775	1	0.851506	87.0394
INTERPRO	IPR018097:EGF-like calcium-binding, conserved site	3	2.11268	0.143038	CRB1, FAT4, EDIL3	122	102	18559	4.4742	1	0.844983	87.4705
UP_KEYWORDS	EGF-like domain	4	2.8169	0.185024	MATN2, CRB1, FAT4, EDIL3	129	238	20581	2.68139	1	0.764557	92.3829
INTERPRO	IPR000742:Epidermal growth factor-like domain	4	2.8169	0.191472	MATN2, CRB1, FAT4, EDIL3	122	231	18559	2.63416	1	0.915564	94.2727
SMART	SM00181:EGF	4	2.8169	0.227017	MATN2, CRB1, FAT4, EDIL3	89	188	10057	2.40426	1	0.850659	94.1344
Annotation Cluster 12	Enrichment Score: 1.1173397039755508
Category	Term	Count	%	PValue	Genes	List Total	Pop Hits	Pop Total	Fold Enrichment	Bonferroni	Benjamini	FDR
UP_SEQ_FEATURE	zinc finger region:C2H2-type 13	7	4.92958	0.00207329	ZFP82, ZNF441, ZNF708, ZNF92, RBAK, ZNF107, ZNF221	130	204	20063	5.29566	0.745841	0.128012	3.05752
UP_SEQ_FEATURE	zinc finger region:C2H2-type 5	10	7.04225	0.00920161	ZNF641, ZNF292, ZNF441, ZNF506, ZNF708, ZNF92, RBAK, ZNF107, ZNF221, GLI2	130	550	20063	2.80601	0.99776	0.317043	12.9171
UP_SEQ_FEATURE	zinc finger region:C2H2-type 7	9	6.33803	0.0101982	ZFP82, ZNF292, ZNF441, ZNF506, ZNF708, ZNF92, RBAK, ZNF107, ZNF221	130	463	20063	2.99995	0.998847	0.328314	14.2186
UP_SEQ_FEATURE	zinc finger region:C2H2-type 15	5	3.52113	0.0107439	ZNF441, ZNF708, RBAK, ZNF107, ZNF221	130	133	20063	5.80191	0.999199	0.327045	14.9234
UP_SEQ_FEATURE	zinc finger region:C2H2-type 11	7	4.92958	0.0132837	ZFP82, ZNF441, ZNF708, ZNF92, RBAK, ZNF107, ZNF221	130	301	20063	3.58909	0.999853	0.330471	18.1334
INTERPRO	IPR001909:Krueppel-associated box	8	5.6338	0.0163075	ZNF641, ZFP82, ZNF441, ZNF506, ZNF92, RBAK, ZNF107, ZNF221	122	402	18559	3.02732	0.994274	0.374586	19.8477
INTERPRO	IPR013087:Zinc finger C2H2-type/integrase DNA-binding domain	11	7.74648	0.0180628	ZNF641, ZFP82, ZNF292, ZNF441, ZNF506, ZNF708, ZNF92, RBAK, ZNF107, ZNF221, GLI2	122	712	18559	2.35021	0.996732	0.35614	21.751
UP_SEQ_FEATURE	zinc finger region:C2H2-type 14	5	3.52113	0.0183054	ZNF441, ZNF708, RBAK, ZNF107, ZNF221	130	156	20063	4.9465	0.999995	0.374361	24.1506
UP_SEQ_FEATURE	zinc finger region:C2H2-type 8	8	5.6338	0.020554	ZFP82, ZNF292, ZNF441, ZNF506, ZNF708, ZNF92, RBAK, ZNF221	130	427	20063	2.89144	0.999999	0.387089	26.7088
UP_SEQ_FEATURE	zinc finger region:C2H2-type 3	10	7.04225	0.0217447	ZNF641, ZFP82, ZNF292, ZNF506, ZNF708, ZNF92, RBAK, ZNF107, ZNF221, GLI2	130	636	20063	2.42658	1	0.393676	28.0307
UP_SEQ_FEATURE	domain:KRAB	7	4.92958	0.0236023	ZNF641, ZFP82, ZNF506, ZNF708, ZNF92, RBAK, ZNF221	130	343	20063	3.14961	1	0.408726	30.0484
UP_SEQ_FEATURE	zinc finger region:C2H2-type 12	6	4.22535	0.0249812	ZFP82, ZNF441, ZNF708, ZNF92, RBAK, ZNF221	130	256	20063	3.61713	1	0.406538	31.512
GOTERM_MF_DIRECT	GO:0046872~metal ion binding	22	15.493	0.0252668	ZNF641, ZNF292, PXDN, ZNF441, ZNF506, CRYAB, ZNF92, COL3A1, PDE10A, ZNF221, GLI2, COL5A2, ZFP82, DAGLA, TNS2, PDE2A, ZNF708, ZNF107, JAK2, COL1A1, IGFBP3, COL11A1	111	2069	16881	1.6171	0.997794	0.582624	28.1151
INTERPRO	IPR015880:Zinc finger, C2H2-like	11	7.74648	0.0273129	ZNF641, ZFP82, ZNF292, ZNF441, ZNF506, ZNF708, ZNF92, RBAK, ZNF107, ZNF221, GLI2	122	762	18559	2.196	0.999833	0.462653	31.1082
INTERPRO	IPR007087:Zinc finger, C2H2	11	7.74648	0.0360657	ZNF641, ZFP82, ZNF292, ZNF441, ZNF506, ZNF708, ZNF92, RBAK, ZNF107, ZNF221, GLI2	122	799	18559	2.09431	0.99999	0.473115	38.9981
UP_SEQ_FEATURE	zinc finger region:C2H2-type 4	9	6.33803	0.0362603	ZNF641, ZFP82, ZNF292, ZNF506, ZNF708, ZNF92, RBAK, ZNF107, GLI2	130	588	20063	2.36221	1	0.501659	42.4548
UP_SEQ_FEATURE	zinc finger region:C2H2-type 6	8	5.6338	0.043217	ZFP82, ZNF292, ZNF441, ZNF506, ZNF708, ZNF92, RBAK, ZNF221	130	501	20063	2.46436	1	0.54527	48.3662
SMART	SM00349:KRAB	8	5.6338	0.0554868	ZNF641, ZFP82, ZNF441, ZNF506, ZNF92, RBAK, ZNF107, ZNF221	89	392	10057	2.30612	0.995832	0.495924	46.6737
GOTERM_MF_DIRECT	GO:0003676~nucleic acid binding	12	8.4507	0.0560944	ZNF641, ZFP82, ZNF292, ZNF441, ZNF506, ZNF708, ZNF92, CPEB4, RBAK, ZNF107, ZNF221, GLI2	111	985	16881	1.85276	0.999999	0.748352	52.5097
UP_SEQ_FEATURE	zinc finger region:C2H2-type 10	6	4.22535	0.0693983	ZFP82, ZNF441, ZNF708, ZNF92, ZNF107, ZNF221	130	341	20063	2.7155	1	0.677042	65.9081
UP_KEYWORDS	Metal-binding	30	21.1268	0.0894169	SH3RF1, PXDN, ZNF292, LIMS2, COL3A1, MMP28, EDIL3, GLI2, DAGLA, PAPPA, ZNF708, ZNF107, COL11A1, ZNF641, ZNF441, ZNF506, CRYAB, ZNF92, ESR1, PDE10A, ZNF221, COL5A2, ZFP82, TNS2, PDE2A, RBAK, ADAMTS1, JAK2, COL1A1, CDH11	129	3640	20581	1.31491	1	0.636018	69.2354
UP_SEQ_FEATURE	zinc finger region:C2H2-type 2	8	5.6338	0.102034	ZNF641, ZFP82, ZNF292, ZNF506, ZNF708, RBAK, ZNF107, ZNF221	130	615	20063	2.00755	1	0.793709	80.0158
UP_SEQ_FEATURE	zinc finger region:C2H2-type 9	6	4.22535	0.102961	ZFP82, ZNF292, ZNF708, ZNF92, RBAK, ZNF221	130	385	20063	2.40515	1	0.789648	80.3224
SMART	SM00355:ZnF_C2H2	11	7.74648	0.128004	ZNF641, ZFP82, ZNF292, ZNF441, ZNF506, ZNF708, ZNF92, RBAK, ZNF107, ZNF221, GLI2	89	762	10057	1.63123	0.999998	0.69741	77.8777
UP_SEQ_FEATURE	zinc finger region:C2H2-type 16	3	2.11268	0.142121	ZNF441, RBAK, ZNF107	130	103	20063	4.49507	1	0.862451	89.909
UP_SEQ_FEATURE	zinc finger region:C2H2-type 1	7	4.92958	0.147304	ZNF641, ZFP82, ZNF292, ZNF506, RBAK, ZNF221, GLI2	130	554	20063	1.95003	1	0.867682	90.7837
[truncated: 88 more rows]

## Sheet: Down regulated gene cluster
Annotation Cluster 1	Enrichment Score: 1.6330023473178263
[truncated: 210 more rows]
