# Supplementary material for: DDX39B interacts with the pattern recognition receptor pathway to inhibit NF-κB and sensitize to alkylating chemotherapy
Source: BMC Biol. 2020 Mar 24;18:32. doi: 10.1186/s12915-020-0764-z (PMC7093963; doi:10.1186/s12915-020-0764-z)
Supplement: Supplementary file 4 — Additional file 4:Table S3. Sequences of oligonucleotides used in the study. [file 12915_2020_764_MOESM4_ESM.xlsx]

## Sheet: Additional File 4 Table S3
Additional File 4: Table S3
Sequences of oligonucleotides used in the study.

## Sheet: Sheet2
	Forward	Reverse	type
-1C' probe	TCGAGTTAGATGGGGACTTTCCAGGCAC	GTGCCTGGAAAGTCCCCATCTAACTCGA	EMSA
-1A' probe	TCGAGTTAGATGGGGAATTTCCAGGCAC	GTGCCTGGAAATTCCCCATCTAACTCGA	EMSA
DDX39B	ATACATGCCCAATGTCAAGGTTG	TGGAGTCCCCACGACGATATG	qPCR
MMP9	CACTGTCCACCCCTCAGAGC	GCCACTTGTCGGCGATAAGG	qPCR
PDGFA	GCAAGACCAGGACGGTCATTT	GGCACTTGACACTGCTCGT	qPCR
PDGFB	CTCGATCCGCTCCTTTGATGA	CGTTGGTGCGGTCTATGAG	qPCR
IL1B	CTCGCCAGTGAAATGATGGCT	GTCGGAGATTCGTAGCTGGAT	qPCR
SERPINA1	CACCGTGAAGGTGCCTATGATG	GGCATTGCCCAGGTATTTCATC	qPCR
SMAD3	CATCGAGCCCCAGAGCAATA	GTGGTTCATCTGGTGGTCACT	qPCR
VGF	CGCTGACCCGAGTGAATCTG	CATACGCGCCTGGAATTGA	qPCR
PLAU	GGGAATGGTCACTTTTACCGAG	GGGCATGGTACGTTTGCTG	qPCR
PTX3	AGGCTTGAGTCTTTTAGTGCC	ATGGATTCCTCTTTGTGCCATAG	qPCR
ADGRG1	GATTGCTGGCCTGTTGTAG	GAATGATGGCTCCCTGTCC	qPCR
HSP70	ATGTCGGTGGTGGGCATAGA	CACAGCGACGTAGCAGCTCT	qPCR
S5.8	GGTGGATCACTCGGCTCGT	GCAAGTGCGTTCGAAGTGTC	qPCR
NFKBIA	CTCCGAGACTTTCGAGGAAATAC	GCCATTGTAGTTGGTAGCCTTCA	qPCR
GAPDH	CTTCACCACCATGGAGAAGGC	GGCATGGACTGTGGTCATGAG	qPCR
LGP2	CATGGAGCTTCGGTCCTACCAATG	ATCTCGAGTCAGTCCAGGGAGAGGT	qPCR
RIG-I	CCAGCATTACTAGTCAGAAGGAA	CACAGTGCAATCTTGTCATCC	qPCR
MDA5	GAGCAACTTCTTTCAACCACAG	CACTTCCTTCTGCCAAACTTG	qPCR
IFNB1	CATTACCTGAAGGCCAAGGA	CAATTGTCCAGTCCCAGAGG	qPCR
RNU1-1	CCATGATCACGAAGGTGGTTT	ATGCAGTCGAGTTTCCCACAT	qPCR
